# Supplementary material for: Dietary butyrate ameliorates metabolic health associated with selective proliferation of gut Lachnospiraceae bacterium 28-4
Source: JCI Insight. 2023 Feb 22;8(4):e166655. doi: 10.1172/jci.insight.166655 (PMC9977501; doi:10.1172/jci.insight.166655)
Supplement: Supplemental table 1 [file jciinsight-8-166655-s120.xlsx]

## Sheet: OTU differences table
Species name	Butyrate-Mean(%)	Butyrate-Sd(%)	Control-Mean(%)	Control-Sd(%)	Pvalue	Corrected pvalue	Lower ci	Upper ci	Effectsize
p__Bacteroidetes	56.01	7.075	61.78	8.441	0.1531	0.2909	-13.95	2.406	-5.77
p__Firmicutes	37.83	6.798	29.36	8.199	0.03714	0.1362	0.5787	16.36	8.47
p__Proteobacteria	5.825	1.926	4.594	0.7729	0.1587	0.2909	-0.5373	2.999	1.231
p__Deferribacteres	0.06978	0.152	2.567	2.173	0.001415	0.007785	-3.861	-1.133	-2.497
p__Verrucomicrobia	0.2323	0.4396	1.651	0.8309	0.000304	0.003344	-2.067	-0.7706	-1.419
p__unclassified_k__norank	0.02114	0.009122	0.02634	0.01487	0.3816	0.4563	-0.01749	0.007095	-0.0052
p__Actinobacteria	0.01069	0.01176	0.0147	0.005382	0.446	0.4563	-0.01493	0.006907	-0.00401
p__Cyanobacteria	0.0004187	0.0007311	0.001023	0.001437	0.2622	0.412	-0.00171	0.0005013	-0.0006043
p__Saccharibacteria	0.0003301	0.0005896	0.0001301	0.0003186	0.4563	0.4563	-0.0003575	0.0007575	0.0002
p__Tenericutes	0.0003417	0.000528	0	0	0.1392	0.2909	-0.0001247	0.0008081	0.0003417
p__Deinococcus-Thermus	0.0003128	0.0008204	0	0	0.3721	0.4563	-0.0004118	0.001037	0.0003128
