# Supplementary material for: Dietary butyrate ameliorates metabolic health associated with selective proliferation of gut Lachnospiraceae bacterium 28-4
Source: JCI Insight. 2023 Feb 22;8(4):e166655. doi: 10.1172/jci.insight.166655 (PMC9977501; doi:10.1172/jci.insight.166655)
Supplement: Supplemental table 2 [file jciinsight-8-166655-s121.xlsx]

## Sheet: NR annotation table
Domain	Kingdom	Phylum	Class	Order	Family	Genus	Species	Butyrate1	Butyrate2	Butyrate3	Butyrate4	Butyrate5	Control1	Control2	Control3	Control4	Control5	Total
d__Bacteria	k__unclassified_d__Bacteria	p__Firmicutes	c__Clostridia	o__Clostridiales	f__Lachnospiraceae	g__unclassified_f__Lachnospiraceae	s__Lachnospiraceae_bacterium_28-4	1546554	2300706	1771364	1189742	2825552	228078	187132	938440	657660	1276214	12921442
d__Bacteria	k__unclassified_d__Bacteria	p__Firmicutes	c__unclassified_p__Firmicutes	o__unclassified_p__Firmicutes	f__unclassified_p__Firmicutes	g__unclassified_p__Firmicutes	s__Firmicutes_bacterium_ASF500	460606	616722	454924	1003020	755424	423038	322424	712794	460752	634438	5844142
d__Bacteria	k__unclassified_d__Bacteria	p__Firmicutes	c__Clostridia	o__Clostridiales	f__Oscillospiraceae	g__Oscillibacter	s__Oscillibacter_sp._1-3	345692	498496	417524	476604	547604	352268	227498	648224	514168	497246	4525324
d__Bacteria	k__unclassified_d__Bacteria	p__Bacteroidetes	c__Bacteroidia	o__Bacteroidales	f__Bacteroidaceae	g__Bacteroides	s__Bacteroides_uniformis	389242	471832	697742	182132	224148	101716	115400	209150	119948	442374	2953684
d__Bacteria	k__unclassified_d__Bacteria	p__Bacteroidetes	c__Bacteroidia	o__Bacteroidales	f__Bacteroidaceae	g__Bacteroides	s__Bacteroides_sp._CAG:709	251090	262434	213792	210486	231540	334774	142738	234608	208354	493548	2583364
d__Bacteria	k__unclassified_d__Bacteria	p__Bacteroidetes	c__Bacteroidia	o__Bacteroidales	f__Bacteroidaceae	g__Bacteroides	s__Bacteroides_sp._CAG:770	243140	250224	207712	203686	226264	324586	137638	226068	201694	479992	2501004
d__Bacteria	k__unclassified_d__Bacteria	p__Bacteroidetes	c__Bacteroidia	o__Bacteroidales	f__Porphyromonadaceae	g__Parabacteroides	s__unclassified_g__Parabacteroides	75250	292084	186392	16504	129474	644424	173676	167050	161492	420158	2266504
d__Bacteria	k__unclassified_d__Bacteria	p__Bacteroidetes	c__Bacteroidia	o__Bacteroidales	f__Bacteroidaceae	g__Bacteroides	s__Bacteroides_sp._CAG:545	215824	219516	181200	178022	197192	280586	120082	198752	175014	421432	2187620
d__Bacteria	k__unclassified_d__Bacteria	p__Bacteroidetes	c__Bacteroidia	o__Bacteroidales	f__Bacteroidaceae	g__Bacteroides	s__unclassified_g__Bacteroides	264362	250850	427008	116432	166424	177404	143836	193168	117938	300398	2157820
d__Bacteria	k__unclassified_d__Bacteria	p__Bacteroidetes	c__Bacteroidia	o__Bacteroidales	f__Porphyromonadaceae	g__Odoribacter	s__Odoribacter_splanchnicus	211152	88738	107174	353114	203420	57120	115000	379492	160312	396042	2071564
d__Bacteria	k__unclassified_d__Bacteria	p__Bacteroidetes	c__Bacteroidia	o__Bacteroidales	f__Bacteroidaceae	g__Bacteroides	s__Bacteroides_sp._CAG:927	311846	165774	229022	200422	212214	133266	150962	188892	121070	286644	2000112
d__Bacteria	k__unclassified_d__Bacteria	p__Bacteroidetes	c__Bacteroidia	o__Bacteroidales	f__Rikenellaceae	g__Alistipes	s__Alistipes_sp._CAG:435	190156	191178	158460	156636	172372	247736	106202	174002	152230	371700	1920672
d__Bacteria	k__unclassified_d__Bacteria	p__Firmicutes	c__Clostridia	o__Clostridiales	f__unclassified_o__Clostridiales	g__Flavonifractor	s__Flavonifractor_plautii	122538	120622	139892	122320	136670	122628	92822	199208	117650	188094	1362444
d__Bacteria	k__unclassified_d__Bacteria	p__Bacteroidetes	c__Bacteroidia	o__Bacteroidales	f__Rikenellaceae	g__Alistipes	s__Alistipes_sp._CAG:514	133690	134984	111416	109938	122004	176630	75220	123028	108046	261638	1356594
d__Bacteria	k__unclassified_d__Bacteria	p__Firmicutes	c__Clostridia	o__Clostridiales	f__Ruminococcaceae	g__Anaerotruncus	s__Anaerotruncus_sp._G3(2012)	112096	164154	147238	114208	167490	109338	49696	160888	106028	129896	1261032
d__Bacteria	k__unclassified_d__Bacteria	p__Firmicutes	c__Clostridia	o__Clostridiales	f__Lachnospiraceae	g__unclassified_f__Lachnospiraceae	s__Lachnospiraceae_bacterium_10-1	121574	143212	108526	98416	171700	49982	38398	153178	93676	203468	1182130
d__Bacteria	k__unclassified_d__Bacteria	p__Bacteroidetes	c__Bacteroidia	o__Bacteroidales	f__Bacteroidaceae	g__Bacteroides	s__Bacteroides_acidifaciens	116372	38390	223708	20968	80176	186772	136344	132204	82112	112192	1129238
d__Bacteria	k__unclassified_d__Bacteria	p__Deferribacteres	c__Deferribacteres	o__Deferribacterales	f__Deferribacteraceae	g__Mucispirillum	s__Mucispirillum_schaedleri	25326	316060	648094	1564	59846	364	2954	2822	752	330	1058112
d__Bacteria	k__unclassified_d__Bacteria	p__Firmicutes	c__Clostridia	o__Clostridiales	f__Lachnospiraceae	g__unclassified_f__Lachnospiraceae	s__Lachnospiraceae_bacterium_A4	92860	120628	93148	72420	177468	41958	32202	136894	86044	154806	1008428
d__Bacteria	k__unclassified_d__Bacteria	p__Bacteroidetes	c__Bacteroidia	o__Bacteroidales	f__Bacteroidaceae	g__Bacteroides	s__Bacteroides_sp._CAG:754	111934	40408	191604	22454	71190	155732	113936	114114	70352	104972	996696
d__Bacteria	k__unclassified_d__Bacteria	p__Bacteroidetes	c__Bacteroidia	o__Bacteroidales	f__Porphyromonadaceae	g__Odoribacter	s__Odoribacter_splanchnicus_CAG:14	97132	41616	47954	172392	97420	26692	52370	174322	74472	183464	967834
d__Bacteria	k__unclassified_d__Bacteria	p__Proteobacteria	c__Deltaproteobacteria	o__Desulfovibrionales	f__Desulfovibrionaceae	g__Bilophila	s__Bilophila_wadsworthia	59930	109050	103420	91822	128550	54930	49566	133878	58402	131468	921016
d__Bacteria	k__unclassified_d__Bacteria	p__Bacteroidetes	c__Bacteroidia	o__Bacteroidales	f__Porphyromonadaceae	g__Parabacteroides	s__Parabacteroides_goldsteinii	37056	108252	79596	16346	44526	241464	67672	55522	55124	143742	849300
d__Bacteria	k__unclassified_d__Bacteria	p__Bacteroidetes	c__Bacteroidia	o__Bacteroidales	f__Rikenellaceae	g__Alistipes	s__Alistipes_finegoldii	228622	66756	52450	50502	66984	72830	28836	50080	42128	146140	805328
d__Bacteria	k__unclassified_d__Bacteria	p__Firmicutes	c__Clostridia	o__Clostridiales	f__unclassified_o__Clostridiales	g__Pseudoflavonifractor	s__Pseudoflavonifractor_capillosus	81668	62204	68714	65980	80128	80252	66938	122962	63730	112428	805004
d__Bacteria	k__unclassified_d__Bacteria	p__Firmicutes	c__Clostridia	o__Clostridiales	f__Eubacteriaceae	g__Eubacterium	s__Eubacterium_plexicaudatum	70824	93758	75514	59674	131392	32402	25458	104096	59798	106132	759048
d__Bacteria	k__unclassified_d__Bacteria	p__Firmicutes	c__Clostridia	o__Clostridiales	f__Clostridiaceae	g__Clostridium	s__Clostridium_sp._ASF502	70106	86756	69474	54924	124274	38978	28694	99498	64616	120748	758068
d__Bacteria	k__unclassified_d__Bacteria	p__Bacteroidetes	c__Bacteroidia	o__Bacteroidales	f__Bacteroidaceae	g__Bacteroides	s__Bacteroides_thetaiotaomicron	90882	60996	104916	43830	60254	91660	55206	72174	52074	115062	747054
d__Bacteria	k__unclassified_d__Bacteria	p__Bacteroidetes	c__Bacteroidia	o__Bacteroidales	f__Prevotellaceae	g__Prevotella	s__Prevotella_sp._CAG:1031	120378	63672	87730	71580	79060	49540	45840	73288	40530	109762	741380
d__Bacteria	k__unclassified_d__Bacteria	p__Firmicutes	c__Clostridia	o__Clostridiales	f__Ruminococcaceae	g__unclassified_f__Ruminococcaceae	s__Ruminococcaceae_bacterium_D16	62122	69060	66266	101076	80092	60514	47096	98248	56172	91496	732142
d__Bacteria	k__unclassified_d__Bacteria	p__Firmicutes	c__Clostridia	o__Clostridiales	f__Lachnospiraceae	g__unclassified_f__Lachnospiraceae	s__Lachnospiraceae_bacterium_COE1	64324	82560	68916	49198	117398	29268	25522	98472	63064	115264	713986
d__Bacteria	k__unclassified_d__Bacteria	p__Firmicutes	c__Clostridia	o__Clostridiales	f__Lachnospiraceae	g__Dorea	s__Dorea_sp._5-2	63100	75998	67178	59242	105932	44556	30592	89076	66418	106988	709080
d__Bacteria	k__unclassified_d__Bacteria	p__Firmicutes	c__Clostridia	o__Clostridiales	f__Clostridiaceae	g__Clostridium	s__Clostridium_sp._GD3	65492	65236	58000	78416	81846	61440	49744	94634	57702	90050	702560
d__Bacteria	k__unclassified_d__Bacteria	p__Firmicutes	c__unclassified_p__Firmicutes	o__unclassified_p__Firmicutes	f__unclassified_p__Firmicutes	g__unclassified_p__Firmicutes	s__Firmicutes_bacterium_CAG:65	89436	37242	50978	40096	135584	21016	28712	54856	44328	190196	692444
d__Bacteria	k__unclassified_d__Bacteria	p__Firmicutes	c__Clostridia	o__Clostridiales	f__unclassified_o__Clostridiales	g__Intestinimonas	s__Intestinimonas_butyriciproducens	61880	57638	61260	68246	64650	63236	48106	104120	55076	90884	675096
d__Bacteria	k__unclassified_d__Bacteria	p__Bacteroidetes	c__Bacteroidia	o__Bacteroidales	f__Rikenellaceae	g__Alistipes	s__Alistipes_sp._CAG:268	264282	50196	32512	31408	50538	51428	15596	29024	25012	123816	673812
d__Bacteria	k__unclassified_d__Bacteria	p__Bacteroidetes	c__Bacteroidia	o__Bacteroidales	f__Rikenellaceae	g__Alistipes	s__Alistipes_sp._CAG:831	65126	62916	50770	50606	55834	78420	33508	56524	48552	121542	623798
d__Bacteria	k__unclassified_d__Bacteria	p__Firmicutes	c__Clostridia	o__Clostridiales	f__Lachnospiraceae	g__unclassified_f__Lachnospiraceae	s__Lachnospiraceae_bacterium_A2	48512	69134	53092	45648	93892	28440	22766	91126	59808	96374	608792
d__Bacteria	k__unclassified_d__Bacteria	p__Bacteroidetes	c__Bacteroidia	o__Bacteroidales	f__Rikenellaceae	g__Alistipes	s__Alistipes_timonensis	173470	49028	32662	34468	47568	48400	26852	48878	28866	109406	599598
d__Bacteria	k__unclassified_d__Bacteria	p__Bacteroidetes	c__Bacteroidia	o__Bacteroidales	f__Bacteroidaceae	g__Bacteroides	s__Bacteroides_fragilis	97930	60788	80516	43676	49382	45478	32412	56326	34166	96682	597356
d__Bacteria	k__unclassified_d__Bacteria	p__Firmicutes	c__Clostridia	o__Clostridiales	f__Clostridiaceae	g__Hungatella	s__Hungatella_hathewayi	49420	65148	60194	48438	81692	37538	23834	70178	50544	77690	564676
d__Bacteria	k__unclassified_d__Bacteria	p__Firmicutes	c__Clostridia	o__Clostridiales	f__Clostridiaceae	g__Clostridium	s__Clostridium_sp._KNHs209	39660	78080	51550	35638	94060	23178	15060	86472	53734	81508	558940
d__Bacteria	k__unclassified_d__Bacteria	p__Firmicutes	c__Clostridia	o__Clostridiales	f__unclassified_o__Clostridiales	g__unclassified_o__Clostridiales	s__unclassified_o__Clostridiales	51916	60214	53004	49056	78986	36288	25774	74134	46270	80086	555728
d__Bacteria	k__unclassified_d__Bacteria	p__Firmicutes	c__Clostridia	o__Clostridiales	f__Lachnospiraceae	g__unclassified_f__Lachnospiraceae	s__Lachnospiraceae_bacterium_7_1_58FAA	48508	52672	56342	61228	62068	45884	29830	76978	49236	70060	552806
d__Bacteria	k__unclassified_d__Bacteria	p__Bacteroidetes	c__Bacteroidia	o__Bacteroidales	f__Bacteroidaceae	g__Bacteroides	s__Bacteroides_ovatus	59634	33010	85690	26478	43228	73490	49296	62070	40506	76874	550276
d__Bacteria	k__unclassified_d__Bacteria	p__Firmicutes	c__Clostridia	o__Clostridiales	f__Lachnospiraceae	g__unclassified_f__Lachnospiraceae	s__Lachnospiraceae_bacterium_3-1	47178	56710	44120	42970	85400	24094	20242	71658	47108	84354	523834
d__Bacteria	k__unclassified_d__Bacteria	p__Bacteroidetes	c__Bacteroidia	o__Bacteroidales	f__Bacteroidaceae	g__Bacteroides	s__Bacteroides_sp._CAG:1060	51052	52140	42964	41812	46880	66674	28736	47360	41924	99076	518618
d__Bacteria	k__unclassified_d__Bacteria	p__Proteobacteria	c__Deltaproteobacteria	o__Desulfovibrionales	f__Desulfovibrionaceae	g__Bilophila	s__Bilophila_sp._4_1_30	33514	60296	58248	51828	71556	29858	26872	73738	31598	71978	509486
d__Bacteria	k__unclassified_d__Bacteria	p__Firmicutes	c__Clostridia	o__Clostridiales	f__Clostridiaceae	g__Clostridium	s__Clostridium_sp._CAG:91	64328	25654	36392	28642	97688	14904	20544	37788	30988	138680	495608
d__Bacteria	k__unclassified_d__Bacteria	p__Bacteroidetes	c__Bacteroidia	o__Bacteroidales	f__Rikenellaceae	g__Alistipes	s__Alistipes_senegalensis	190106	36196	24604	25500	37968	36148	12212	22866	19166	88936	493702
d__Bacteria	k__unclassified_d__Bacteria	p__Firmicutes	c__Clostridia	o__Clostridiales	f__Lachnospiraceae	g__unclassified_f__Lachnospiraceae	s__Lachnospiraceae_bacterium_M18-1	43698	57926	45648	39028	74750	25162	17396	62252	39116	67670	472646
d__unclassified	k__unclassified_d__unclassified	p__unclassified_d__unclassified	c__unclassified_d__unclassified	o__unclassified_d__unclassified	f__unclassified_d__unclassified	g__unclassified_d__unclassified	s__uncultured_prokaryote	37850	60816	49052	49318	39130	41874	17498	71230	41112	62644	470524
d__Bacteria	k__unclassified_d__Bacteria	p__Bacteroidetes	c__Bacteroidia	o__Bacteroidales	f__Prevotellaceae	g__Prevotella	s__Prevotella_sp._CAG:891	55614	122242	144560	5302	33260	49390	16432	7698	10450	22306	467254
d__Bacteria	k__unclassified_d__Bacteria	p__Bacteroidetes	c__Bacteroidia	o__Bacteroidales	f__Prevotellaceae	g__Prevotella	s__Prevotella_sp._CAG:5226	53188	120306	140848	5136	32842	48056	15842	8098	11660	22636	458612
d__Bacteria	k__unclassified_d__Bacteria	p__Bacteroidetes	c__Bacteroidia	o__Bacteroidales	f__Rikenellaceae	g__Alistipes	s__Alistipes_shahii	184872	35384	19356	19898	33520	33824	9910	19276	17288	84880	458208
d__Bacteria	k__unclassified_d__Bacteria	p__Firmicutes	c__Clostridia	o__Clostridiales	f__Oscillospiraceae	g__Oscillibacter	s__unclassified_g__Oscillibacter	34378	46500	41414	45622	51124	43634	18306	78826	48686	48890	457380
d__Bacteria	k__unclassified_d__Bacteria	p__Bacteroidetes	c__Bacteroidia	o__Bacteroidales	f__Prevotellaceae	g__Prevotella	s__Prevotella_sp._CAG:873	62636	37618	56070	39920	44654	32184	28646	46066	23330	80436	451560
d__Bacteria	k__unclassified_d__Bacteria	p__Bacteroidetes	c__Bacteroidia	o__Bacteroidales	f__Bacteroidaceae	g__Bacteroides	s__Bacteroides_vulgatus	59226	48954	76908	31822	36762	33170	25212	40500	25694	64674	442922
d__Bacteria	k__unclassified_d__Bacteria	p__Firmicutes	c__Clostridia	o__Clostridiales	f__Ruminococcaceae	g__Anaerotruncus	s__Anaerotruncus_colihominis	41902	50762	60902	39016	60518	40708	16134	44342	34444	50290	439018
d__Bacteria	k__unclassified_d__Bacteria	p__Bacteroidetes	c__Bacteroidia	o__Bacteroidales	f__Rikenellaceae	g__Alistipes	s__Alistipes_sp._AL-1	99790	38134	28220	28612	35874	45124	17400	29244	26114	80784	429296
d__Bacteria	k__unclassified_d__Bacteria	p__Firmicutes	c__Clostridia	o__Clostridiales	f__Lachnospiraceae	g__Lachnoclostridium	s__[Clostridium]_clostridioforme	35954	44772	41968	34974	62304	24944	17854	58198	36766	60438	418172
d__Bacteria	k__unclassified_d__Bacteria	p__Bacteroidetes	c__Bacteroidia	o__Bacteroidales	f__Porphyromonadaceae	g__Odoribacter	s__Odoribacter_sp._CAG:788	40062	21332	22884	68720	41132	19520	22240	65672	31160	78494	411216
d__Bacteria	k__unclassified_d__Bacteria	p__Firmicutes	c__Clostridia	o__Clostridiales	f__unclassified_o__Clostridiales	g__Intestinimonas	s__Intestinimonas_sp._GD2	43198	24766	30020	32458	32610	45816	37940	63018	33724	54988	398538
d__Bacteria	k__unclassified_d__Bacteria	p__Bacteroidetes	c__Bacteroidia	o__Bacteroidales	f__Bacteroidaceae	g__Bacteroides	s__Bacteroides_massiliensis	52980	44758	55156	32840	36538	34840	23152	31330	25886	56558	394038
d__Bacteria	k__unclassified_d__Bacteria	p__Firmicutes	c__Clostridia	o__Clostridiales	f__Oscillospiraceae	g__Oscillibacter	s__Oscillibacter_sp._ER4	24594	44278	38802	48088	31388	37500	13312	71136	41260	43530	393888
d__Bacteria	k__unclassified_d__Bacteria	p__Firmicutes	c__Clostridia	o__Clostridiales	f__Lachnospiraceae	g__unclassified_f__Lachnospiraceae	s__Lachnospiraceae_bacterium_3-2	32470	45062	42118	32634	58798	20004	14306	47224	33504	67256	393376
d__Bacteria	k__unclassified_d__Bacteria	p__Proteobacteria	c__Alphaproteobacteria	o__Rhodospirillales	f__Rhodospirillaceae	g__Azospirillum	s__Azospirillum_sp._CAG:260	8280	11324	39950	109094	62254	736	70732	33152	1806	55984	393312
d__Bacteria	k__unclassified_d__Bacteria	p__Bacteroidetes	c__Bacteroidia	o__Bacteroidales	f__Bacteroidaceae	g__Bacteroides	s__Bacteroides_fluxus	51652	58706	85370	25070	30192	17080	17228	27892	17510	58790	389490
d__Bacteria	k__unclassified_d__Bacteria	p__Firmicutes	c__Clostridia	o__Clostridiales	f__Ruminococcaceae	g__Faecalibacterium	s__Faecalibacterium_prausnitzii	34166	39732	35856	36324	44906	34706	17870	48454	29316	58682	380012
d__Bacteria	k__unclassified_d__Bacteria	p__Bacteroidetes	c__Bacteroidia	o__Bacteroidales	f__Rikenellaceae	g__Alistipes	s__unclassified_g__Alistipes	124128	30564	21314	21544	29492	31230	11144	19858	17150	67192	373616
d__Bacteria	k__unclassified_d__Bacteria	p__Bacteroidetes	c__Bacteroidia	o__Bacteroidales	f__unclassified_o__Bacteroidales	g__unclassified_o__Bacteroidales	s__unclassified_o__Bacteroidales	49140	39266	62782	23368	32198	38118	22528	29982	22262	49570	369214
d__Bacteria	k__unclassified_d__Bacteria	p__Bacteroidetes	c__Bacteroidia	o__Bacteroidales	f__Bacteroidaceae	g__Bacteroides	s__Bacteroides_caccae	38046	24000	56112	15204	27944	47340	34330	40834	25186	45640	354636
d__Bacteria	k__unclassified_d__Bacteria	p__Bacteroidetes	c__Bacteroidia	o__Bacteroidales	f__Bacteroidaceae	g__Bacteroides	s__Bacteroides_xylanisolvens	38184	20406	58090	14380	26492	49022	33692	39196	24672	46282	350416
d__Bacteria	k__unclassified_d__Bacteria	p__Firmicutes	c__Clostridia	o__Clostridiales	f__Oscillospiraceae	g__Oscillibacter	s__Oscillibacter_sp._CAG:155	25470	33476	31514	30630	41792	29114	12466	53942	36394	37264	332062
d__Bacteria	k__unclassified_d__Bacteria	p__Firmicutes	c__unclassified_p__Firmicutes	o__unclassified_p__Firmicutes	f__unclassified_p__Firmicutes	g__unclassified_p__Firmicutes	s__Firmicutes_bacterium_CAG:124	35886	30780	27300	55746	25268	28658	8702	54680	33766	31166	331952
d__Bacteria	k__unclassified_d__Bacteria	p__Firmicutes	c__unclassified_p__Firmicutes	o__unclassified_p__Firmicutes	f__unclassified_p__Firmicutes	g__unclassified_p__Firmicutes	s__Firmicutes_bacterium_CAG:102	29122	38684	37404	18454	33414	25472	22688	43444	29142	52520	330344
d__Bacteria	k__unclassified_d__Bacteria	p__Bacteroidetes	c__Bacteroidia	o__Bacteroidales	f__Porphyromonadaceae	g__Butyricimonas	s__Butyricimonas_virosa	31988	30758	30514	32694	28436	26718	18716	39756	24206	59638	323424
d__Bacteria	k__unclassified_d__Bacteria	p__Bacteroidetes	c__Bacteroidia	o__Bacteroidales	f__Bacteroidaceae	g__Bacteroides	s__Bacteroides_finegoldii	37590	18332	58320	9596	23986	44128	33370	35358	21342	33380	315402
d__Bacteria	k__unclassified_d__Bacteria	p__Firmicutes	c__Clostridia	o__Clostridiales	f__Oscillospiraceae	g__Oscillibacter	s__Oscillibacter_valericigenes	21450	38516	26720	36730	33634	27280	12640	52286	31672	32980	313908
d__Bacteria	k__unclassified_d__Bacteria	p__Firmicutes	c__Clostridia	o__Clostridiales	f__Eubacteriaceae	g__Eubacterium	s__Eubacterium_sp._14-2	27704	34928	26590	32056	47468	17026	13240	37658	26316	45354	308340
d__Bacteria	k__unclassified_d__Bacteria	p__Bacteroidetes	c__Bacteroidia	o__Bacteroidales	f__Prevotellaceae	g__Prevotella	s__Prevotella_sp._CAG:279	45862	27626	36448	31090	33828	22448	16142	29122	19120	42930	304616
d__Bacteria	k__unclassified_d__Bacteria	p__Firmicutes	c__Clostridia	o__Clostridiales	f__unclassified_o__Clostridiales	g__unclassified_o__Clostridiales	s__Clostridiales_bacterium_VE202-03	23394	29846	33624	33566	29406	24878	13268	44970	31134	36770	300856
d__Bacteria	k__unclassified_d__Bacteria	p__Bacteroidetes	c__Bacteroidia	o__Bacteroidales	f__Rikenellaceae	g__Alistipes	s__Alistipes_sp._CAG:53	83954	25594	16714	16814	23392	28010	10010	17156	16084	53756	291484
d__Bacteria	k__unclassified_d__Bacteria	p__Firmicutes	c__unclassified_p__Firmicutes	o__unclassified_p__Firmicutes	f__unclassified_p__Firmicutes	g__unclassified_p__Firmicutes	s__Firmicutes_bacterium_CAG:129	17586	29448	24838	33914	20988	27230	8638	50948	32666	31488	277744
d__Bacteria	k__unclassified_d__Bacteria	p__Firmicutes	c__Clostridia	o__Clostridiales	f__Oscillospiraceae	g__Oscillibacter	s__Oscillibacter_ruminantium	20112	29292	22878	28032	26862	26922	12660	49416	28592	30640	275406
d__Bacteria	k__unclassified_d__Bacteria	p__Bacteroidetes	c__Bacteroidia	o__Bacteroidales	f__Porphyromonadaceae	g__Parabacteroides	s__Parabacteroides_distasonis	32646	33816	39096	20904	22944	23414	15122	23342	16238	43642	271164
d__Bacteria	k__unclassified_d__Bacteria	p__Proteobacteria	c__Deltaproteobacteria	o__Desulfovibrionales	f__Desulfovibrionaceae	g__Bilophila	s__unclassified_g__Bilophila	17500	32200	30602	27280	37496	16232	14498	39092	16662	38830	270392
d__Bacteria	k__unclassified_d__Bacteria	p__Bacteroidetes	c__Bacteroidia	o__Bacteroidales	f__Rikenellaceae	g__Alistipes	s__Alistipes_sp._HGB5	82092	22100	15300	15710	21124	23966	8512	16088	13624	48922	267438
d__Bacteria	k__unclassified_d__Bacteria	p__Bacteroidetes	c__Bacteroidia	o__Bacteroidales	f__Rikenellaceae	g__Alistipes	s__Alistipes_obesi	46504	25950	23720	24278	25648	26570	12344	19810	17290	44122	266236
d__Bacteria	k__unclassified_d__Bacteria	p__Bacteroidetes	c__Bacteroidia	o__Bacteroidales	f__Bacteroidaceae	g__Bacteroides	s__Bacteroides_dorei	32382	31010	30878	21292	24280	25048	13056	23456	18844	45458	265704
d__Bacteria	k__unclassified_d__Bacteria	p__Firmicutes	c__Clostridia	o__Clostridiales	f__Lachnospiraceae	g__Fusicatenibacter	s__unclassified_g__Fusicatenibacter	25624	35908	25012	16850	45956	11310	8250	32246	21354	40584	263094
d__Bacteria	k__unclassified_d__Bacteria	p__Firmicutes	c__Clostridia	o__Clostridiales	f__Clostridiaceae	g__Clostridium	s__Clostridium_sp._ATCC_BAA-442	21742	25304	24740	24638	25774	23164	16266	40200	21982	33292	257102
d__Bacteria	k__unclassified_d__Bacteria	p__Bacteroidetes	c__Bacteroidia	o__Bacteroidales	f__Rikenellaceae	g__Alistipes	s__Alistipes_putredinis	53352	23160	23344	22606	25536	19952	10960	18212	13646	39458	250226
d__Bacteria	k__unclassified_d__Bacteria	p__Bacteroidetes	c__Bacteroidia	o__Bacteroidales	f__Rikenellaceae	g__Alistipes	s__Alistipes_onderdonkii	60234	22518	15430	15048	20134	24938	9736	16360	14448	45206	244052
d__Bacteria	k__unclassified_d__Bacteria	p__Firmicutes	c__Clostridia	o__unclassified_c__Clostridia	f__unclassified_c__Clostridia	g__unclassified_c__Clostridia	s__Clostridia_bacterium_UC5.1-2F7	24396	27864	36856	17642	39542	25852	8816	15660	12558	29112	238298
d__Bacteria	k__unclassified_d__Bacteria	p__Firmicutes	c__Clostridia	o__Clostridiales	f__Lachnospiraceae	g__Blautia	s__Blautia_schinkii	21594	26854	21312	17526	34464	13902	10472	33394	19740	35408	234666
d__Bacteria	k__unclassified_d__Bacteria	p__Bacteroidetes	c__Bacteroidia	o__Bacteroidales	f__unclassified_o__Bacteroidales	g__unclassified_o__Bacteroidales	s__Bacteroidales_bacterium_CF	23646	23146	18966	18928	20138	28672	12284	20460	18210	43184	227634
d__Bacteria	k__unclassified_d__Bacteria	p__Firmicutes	c__Clostridia	o__Clostridiales	f__Clostridiaceae	g__unclassified_f__Clostridiaceae	s__Clostridiaceae_bacterium_MS3	22458	30478	23128	18966	35276	10642	5566	29756	16322	34848	227440
d__Bacteria	k__unclassified_d__Bacteria	p__unclassified_d__Bacteria	c__unclassified_d__Bacteria	o__unclassified_d__Bacteria	f__unclassified_d__Bacteria	g__unclassified_d__Bacteria	s__uncultured_bacterium	25404	26204	22816	19714	21972	21520	12444	24050	16226	35982	226332
d__Bacteria	k__unclassified_d__Bacteria	p__Bacteroidetes	c__Bacteroidia	o__Bacteroidales	f__Rikenellaceae	g__Alistipes	s__Alistipes_finegoldii_CAG:68	49052	20666	15344	15264	19102	23670	9422	15568	14326	41336	223750
d__Bacteria	k__unclassified_d__Bacteria	p__Firmicutes	c__Clostridia	o__Clostridiales	f__Lachnospiraceae	g__Roseburia	s__Roseburia_inulinivorans	21552	20702	17292	23424	29082	14388	10552	33474	19378	33390	223234
d__Bacteria	k__unclassified_d__Bacteria	p__Firmicutes	c__unclassified_p__Firmicutes	o__unclassified_p__Firmicutes	f__unclassified_p__Firmicutes	g__unclassified_p__Firmicutes	s__Firmicutes_bacterium_CAG:534	25454	33792	20450	19742	30868	10024	5606	27728	12320	31782	217766
d__Bacteria	k__unclassified_d__Bacteria	p__Firmicutes	c__Clostridia	o__Clostridiales	f__Lachnospiraceae	g__Roseburia	s__Roseburia_intestinalis	21754	22246	17452	24340	37510	7864	8772	21834	15856	34796	212424
d__Bacteria	k__unclassified_d__Bacteria	p__Firmicutes	c__Clostridia	o__Clostridiales	f__Lachnospiraceae	g__unclassified_f__Lachnospiraceae	s__unclassified_f__Lachnospiraceae	18436	27144	22394	18202	34592	9276	6684	27722	17018	30112	211580
d__Bacteria	k__unclassified_d__Bacteria	p__Firmicutes	c__unclassified_p__Firmicutes	o__unclassified_p__Firmicutes	f__unclassified_p__Firmicutes	g__unclassified_p__Firmicutes	s__Firmicutes_bacterium_CAG:83	11182	23800	18120	28632	13028	21302	4242	40730	27460	20326	208822
d__Bacteria	k__unclassified_d__Bacteria	p__Bacteroidetes	c__Bacteroidia	o__Bacteroidales	f__Bacteroidaceae	g__Bacteroides	s__Bacteroides_sp._D20	34488	32492	46930	11932	15178	5582	7288	13616	7428	31466	206400
d__Bacteria	k__unclassified_d__Bacteria	p__Firmicutes	c__Clostridia	o__Clostridiales	f__Clostridiaceae	g__Clostridium	s__Clostridium_sp._KLE_1755	18450	27698	18170	14522	31964	9758	6540	27482	18842	30980	204406
d__Bacteria	k__unclassified_d__Bacteria	p__Firmicutes	c__Clostridia	o__Clostridiales	f__Lachnospiraceae	g__Marvinbryantia	s__Marvinbryantia_formatexigens	17596	22752	21714	16982	27094	10724	8116	26632	17530	33614	202754
d__Bacteria	k__unclassified_d__Bacteria	p__Firmicutes	c__Clostridia	o__Clostridiales	f__Lachnospiraceae	g__Blautia	s__Blautia_producta	15686	25434	18456	17252	25336	12868	7326	30158	20496	27602	200614
d__Bacteria	k__unclassified_d__Bacteria	p__Firmicutes	c__Clostridia	o__Clostridiales	f__Oscillospiraceae	g__Oscillibacter	s__Oscillibacter_sp._CAG:241	11852	21718	18324	24136	16626	18992	5142	37900	23390	21336	199416
d__Bacteria	k__unclassified_d__Bacteria	p__Firmicutes	c__Clostridia	o__Clostridiales	f__Lachnospiraceae	g__Lachnoclostridium	s__[Clostridium]_symbiosum	18220	17888	19408	15482	23626	15148	9830	30412	20994	26496	197504
d__Bacteria	k__unclassified_d__Bacteria	p__Bacteroidetes	c__Bacteroidia	o__Bacteroidales	f__Prevotellaceae	g__Prevotella	s__Prevotella_sp._CAG:485	28994	15376	20584	18870	19160	15116	11336	22562	11568	29426	192992
d__Bacteria	k__unclassified_d__Bacteria	p__Firmicutes	c__unclassified_p__Firmicutes	o__unclassified_p__Firmicutes	f__unclassified_p__Firmicutes	g__unclassified_p__Firmicutes	s__Firmicutes_bacterium_CAG:137	13214	21214	17646	20124	17766	17210	6230	31058	19052	23468	186982
d__Bacteria	k__unclassified_d__Bacteria	p__Bacteroidetes	c__Bacteroidia	o__Bacteroidales	f__Bacteroidaceae	g__Bacteroides	s__Bacteroides_faecis	19072	17794	18888	12734	16428	23160	11354	17398	14906	31430	183164
d__Bacteria	k__unclassified_d__Bacteria	p__Firmicutes	c__Clostridia	o__Clostridiales	f__Ruminococcaceae	g__Subdoligranulum	s__Subdoligranulum_sp._4_3_54A2FAA	13678	18144	16062	16110	16702	16402	8314	26642	16354	24204	172612
d__Bacteria	k__unclassified_d__Bacteria	p__Bacteroidetes	c__Bacteroidia	o__Bacteroidales	f__Bacteroidaceae	g__Bacteroides	s__Bacteroides_cellulosilyticus	32140	14316	22916	13044	15106	14002	7980	14498	11894	24956	170852
d__Bacteria	k__unclassified_d__Bacteria	p__Bacteroidetes	c__Bacteroidia	o__Bacteroidales	f__Prevotellaceae	g__Prevotella	s__Prevotella_sp._CAG:755	20306	41856	49428	3324	12366	17822	6198	4252	4910	9840	170302
d__Bacteria	k__unclassified_d__Bacteria	p__Bacteroidetes	c__Bacteroidia	o__Bacteroidales	f__Bacteroidaceae	g__Bacteroides	s__Bacteroides_coprocola	18984	16954	18830	12302	14184	19988	8600	15282	12428	32030	169582
d__Bacteria	k__unclassified_d__Bacteria	p__Bacteroidetes	c__Bacteroidia	o__Bacteroidales	f__Porphyromonadaceae	g__Parabacteroides	s__Parabacteroides_sp._ASF519	6046	21520	14778	1110	10156	43206	12380	13460	11912	31152	165720
d__Bacteria	k__unclassified_d__Bacteria	p__Firmicutes	c__Clostridia	o__Clostridiales	f__Lachnospiraceae	g__unclassified_f__Lachnospiraceae	s__[Eubacterium]_rectale	16318	16552	14020	15414	20702	7866	6888	23080	14222	30572	165634
d__Bacteria	k__unclassified_d__Bacteria	p__Firmicutes	c__Clostridia	o__Clostridiales	f__Lachnospiraceae	g__Blautia	s__[Ruminococcus]_torques	13638	16874	16298	11874	23564	9508	6620	22072	15388	25904	161740
d__Bacteria	k__unclassified_d__Bacteria	p__Firmicutes	c__Clostridia	o__Clostridiales	f__Clostridiaceae	g__Butyricicoccus	s__Butyricicoccus_pullicaecorum	10224	18048	14804	18200	14644	13682	5638	23950	15442	24666	159298
d__Bacteria	k__unclassified_d__Bacteria	p__Firmicutes	c__Clostridia	o__Clostridiales	f__Oscillospiraceae	g__unclassified_f__Oscillospiraceae	s__Oscillospiraceae_bacterium_VE202-24	12610	18260	14052	17922	20776	12904	6864	22582	15010	18046	159026
d__Bacteria	k__unclassified_d__Bacteria	p__Firmicutes	c__Clostridia	o__Clostridiales	f__Lachnospiraceae	g__Lachnoclostridium	s__[Clostridium]_bolteae	14044	18470	16054	16116	27624	6874	5118	17818	11288	21516	154922
d__Bacteria	k__unclassified_d__Bacteria	p__Bacteroidetes	c__Bacteroidia	o__Bacteroidales	f__Bacteroidaceae	g__Bacteroides	s__Bacteroides_sp._3_1_13	15790	8708	25774	6108	11862	21716	15364	16936	10678	20522	153458
d__Bacteria	k__unclassified_d__Bacteria	p__Bacteroidetes	c__Bacteroidia	o__Bacteroidales	f__Rikenellaceae	g__Alistipes	s__Alistipes_sp._CAG:29	57902	11454	7498	7866	11864	11310	3868	6766	6366	27316	152210
d__Bacteria	k__unclassified_d__Bacteria	p__Bacteroidetes	c__Bacteroidia	o__Bacteroidales	f__Bacteroidaceae	g__Bacteroides	s__Bacteroides_intestinalis	24010	17414	24956	10666	12370	10144	6472	12830	8452	24274	151588
d__Bacteria	k__unclassified_d__Bacteria	p__Bacteroidetes	c__Bacteroidia	o__Bacteroidales	f__Bacteroidaceae	g__Bacteroides	s__Candidatus_Bacteroides_timonensis	18472	14184	16806	13256	13470	15154	7970	13628	10960	26488	150388
d__Bacteria	k__unclassified_d__Bacteria	p__Bacteroidetes	c__Bacteroidia	o__Bacteroidales	f__Prevotellaceae	g__Alloprevotella	s__Alloprevotella_rava	17430	40180	47760	972	10582	15502	4846	1666	2650	5528	147116
d__Bacteria	k__unclassified_d__Bacteria	p__Firmicutes	c__unclassified_p__Firmicutes	o__unclassified_p__Firmicutes	f__unclassified_p__Firmicutes	g__unclassified_p__Firmicutes	s__Firmicutes_bacterium_CAG:176	9306	15262	12884	17144	10918	14402	4346	27510	17868	15990	145630
d__Bacteria	k__unclassified_d__Bacteria	p__Proteobacteria	c__Deltaproteobacteria	o__Desulfovibrionales	f__Desulfovibrionaceae	g__Desulfovibrio	s__Desulfovibrio_fairfieldensis	10748	14914	14538	14016	20674	6940	6670	20996	11868	23018	144382
d__Bacteria	k__unclassified_d__Bacteria	p__Firmicutes	c__unclassified_p__Firmicutes	o__unclassified_p__Firmicutes	f__unclassified_p__Firmicutes	g__unclassified_p__Firmicutes	s__Firmicutes_bacterium_CAG:114	12002	8778	10654	10318	12750	14980	8944	24578	14428	23432	140864
d__Bacteria	k__unclassified_d__Bacteria	p__Firmicutes	c__Clostridia	o__Clostridiales	f__unclassified_o__Clostridiales	g__unclassified_o__Clostridiales	s__Clostridiales_bacterium_VE202-27	15108	19938	14862	10516	24324	5644	4198	15610	9824	19884	139908
d__Bacteria	k__unclassified_d__Bacteria	p__Firmicutes	c__unclassified_p__Firmicutes	o__unclassified_p__Firmicutes	f__unclassified_p__Firmicutes	g__unclassified_p__Firmicutes	s__Firmicutes_bacterium_CAG:110	8548	16168	14766	18428	12254	12522	4056	22808	13568	16730	139848
d__Bacteria	k__unclassified_d__Bacteria	p__Firmicutes	c__unclassified_p__Firmicutes	o__unclassified_p__Firmicutes	f__unclassified_p__Firmicutes	g__unclassified_p__Firmicutes	s__Firmicutes_bacterium_CAG:170	8032	16206	12030	15856	10464	14218	4664	26978	15314	15358	139120
d__Bacteria	k__unclassified_d__Bacteria	p__Bacteroidetes	c__Bacteroidia	o__Bacteroidales	f__Bacteroidaceae	g__Bacteroides	s__Bacteroides_sartorii	19102	16564	16496	10588	12628	12712	8548	11068	9660	20860	138226
d__Bacteria	k__unclassified_d__Bacteria	p__Bacteroidetes	c__Bacteroidia	o__Bacteroidales	f__Bacteroidaceae	g__Bacteroides	s__Bacteroides_sp._4_1_36	16550	22358	27984	10342	11542	4632	5828	11316	6758	20906	138216
d__Bacteria	k__unclassified_d__Bacteria	p__Firmicutes	c__Clostridia	o__Clostridiales	f__unclassified_o__Clostridiales	g__unclassified_o__Clostridiales	s__Clostridiales_bacterium_NK3B98	13070	10418	10738	12778	13362	13248	9088	24292	11794	18892	137680
d__Bacteria	k__unclassified_d__Bacteria	p__Bacteroidetes	c__Bacteroidia	o__Bacteroidales	f__Porphyromonadaceae	g__Barnesiella	s__Barnesiella_viscericola	21800	12476	15038	12966	14374	10532	7772	13278	7792	20848	136876
d__Bacteria	k__unclassified_d__Bacteria	p__Firmicutes	c__Clostridia	o__Clostridiales	f__Clostridiaceae	g__Clostridium	s__Clostridium_sp._ASF356	12038	18566	15138	10136	18020	9074	8078	15762	12000	16762	135574
d__Viruses	k__unclassified_d__Viruses	p__unclassified_d__Viruses	c__unclassified_d__Viruses	o__unclassified_d__Viruses	f__unclassified_d__Viruses	g__unclassified_d__Viruses	s__unidentified_phage	9374	11534	16998	14530	18118	8948	7736	18298	13842	14634	134012
d__Bacteria	k__unclassified_d__Bacteria	p__Firmicutes	c__unclassified_p__Firmicutes	o__unclassified_p__Firmicutes	f__unclassified_p__Firmicutes	g__unclassified_p__Firmicutes	s__Firmicutes_bacterium_CAG:95	14382	19714	13638	10896	23126	5978	3710	13802	8668	18126	132040
d__Bacteria	k__unclassified_d__Bacteria	p__Bacteroidetes	c__Bacteroidia	o__Bacteroidales	f__Bacteroidaceae	g__Bacteroides	s__Bacteroides_barnesiae	18928	11100	18982	8536	9384	11366	6266	10888	7760	22054	125264
d__Bacteria	k__unclassified_d__Bacteria	p__Firmicutes	c__Clostridia	o__Clostridiales	f__Clostridiaceae	g__Clostridium	s__Clostridium_sp._CAG:510	13104	10394	10782	8324	20990	6046	4698	12164	9612	26168	122282
d__Bacteria	k__unclassified_d__Bacteria	p__Bacteroidetes	c__Bacteroidia	o__Bacteroidales	f__Bacteroidaceae	g__Bacteroides	s__Bacteroides_nordii	22038	12192	12944	7860	10134	10916	6304	9772	6534	20182	118876
d__Bacteria	k__unclassified_d__Bacteria	p__Bacteroidetes	c__Bacteroidia	o__Bacteroidales	f__Porphyromonadaceae	g__Dysgonomonas	s__Dysgonomonas_sp._BGC7	11450	11576	10078	10406	10744	14782	6610	11080	9728	22396	118850
d__Bacteria	k__unclassified_d__Bacteria	p__Firmicutes	c__Clostridia	o__Clostridiales	f__Ruminococcaceae	g__unclassified_f__Ruminococcaceae	s__Ruminococcaceae_bacterium_AM2	9724	13864	14956	13930	15132	9454	4530	13914	8804	13690	117998
d__Bacteria	k__unclassified_d__Bacteria	p__Firmicutes	c__Clostridia	o__Clostridiales	f__Clostridiaceae	g__Clostridium	s__Clostridium_sp._CAG:242	10794	12438	16000	10134	16694	11510	4426	11910	8416	15040	117362
d__Bacteria	k__unclassified_d__Bacteria	p__Bacteroidetes	c__Bacteroidia	o__Bacteroidales	f__Bacteroidaceae	g__Bacteroides	s__Bacteroides_sp._D22	12332	7900	17706	5436	9210	16730	10858	12202	8372	16382	117128
d__Bacteria	k__unclassified_d__Bacteria	p__Firmicutes	c__Clostridia	o__Clostridiales	f__Lachnospiraceae	g__Blautia	s__Blautia_obeum	9736	13118	11114	7378	19522	5542	4866	16218	9864	18002	115360
d__Bacteria	k__unclassified_d__Bacteria	p__Firmicutes	c__Clostridia	o__Clostridiales	f__Lachnospiraceae	g__Lachnoclostridium	s__[Clostridium]_asparagiforme	9502	11766	13250	8864	16102	9386	5938	14836	9240	16302	115186
d__Bacteria	k__unclassified_d__Bacteria	p__Bacteroidetes	c__Bacteroidia	o__Bacteroidales	f__Bacteroidaceae	g__Bacteroides	s__Bacteroides_salyersiae	12850	10298	13914	9294	9768	11800	6424	11812	8048	20398	114606
d__Bacteria	k__unclassified_d__Bacteria	p__Firmicutes	c__Clostridia	o__Clostridiales	f__Lachnospiraceae	g__Blautia	s__Blautia_wexlerae	8862	14392	9688	6356	17510	5558	3984	16046	10538	19928	112862
d__Bacteria	k__unclassified_d__Bacteria	p__Bacteroidetes	c__Bacteroidia	o__Bacteroidales	f__Rikenellaceae	g__Alistipes	s__Alistipes_indistinctus	14532	9352	7722	11990	9592	12010	4168	12404	8084	22274	112128
d__Bacteria	k__unclassified_d__Bacteria	p__Bacteroidetes	c__Bacteroidia	o__Bacteroidales	f__Porphyromonadaceae	g__Butyricimonas	s__Butyricimonas_synergistica	16900	7412	7794	14076	10712	6058	5780	15192	7984	19948	111856
d__Bacteria	k__unclassified_d__Bacteria	p__Firmicutes	c__Clostridia	o__Clostridiales	f__Ruminococcaceae	g__unclassified_f__Ruminococcaceae	s__Ruminococcaceae_bacterium_cv2	6898	12226	14766	12318	16968	6330	3324	13560	7476	17802	111668
d__Bacteria	k__unclassified_d__Bacteria	p__Firmicutes	c__Clostridia	o__Clostridiales	f__Lachnospiraceae	g__Fusicatenibacter	s__Fusicatenibacter_saccharivorans	10804	15166	11024	10150	17128	5836	4130	13596	8444	15030	111308
d__Bacteria	k__unclassified_d__Bacteria	p__Proteobacteria	c__Deltaproteobacteria	o__Desulfovibrionales	f__Desulfovibrionaceae	g__Desulfovibrio	s__Desulfovibrio_sp._6_1_46AFAA	7806	11774	11222	10468	15328	6306	5510	16662	8740	16970	110786
d__Bacteria	k__unclassified_d__Bacteria	p__Bacteroidetes	c__Bacteroidia	o__Bacteroidales	f__Bacteroidaceae	g__Bacteroides	s__Bacteroides_uniformis_CAG:3	14478	18250	26458	7074	8424	3000	4210	8184	3956	16744	110778
d__Bacteria	k__unclassified_d__Bacteria	p__Firmicutes	c__Clostridia	o__Clostridiales	f__Lachnospiraceae	g__Lachnoclostridium	s__[Clostridium]_scindens	11082	15178	11810	9250	16726	6740	4458	12620	9458	13028	110350
d__Bacteria	k__unclassified_d__Bacteria	p__Firmicutes	c__Clostridia	o__Clostridiales	f__Ruminococcaceae	g__Ruminiclostridium	s__[Clostridium]_methylpentosum	10624	13704	13928	8916	16044	7802	4022	12202	8208	14558	110008
d__Bacteria	k__unclassified_d__Bacteria	p__Firmicutes	c__Clostridia	o__Clostridiales	f__Lachnospiraceae	g__Butyrivibrio	s__Butyrivibrio_fibrisolvens	9028	11554	10036	6778	14748	5868	3028	18680	11852	17116	108688
d__Bacteria	k__unclassified_d__Bacteria	p__Proteobacteria	c__Deltaproteobacteria	o__Desulfovibrionales	f__Desulfovibrionaceae	g__Lawsonia	s__Lawsonia_intracellularis	6934	12816	12338	10698	15148	6350	5776	15572	6786	15320	107738
d__Bacteria	k__unclassified_d__Bacteria	p__Firmicutes	c__Clostridia	o__Clostridiales	f__Lachnospiraceae	g__Roseburia	s__Roseburia_hominis	8190	9930	8008	12870	15068	7102	5436	13802	10576	16016	106998
d__Bacteria	k__unclassified_d__Bacteria	p__Bacteroidetes	c__Bacteroidia	o__Bacteroidales	f__Bacteroidaceae	g__Bacteroides	s__Bacteroides_sp._D2	11480	6340	16304	4608	8270	15280	10460	12020	7512	14654	106928
d__Bacteria	k__unclassified_d__Bacteria	p__Bacteroidetes	c__Bacteroidia	o__Bacteroidales	f__Porphyromonadaceae	g__Parabacteroides	s__Parabacteroides_merdae	15070	13494	18888	6700	8204	8332	5470	8902	5396	16320	106776
d__Bacteria	k__unclassified_d__Bacteria	p__Firmicutes	c__Clostridia	o__unclassified_c__Clostridia	f__unclassified_c__Clostridia	g__unclassified_c__Clostridia	s__Clostridia_bacterium_UC5.1-2H11	8950	10218	9904	10328	12094	9650	7002	14978	8658	14686	106468
d__Bacteria	k__unclassified_d__Bacteria	p__Firmicutes	c__unclassified_p__Firmicutes	o__unclassified_p__Firmicutes	f__unclassified_p__Firmicutes	g__unclassified_p__Firmicutes	s__Firmicutes_bacterium_CAG:24	9922	12662	9340	8262	17308	5270	2900	14280	7926	18118	105988
d__Bacteria	k__unclassified_d__Bacteria	p__Bacteroidetes	c__Bacteroidia	o__Bacteroidales	f__Bacteroidaceae	g__Bacteroides	s__Bacteroides_sp._CAG:98	21100	11768	13018	6350	8126	8980	4234	7086	5218	18230	104110
d__Bacteria	k__unclassified_d__Bacteria	p__Bacteroidetes	c__Bacteroidia	o__Bacteroidales	f__Bacteroidaceae	g__Bacteroides	s__Bacteroides_faecichinchillae	11404	9736	13272	8000	8998	10912	6252	10460	7114	17774	103922
d__Bacteria	k__unclassified_d__Bacteria	p__Firmicutes	c__Clostridia	o__Clostridiales	f__unclassified_o__Clostridiales	g__unclassified_o__Clostridiales	s__Clostridiales_bacterium_VE202-13	12052	11036	12082	7802	14622	8158	5340	15270	8646	8794	103802
d__Bacteria	k__unclassified_d__Bacteria	p__Bacteroidetes	c__Bacteroidia	o__Bacteroidales	f__Bacteroidaceae	g__Bacteroides	s__Bacteroides_sp._CAG:462	12638	9308	13600	8318	9102	10726	5716	10486	7324	16428	103646
d__Bacteria	k__unclassified_d__Bacteria	p__Bacteroidetes	c__Bacteroidia	o__Bacteroidales	f__Prevotellaceae	g__Prevotella	s__Prevotella_brevis	10526	10876	9218	7958	9082	11630	5824	9788	8052	19476	102430
d__Bacteria	k__unclassified_d__Bacteria	p__Bacteroidetes	c__Bacteroidia	o__Bacteroidales	f__Bacteroidaceae	g__Bacteroides	s__Bacteroides_oleiciplenus	14500	11238	15000	8752	10406	7802	4604	7986	7342	14390	102020
d__Bacteria	k__unclassified_d__Bacteria	p__Firmicutes	c__Clostridia	o__Clostridiales	f__Lachnospiraceae	g__Blautia	s__[Ruminococcus]_gnavus	9972	10272	8242	6286	16926	5574	4474	12772	8360	17236	100114
d__Bacteria	k__unclassified_d__Bacteria	p__Verrucomicrobia	c__Verrucomicrobiae	o__Verrucomicrobiales	f__Akkermansiaceae	g__Akkermansia	s__Akkermansia_muciniphila	6304	40476	21556	648	1624	15528	7244	3664	1494	1464	100002
d__Bacteria	k__unclassified_d__Bacteria	p__Firmicutes	c__Clostridia	o__Clostridiales	f__Peptostreptococcaceae	g__Peptoclostridium	s__Peptoclostridium_difficile	8468	12364	9648	8954	12656	5950	4272	13064	10896	13728	100000
d__Bacteria	k__unclassified_d__Bacteria	p__Firmicutes	c__Clostridia	o__Clostridiales	f__Ruminococcaceae	g__Candidatus_Soleaferrea	s__Candidatus_Soleaferrea_massiliensis	10432	11594	15202	7548	15914	10324	3732	7712	5554	11624	99636
d__Bacteria	k__unclassified_d__Bacteria	p__Bacteroidetes	c__Bacteroidia	o__Bacteroidales	f__Rikenellaceae	g__Alistipes	s__Alistipes_putredinis_CAG:67	14966	9294	10060	9598	9386	9716	5654	7756	6458	15536	98424
d__Bacteria	k__unclassified_d__Bacteria	p__Bacteroidetes	c__Bacteroidia	o__Bacteroidales	f__Bacteroidaceae	g__Bacteroides	s__Bacteroides_faecis_CAG:32	9592	8408	10964	6436	8698	12938	6566	9636	7380	17090	97708
d__Bacteria	k__unclassified_d__Bacteria	p__Firmicutes	c__Clostridia	o__Clostridiales	f__Lachnospiraceae	g__Tyzzerella	s__Tyzzerella_nexilis	6424	8886	8260	6642	12486	6256	3856	15378	9950	17788	95926
d__Bacteria	k__unclassified_d__Bacteria	p__Bacteroidetes	c__Bacteroidia	o__Bacteroidales	f__Porphyromonadaceae	g__Odoribacter	s__Odoribacter_laneus	9664	6548	5622	15112	9302	4058	5248	14530	6890	18202	95176
d__Bacteria	k__unclassified_d__Bacteria	p__Bacteroidetes	c__Bacteroidia	o__Bacteroidales	f__Bacteroidaceae	g__Bacteroides	s__Bacteroides_sp._CAG:702	10754	8974	8938	8914	10098	10406	5066	8498	7430	15944	95022
d__Bacteria	k__unclassified_d__Bacteria	p__Bacteroidetes	c__Bacteroidia	o__Bacteroidales	f__Bacteroidaceae	g__Bacteroides	s__Bacteroides_salanitronis	10946	9460	9952	7928	8668	10362	4934	8498	7138	16990	94876
d__Bacteria	k__unclassified_d__Bacteria	p__Bacteroidetes	c__Bacteroidia	o__Bacteroidales	f__Bacteroidaceae	g__Bacteroides	s__Bacteroides_sp._3_1_23	8932	3476	19880	1788	7074	15350	11136	11046	7266	8466	94414
d__Bacteria	k__unclassified_d__Bacteria	p__unclassified_d__Bacteria	c__unclassified_d__Bacteria	o__unclassified_d__Bacteria	f__unclassified_d__Bacteria	g__unclassified_d__Bacteria	s__uncultured_bacterium_URE4	8812	9112	7830	8006	8462	12416	5032	8484	7484	18352	93990
d__Bacteria	k__unclassified_d__Bacteria	p__Firmicutes	c__Clostridia	o__unclassified_c__Clostridia	f__unclassified_c__Clostridia	g__unclassified_c__Clostridia	s__Clostridia_bacterium_UC5.1-1D10	7746	10596	11006	5412	9896	7408	5762	12536	8034	15212	93608
d__Bacteria	k__unclassified_d__Bacteria	p__Firmicutes	c__Clostridia	o__Clostridiales	f__Oscillospiraceae	g__Oscillibacter	s__Oscillibacter_sp._KLE_1728	7732	9140	8472	8066	11282	8444	4332	15002	9680	10696	92846
d__Bacteria	k__unclassified_d__Bacteria	p__Bacteroidetes	c__Bacteroidia	o__Bacteroidales	f__Rikenellaceae	g__Alistipes	s__Candidatus_Alistipes_marseilloanorexicus	8540	8304	7322	10694	8082	10160	3272	10628	7180	18032	92214
d__Bacteria	k__unclassified_d__Bacteria	p__Firmicutes	c__Clostridia	o__Clostridiales	f__Clostridiaceae	g__Clostridium	s__Clostridium_sp._7_3_54FAA	9036	8374	7706	9106	12892	5458	4468	11798	8312	14650	91800
d__Bacteria	k__unclassified_d__Bacteria	p__Firmicutes	c__unclassified_p__Firmicutes	o__unclassified_p__Firmicutes	f__unclassified_p__Firmicutes	g__unclassified_p__Firmicutes	s__Firmicutes_bacterium_CAG:94	5968	9622	8996	10486	11390	8558	3302	11884	10706	10748	91660
d__Bacteria	k__unclassified_d__Bacteria	p__Firmicutes	c__Clostridia	o__Clostridiales	f__Lachnospiraceae	g__Tyzzerella	s__[Clostridium]_propionicum	7928	9638	10140	5658	10696	6568	5778	12352	7938	14298	90994
d__Bacteria	k__unclassified_d__Bacteria	p__Firmicutes	c__Clostridia	o__Clostridiales	f__Ruminococcaceae	g__Ruminococcus	s__Ruminococcus_flavefaciens	8458	8086	8110	6760	11578	7784	4850	13440	8150	13442	90658
d__Bacteria	k__unclassified_d__Bacteria	p__Bacteroidetes	c__Bacteroidia	o__Bacteroidales	f__Bacteroidaceae	g__Bacteroides	s__Bacteroides_gallinarum	13154	8542	10936	7906	8192	7426	5160	8492	5416	14458	89682
d__Bacteria	k__unclassified_d__Bacteria	p__Bacteroidetes	c__Bacteroidia	o__Bacteroidales	f__Bacteroidaceae	g__Bacteroides	s__Bacteroides_coprophilus	13596	8946	9296	6848	7496	9004	4944	7622	5666	16232	89650
d__Bacteria	k__unclassified_d__Bacteria	p__Firmicutes	c__Clostridia	o__Clostridiales	f__Clostridiaceae	g__Clostridium	s__Clostridium_sp._CAG:1013	5630	10508	6870	9942	12520	6706	3778	10914	10510	12200	89578
d__Bacteria	k__unclassified_d__Bacteria	p__Firmicutes	c__Clostridia	o__Clostridiales	f__Clostridiaceae	g__Clostridium	s__Clostridium_botulinum	8714	10698	8818	6070	11942	5916	4160	12936	7618	11982	88854
d__Bacteria	k__unclassified_d__Bacteria	p__Firmicutes	c__Erysipelotrichia	o__Erysipelotrichales	f__Erysipelotrichaceae	g__Catenibacterium	s__Catenibacterium_mitsuokai	9956	15308	18556	6412	7418	3570	3726	6602	3972	13300	88820
d__Bacteria	k__unclassified_d__Bacteria	p__Bacteroidetes	c__Bacteroidia	o__Bacteroidales	f__Prevotellaceae	g__Paraprevotella	s__Paraprevotella_clara	20172	8312	8924	6272	7582	7098	3632	6560	4798	15136	88486
d__Bacteria	k__unclassified_d__Bacteria	p__Firmicutes	c__Clostridia	o__Clostridiales	f__Lachnospiraceae	g__Lachnoclostridium	s__unclassified_g__Lachnoclostridium	8000	10706	9122	7084	12630	5430	4184	11118	7008	12854	88136
d__Bacteria	k__unclassified_d__Bacteria	p__Firmicutes	c__Clostridia	o__Clostridiales	f__unclassified_o__Clostridiales	g__unclassified_o__Clostridiales	s__Clostridiales_bacterium_VE202-15	7616	9812	10988	7392	12390	6758	3764	9902	7212	11662	87496
d__Bacteria	k__unclassified_d__Bacteria	p__Bacteroidetes	c__Bacteroidia	o__Bacteroidales	f__Rikenellaceae	g__Rikenella	s__Rikenella_microfusus	10142	7412	5666	10482	7068	10148	1904	10362	6426	17876	87486
d__Bacteria	k__unclassified_d__Bacteria	p__Firmicutes	c__Clostridia	o__Clostridiales	f__Clostridiaceae	g__Clostridium	s__Clostridium_sp._KNHs205	8738	7622	10604	5458	11156	5644	3514	10752	6630	17064	87182
d__Bacteria	k__unclassified_d__Bacteria	p__Firmicutes	c__unclassified_p__Firmicutes	o__unclassified_p__Firmicutes	f__unclassified_p__Firmicutes	g__unclassified_p__Firmicutes	s__Firmicutes_bacterium_CAG:466	7836	10782	10454	7204	10756	6176	4468	10624	7140	11584	87024
d__Bacteria	k__unclassified_d__Bacteria	p__Firmicutes	c__Clostridia	o__Clostridiales	f__Lachnospiraceae	g__Roseburia	s__Roseburia_sp._CAG:100	9360	11146	7048	6090	15826	3902	2958	9516	5402	15676	86924
d__Bacteria	k__unclassified_d__Bacteria	p__Bacteroidetes	c__Bacteroidia	o__Bacteroidales	f__Porphyromonadaceae	g__Barnesiella	s__Barnesiella_intestinihominis	12850	8124	9718	7788	8988	7022	5162	8388	4414	13954	86408
d__Bacteria	k__unclassified_d__Bacteria	p__Proteobacteria	c__Deltaproteobacteria	o__Desulfovibrionales	f__Desulfovibrionaceae	g__Desulfovibrio	s__Desulfovibrio_piger	6552	10314	9942	9428	13174	4180	3630	11708	5788	11582	86298
d__Bacteria	k__unclassified_d__Bacteria	p__unclassified_d__Bacteria	c__unclassified_d__Bacteria	o__unclassified_d__Bacteria	f__unclassified_d__Bacteria	g__unclassified_d__Bacteria	s__bacterium_SIT8	8068	7970	7264	7272	7252	9984	4490	8424	7670	17440	85834
d__Bacteria	k__unclassified_d__Bacteria	p__Firmicutes	c__Clostridia	o__Clostridiales	f__Ruminococcaceae	g__Subdoligranulum	s__Subdoligranulum_variabile	5066	8766	8646	11272	9914	6408	3886	12140	7722	11084	84904
d__Bacteria	k__unclassified_d__Bacteria	p__Firmicutes	c__Clostridia	o__Clostridiales	f__Lachnospiraceae	g__Dorea	s__Dorea_longicatena	7224	9560	7604	6704	12086	5520	3618	12078	6866	13286	84546
d__Bacteria	k__unclassified_d__Bacteria	p__Firmicutes	c__Clostridia	o__Clostridiales	f__Peptococcaceae	g__Desulfitobacterium	s__Desulfitobacterium_hafniense	8730	8930	8262	9952	9178	6246	3964	11072	7286	10786	84406
d__Bacteria	k__unclassified_d__Bacteria	p__Bacteroidetes	c__Bacteroidia	o__Bacteroidales	f__Prevotellaceae	g__Paraprevotella	s__Paraprevotella_xylaniphila	12108	9056	9498	6080	7418	9324	4178	6824	5114	14186	83786
d__Bacteria	k__unclassified_d__Bacteria	p__Bacteroidetes	c__Bacteroidia	o__Bacteroidales	f__Porphyromonadaceae	g__Tannerella	s__Tannerella_sp._6_1_58FAA_CT1	9388	6854	9006	6820	7956	9664	4972	8026	6594	14302	83582
d__Bacteria	k__unclassified_d__Bacteria	p__Bacteroidetes	c__Bacteroidia	o__Bacteroidales	f__Bacteroidaceae	g__Bacteroides	s__Bacteroides_sp._CAG:598	12224	9110	9610	6176	7332	8220	4774	6466	5910	13568	83390
d__Bacteria	k__unclassified_d__Bacteria	p__Firmicutes	c__Clostridia	o__Clostridiales	f__Clostridiaceae	g__Clostridium	s__Clostridium_sp._CAG:169	8164	9532	11728	6606	13074	8520	3036	6880	5024	9432	81996
d__Bacteria	k__unclassified_d__Bacteria	p__Bacteroidetes	c__Bacteroidia	o__Bacteroidales	f__Prevotellaceae	g__Prevotella	s__Prevotella_oryzae	8674	7982	8246	6958	7736	8536	4278	7624	6244	15302	81580
d__Bacteria	k__unclassified_d__Bacteria	p__Firmicutes	c__unclassified_p__Firmicutes	o__unclassified_p__Firmicutes	f__unclassified_p__Firmicutes	g__unclassified_p__Firmicutes	s__Firmicutes_bacterium_CAG:646	6994	7642	7162	5706	12990	3742	2714	11518	7600	15074	81142
d__Bacteria	k__unclassified_d__Bacteria	p__Firmicutes	c__Clostridia	o__Clostridiales	f__Clostridiaceae	g__Clostridium	s__Clostridium_sp._C105KSO14	6534	11232	7372	6524	13544	3606	2814	11178	6784	10764	80352
d__Bacteria	k__unclassified_d__Bacteria	p__Firmicutes	c__Clostridia	o__Clostridiales	f__Lachnospiraceae	g__Lachnoclostridium	s__Lachnoclostridium_phytofermentans	7574	7986	6776	7438	13014	3992	2596	7818	5736	16984	79914
d__Bacteria	k__unclassified_d__Bacteria	p__Bacteroidetes	c__Bacteroidia	o__Bacteroidales	f__Rikenellaceae	g__Alistipes	s__Alistipes_inops	11912	7370	5898	6482	6824	9150	3740	7178	5644	15650	79848
d__Eukaryota	k__Metazoa	p__Nematoda	c__Enoplea	o__Trichocephalida	f__Trichinellidae	g__Trichinella	s__Trichinella_nativa	4290	7988	13582	6688	7946	10088	9818	7666	6758	3066	77890
d__Bacteria	k__unclassified_d__Bacteria	p__Firmicutes	c__Clostridia	o__Clostridiales	f__Ruminococcaceae	g__Acetivibrio	s__Acetivibrio_ethanolgignens	7600	9900	8426	6252	10594	4250	3236	9770	5768	11890	77686
d__Bacteria	k__unclassified_d__Bacteria	p__Proteobacteria	c__Deltaproteobacteria	o__Desulfovibrionales	f__Desulfovibrionaceae	g__Desulfovibrio	s__Desulfovibrio_sp._3_1_syn3	6522	10132	9362	8378	12936	3292	2948	9368	4994	9578	77510
d__Bacteria	k__unclassified_d__Bacteria	p__Firmicutes	c__Clostridia	o__Clostridiales	f__Lachnospiraceae	g__Tyzzerella	s__[Clostridium]_neopropionicum	6378	9110	8588	4272	8352	5920	4842	10718	6722	11920	76822
d__Bacteria	k__unclassified_d__Bacteria	p__Bacteroidetes	c__Bacteroidia	o__Bacteroidales	f__Bacteroidaceae	g__Bacteroides	s__Bacteroides_pyogenes	14246	5622	7652	4794	6164	7750	4930	6482	5070	12848	75558
d__Bacteria	k__unclassified_d__Bacteria	p__Firmicutes	c__Erysipelotrichia	o__Erysipelotrichales	f__Erysipelotrichaceae	g__unclassified_f__Erysipelotrichaceae	s__Erysipelotrichaceae_bacterium_5_2_54FAA	5974	7356	6094	4514	10700	2300	2428	12884	8830	13094	74174
d__Bacteria	k__unclassified_d__Bacteria	p__Bacteroidetes	c__Bacteroidia	o__Bacteroidales	f__Prevotellaceae	g__Prevotella	s__Prevotella_sp._CAG:617	9600	16520	19520	2114	5506	6790	3146	3130	1882	5340	73548
d__Bacteria	k__unclassified_d__Bacteria	p__unclassified_d__Bacteria	c__unclassified_d__Bacteria	o__unclassified_d__Bacteria	f__unclassified_d__Bacteria	g__unclassified_d__Bacteria	s__bacterium_MS4	5374	7122	9982	7806	8668	6186	2742	9710	6352	9492	73434
d__Bacteria	k__unclassified_d__Bacteria	p__Bacteroidetes	c__Bacteroidia	o__Bacteroidales	f__Bacteroidaceae	g__Bacteroides	s__Bacteroides_sp._CAG:530	9240	6020	9104	5314	6702	8152	4962	7344	5344	11152	73334
d__Bacteria	k__unclassified_d__Bacteria	p__Firmicutes	c__Clostridia	o__Clostridiales	f__Eubacteriaceae	g__Eubacterium	s__Eubacterium_desmolans	4930	7154	6158	7032	8678	6522	3118	10664	7734	11276	73266
d__Bacteria	k__unclassified_d__Bacteria	p__Firmicutes	c__Clostridia	o__Clostridiales	f__Ruminococcaceae	g__Ruminiclostridium	s__[Clostridium]_leptum	8212	7676	7644	5054	9306	4990	3392	9540	7146	10078	73038
d__Bacteria	k__unclassified_d__Bacteria	p__Firmicutes	c__Clostridia	o__Clostridiales	f__Ruminococcaceae	g__Ruminococcus	s__Ruminococcus_albus	6718	10678	9390	5066	8502	3888	2968	7990	8736	8366	72302
d__Bacteria	k__unclassified_d__Bacteria	p__Firmicutes	c__Clostridia	o__Clostridiales	f__Clostridiaceae	g__Clostridium	s__Clostridium_sp._CAG:678	5570	5370	9106	4908	12152	4614	5512	9500	6440	9080	72252
d__Bacteria	k__unclassified_d__Bacteria	p__Firmicutes	c__Clostridia	o__Clostridiales	f__Lachnospiraceae	g__Lachnoclostridium	s__[Clostridium]_saccharolyticum	6512	7824	8400	4510	8080	4920	3732	10180	6232	11008	71398
d__Bacteria	k__unclassified_d__Bacteria	p__Bacteroidetes	c__Bacteroidia	o__Bacteroidales	f__Bacteroidaceae	g__Bacteroides	s__Bacteroides_graminisolvens	10202	6294	6740	5630	6462	7382	3410	6020	5566	11792	69498
d__Bacteria	k__unclassified_d__Bacteria	p__Bacteroidetes	c__Bacteroidia	o__Bacteroidales	f__Bacteroidaceae	g__Bacteroides	s__Bacteroides_plebeius	10178	7712	10140	4780	6070	6660	3102	5692	4376	10734	69444
d__Bacteria	k__unclassified_d__Bacteria	p__Firmicutes	c__Clostridia	o__Clostridiales	f__Lachnospiraceae	g__Roseburia	s__Roseburia_faecis	6830	8304	6898	6022	10960	3266	2524	8628	5210	10458	69100
d__Bacteria	k__unclassified_d__Bacteria	p__Bacteroidetes	c__Bacteroidia	o__Bacteroidales	f__Bacteroidaceae	g__Bacteroides	s__Bacteroides_finegoldii_CAG:203	6180	7512	7616	5142	6144	8460	4944	6628	5028	10928	68582
d__Bacteria	k__unclassified_d__Bacteria	p__Bacteroidetes	c__Bacteroidia	o__Bacteroidales	f__Porphyromonadaceae	g__Proteiniphilum	s__Proteiniphilum_acetatigenes	6840	7106	5708	5544	6296	8598	3738	6148	5552	12830	68360
d__Bacteria	k__unclassified_d__Bacteria	p__Firmicutes	c__Clostridia	o__Clostridiales	f__Lachnospiraceae	g__Lachnoclostridium	s__[Clostridium]_citroniae	5346	7830	7120	5846	8516	4350	3036	8832	5876	11360	68112
d__Bacteria	k__unclassified_d__Bacteria	p__Firmicutes	c__Clostridia	o__Clostridiales	f__unclassified_o__Clostridiales	g__unclassified_o__Clostridiales	s__Clostridiales_bacterium_KLE1615	7126	5138	5496	5540	12946	2304	2950	6790	4820	14838	67948
d__Bacteria	k__unclassified_d__Bacteria	p__Firmicutes	c__Clostridia	o__Clostridiales	f__Ruminococcaceae	g__unclassified_f__Ruminococcaceae	s__Ruminococcaceae_bacterium_668	5700	6262	6646	7026	7558	6084	3060	9564	5552	10382	67834
d__Bacteria	k__unclassified_d__Bacteria	p__Bacteroidetes	c__Bacteroidia	o__Bacteroidales	f__Prevotellaceae	g__Prevotella	s__Prevotella_timonensis	6740	5702	7266	4754	5752	8884	5150	6520	5238	11694	67700
d__Bacteria	k__unclassified_d__Bacteria	p__Firmicutes	c__Clostridia	o__Clostridiales	f__Ruminococcaceae	g__unclassified_f__Ruminococcaceae	s__Ruminococcaceae_bacterium_585-1	5634	6860	6850	6684	8544	6042	3406	9356	5090	8490	66956
d__Bacteria	k__unclassified_d__Bacteria	p__Bacteroidetes	c__Bacteroidia	o__Bacteroidales	f__Bacteroidaceae	g__Bacteroides	s__Bacteroides_helcogenes	12060	9124	13462	4116	5144	2662	2710	4518	2672	9840	66308
d__Bacteria	k__unclassified_d__Bacteria	p__Bacteroidetes	c__Bacteroidia	o__Bacteroidales	f__Prevotellaceae	g__Alloprevotella	s__Alloprevotella_tannerae	7534	18628	21906	254	4472	6628	2120	604	1448	2142	65736
d__Bacteria	k__unclassified_d__Bacteria	p__Firmicutes	c__Clostridia	o__Clostridiales	f__Ruminococcaceae	g__Ruminiclostridium	s__[Clostridium]_viride	6154	6286	5682	6002	4580	6738	4284	11156	6808	7648	65338
d__Bacteria	k__unclassified_d__Bacteria	p__Firmicutes	c__Clostridia	o__Clostridiales	f__Ruminococcaceae	g__unclassified_f__Ruminococcaceae	s__Ruminococcaceae_bacterium_mt9	4678	6092	5966	4848	8702	6626	4184	9732	4924	9486	65238
d__Bacteria	k__unclassified_d__Bacteria	p__Bacteroidetes	c__Bacteroidia	o__Bacteroidales	f__Bacteroidaceae	g__Bacteroides	s__Bacteroides_eggerthii	11680	6610	7414	4824	5614	5686	3082	5014	3920	10684	64528
d__Bacteria	k__unclassified_d__Bacteria	p__Firmicutes	c__Clostridia	o__unclassified_c__Clostridia	f__unclassified_c__Clostridia	g__unclassified_c__Clostridia	s__Clostridia_bacterium_UC5.1-1D1	5828	5794	5842	8814	7856	4646	3452	8626	5774	7786	64418
d__Bacteria	k__unclassified_d__Bacteria	p__Firmicutes	c__Clostridia	o__Clostridiales	f__Clostridiaceae	g__Clostridium	s__Clostridium_sp._ATCC_29733	6296	5346	5998	5134	6966	6554	4634	9064	6006	8042	64040
d__Bacteria	k__unclassified_d__Bacteria	p__Bacteroidetes	c__Bacteroidia	o__Bacteroidales	f__Bacteroidaceae	g__Bacteroides	s__Bacteroides_stercoris	9674	7596	12212	4358	4872	3592	2672	5356	3334	10144	63810
d__Bacteria	k__unclassified_d__Bacteria	p__unclassified_d__Bacteria	c__unclassified_d__Bacteria	o__unclassified_d__Bacteria	f__unclassified_d__Bacteria	g__unclassified_d__Bacteria	s__bacterium_P201	9974	15598	17748	2050	5760	5438	1778	1226	1408	2804	63784
d__Bacteria	k__unclassified_d__Bacteria	p__Firmicutes	c__Clostridia	o__Clostridiales	f__Lachnospiraceae	g__Roseburia	s__Roseburia_sp._CAG:182	6222	5380	3674	11606	8222	3220	4492	7450	4380	9070	63716
d__Bacteria	k__unclassified_d__Bacteria	p__Bacteroidetes	c__Bacteroidia	o__Bacteroidales	f__Porphyromonadaceae	g__Coprobacter	s__Coprobacter_secundus	9742	5460	6084	6526	6354	4484	3166	6944	4270	10432	63462
d__Bacteria	k__unclassified_d__Bacteria	p__Bacteroidetes	c__Bacteroidia	o__Bacteroidales	f__Bacteroidaceae	g__Bacteroides	s__Bacteroides_reticulotermitis	7032	6036	5694	6006	6258	6928	3448	6174	5074	10798	63448
d__Bacteria	k__unclassified_d__Bacteria	p__Bacteroidetes	c__Bacteroidia	o__Bacteroidales	f__Prevotellaceae	g__Prevotella	s__Prevotella_sp._CAG:487	6980	7114	8436	4840	5880	6706	3780	5380	4212	10078	63406
d__Bacteria	k__unclassified_d__Bacteria	p__Bacteroidetes	c__Bacteroidia	o__Bacteroidales	f__Porphyromonadaceae	g__Parabacteroides	s__Parabacteroides_johnsonii	8942	5784	7852	5144	5240	5902	3370	6128	3990	10738	63090
d__Bacteria	k__unclassified_d__Bacteria	p__Firmicutes	c__Clostridia	o__Clostridiales	f__unclassified_o__Clostridiales	g__unclassified_o__Clostridiales	s__Clostridiales_bacterium_1_7_47FAA	4116	5642	4364	12402	8696	4296	3372	7518	4602	7130	62138
d__Bacteria	k__unclassified_d__Bacteria	p__Bacteroidetes	c__Bacteroidia	o__Bacteroidales	f__Bacteroidaceae	g__Bacteroides	s__Bacteroides_sp._CAG:661	8414	6222	7228	4554	5540	6732	3764	5160	4192	10084	61890
d__Bacteria	k__unclassified_d__Bacteria	p__Firmicutes	c__Clostridia	o__Clostridiales	f__Clostridiaceae	g__Clostridium	s__Clostridium_sp._M62/1	5120	6848	7070	7120	8146	4172	2682	7332	5092	8060	61642
d__Bacteria	k__unclassified_d__Bacteria	p__Firmicutes	c__Clostridia	o__Clostridiales	f__Clostridiaceae	g__Clostridium	s__Clostridium_sp._CAG:58	4276	7086	5824	8542	8998	5130	3134	6198	5532	6658	61378
d__Bacteria	k__unclassified_d__Bacteria	p__Firmicutes	c__Clostridia	o__Clostridiales	f__Clostridiaceae	g__Clostridium	s__Clostridium_hathewayi_CAG:224	3698	6212	5536	4018	9758	2240	1766	9868	6626	11380	61102
d__Bacteria	k__unclassified_d__Bacteria	p__unclassified_d__Bacteria	c__unclassified_d__Bacteria	o__unclassified_d__Bacteria	f__unclassified_d__Bacteria	g__unclassified_d__Bacteria	s__uncultured_bacterium_fosmid_pJB42G5	6222	5794	5012	5142	5188	8244	3450	5280	4820	11630	60782
d__Bacteria	k__unclassified_d__Bacteria	p__Bacteroidetes	c__Bacteroidia	o__Bacteroidales	f__Prevotellaceae	g__Prevotella	s__Prevotella_oralis	6674	6702	6288	4678	5612	6772	3352	5312	4358	10490	60238
d__Bacteria	k__unclassified_d__Bacteria	p__Firmicutes	c__unclassified_p__Firmicutes	o__unclassified_p__Firmicutes	f__unclassified_p__Firmicutes	g__unclassified_p__Firmicutes	s__Firmicutes_bacterium_CAG:424	4754	6410	5146	3936	8212	4210	2694	10156	6468	8096	60082
d__Bacteria	k__unclassified_d__Bacteria	p__Firmicutes	c__Clostridia	o__Clostridiales	f__Clostridiaceae	g__Clostridium	s__Clostridium_sp._CAG:1024	2852	7330	5646	7064	3054	6368	812	12566	8166	5928	59786
d__Bacteria	k__unclassified_d__Bacteria	p__Firmicutes	c__unclassified_p__Firmicutes	o__unclassified_p__Firmicutes	f__unclassified_p__Firmicutes	g__unclassified_p__Firmicutes	s__Firmicutes_bacterium_CAG:194	5404	9106	5616	4742	9410	3636	2074	8136	3834	7784	59742
d__Bacteria	k__unclassified_d__Bacteria	p__Bacteroidetes	c__Bacteroidia	o__Bacteroidales	f__Bacteroidaceae	g__Bacteroides	s__Bacteroides_sp._2_1_33B	7954	5922	7146	4526	5394	5690	3166	5344	4130	10350	59622
d__Bacteria	k__unclassified_d__Bacteria	p__Bacteroidetes	c__Bacteroidia	o__Bacteroidales	f__Bacteroidaceae	g__Bacteroides	s__Bacteroides_sp._CAG:714	6710	5540	5160	4702	5176	7358	3660	5402	4820	10714	59242
d__Bacteria	k__unclassified_d__Bacteria	p__Proteobacteria	c__Deltaproteobacteria	o__Desulfovibrionales	f__Desulfovibrionaceae	g__Desulfovibrio	s__Desulfovibrio_vulgaris	4310	7298	7060	6222	8682	3196	3038	7794	3570	7970	59140
d__Bacteria	k__unclassified_d__Bacteria	p__Firmicutes	c__Clostridia	o__Clostridiales	f__Eubacteriaceae	g__Eubacterium	s__[Eubacterium]_eligens	4978	8354	6966	5368	8508	3396	2348	7798	4910	6336	58962
d__Bacteria	k__unclassified_d__Bacteria	p__Bacteroidetes	c__Bacteroidia	o__Bacteroidales	f__Prevotellaceae	g__Prevotella	s__Prevotella_sp._109	6550	7232	7200	4086	5054	6508	3236	4900	3886	9902	58554
d__Bacteria	k__unclassified_d__Bacteria	p__Bacteroidetes	c__Bacteroidia	o__Bacteroidales	f__Porphyromonadaceae	g__Sanguibacteroides	s__Sanguibacteroides_sp._GM7	10326	3934	6118	6454	4710	2996	2604	7090	3524	10548	58304
d__Bacteria	k__unclassified_d__Bacteria	p__Bacteroidetes	c__Bacteroidia	o__Bacteroidales	f__Bacteroidaceae	g__Bacteroides	s__Bacteroides_stercorirosoris	10908	4588	5924	4014	5014	5596	3514	5226	3930	9476	58190
d__Bacteria	k__unclassified_d__Bacteria	p__Firmicutes	c__Clostridia	o__Clostridiales	f__unclassified_o__Clostridiales	g__unclassified_o__Clostridiales	s__Clostridiales_bacterium_VE202-06	6004	6660	5190	4486	10036	2902	2044	6834	5546	8382	58084
d__Bacteria	k__unclassified_d__Bacteria	p__Firmicutes	c__Clostridia	o__Clostridiales	f__Eubacteriaceae	g__Eubacterium	s__Eubacterium_ventriosum	2958	4370	3560	6058	13420	2286	2748	8300	6048	8324	58072
d__Bacteria	k__unclassified_d__Bacteria	p__Bacteroidetes	c__Bacteroidia	o__Bacteroidales	f__Porphyromonadaceae	g__Sanguibacteroides	s__Sanguibacteroides_justesenii	7646	4252	5300	6736	5274	4256	3298	7134	4004	9922	57822
d__Bacteria	k__unclassified_d__Bacteria	p__Bacteroidetes	c__Bacteroidia	o__Bacteroidales	f__Prevotellaceae	g__Paraprevotella	s__Paraprevotella_clara_CAG:116	7306	8634	9204	3720	5344	6192	2518	3708	3288	7290	57204
d__Bacteria	k__unclassified_d__Bacteria	p__Proteobacteria	c__Deltaproteobacteria	o__Desulfovibrionales	f__Desulfovibrionaceae	g__Desulfovibrio	s__Desulfovibrio_desulfuricans	3876	4968	4796	4774	6896	3482	3322	9618	5398	10056	57186
d__Bacteria	k__unclassified_d__Bacteria	p__Firmicutes	c__Clostridia	o__Clostridiales	f__Eubacteriaceae	g__Eubacterium	s__Eubacterium_limosum	5396	4986	6048	6476	8098	3606	2828	6368	4292	8186	56284
d__Bacteria	k__unclassified_d__Bacteria	p__Bacteroidetes	c__Bacteroidia	o__Bacteroidales	f__Prevotellaceae	g__Prevotella	s__Prevotella_sp._CAG:1124	6590	5590	5656	4728	5422	6074	2794	5438	4110	9858	56260
d__Bacteria	k__unclassified_d__Bacteria	p__Firmicutes	c__Erysipelotrichia	o__Erysipelotrichales	f__Erysipelotrichaceae	g__Faecalibaculum	s__Faecalibaculum_rodentium	202	15946	11656	4880	2806	130	7430	8300	1946	2636	55932
d__Bacteria	k__unclassified_d__Bacteria	p__Bacteroidetes	c__Bacteroidia	o__Bacteroidales	f__Porphyromonadaceae	g__Parabacteroides	s__Parabacteroides_gordonii	7494	5026	8684	4342	4040	4870	3092	5780	3070	9486	55884
d__Bacteria	k__unclassified_d__Bacteria	p__Firmicutes	c__Clostridia	o__Clostridiales	f__Lachnospiraceae	g__Roseburia	s__Roseburia_sp._CAG:45	4740	2932	2622	9084	7826	2826	4138	6734	4912	9944	55758
d__Bacteria	k__unclassified_d__Bacteria	p__Bacteroidetes	c__Bacteroidia	o__Bacteroidales	f__Bacteroidaceae	g__Bacteroides	s__Bacteroides_sp._1_1_30	5620	1952	10924	1096	3856	9190	6604	6658	3800	5858	55558
d__Bacteria	k__unclassified_d__Bacteria	p__Bacteroidetes	c__Bacteroidia	o__Bacteroidales	f__Bacteroidaceae	g__Bacteroides	s__Bacteroides_sp._2_2_4	8206	2442	9534	1578	4108	7376	5512	6030	3758	6426	54970
d__Bacteria	k__unclassified_d__Bacteria	p__Bacteroidetes	c__Bacteroidia	o__Bacteroidales	f__Bacteroidaceae	g__Bacteroides	s__Bacteroides_sp._HPS0048	7620	4770	5908	3600	4374	5672	3376	5432	4038	9812	54602
d__Bacteria	k__unclassified_d__Bacteria	p__Chlamydiae	c__Chlamydiia	o__Chlamydiales	f__Chlamydiaceae	g__Chlamydia	s__Chlamydia_trachomatis	5498	2616	8586	2222	5422	6354	5442	7754	4456	5674	54024
d__Bacteria	k__unclassified_d__Bacteria	p__Firmicutes	c__Clostridia	o__Clostridiales	f__Lachnospiraceae	g__Dorea	s__Dorea_sp._CAG:317	5004	5854	4912	4036	5676	4828	2302	6412	4342	9232	52598
d__Bacteria	k__unclassified_d__Bacteria	p__Bacteroidetes	c__Bacteroidia	o__Bacteroidales	f__Porphyromonadaceae	g__Odoribacter	s__Odoribacter_laneus_CAG:561	7450	2750	2756	7728	4948	2848	2484	7294	3676	10540	52474
d__Bacteria	k__unclassified_d__Bacteria	p__Firmicutes	c__Clostridia	o__Clostridiales	f__Lachnospiraceae	g__Blautia	s__Blautia_hydrogenotrophica	5382	3708	3222	2966	4662	5488	3678	8936	5106	8222	51370
d__Bacteria	k__unclassified_d__Bacteria	p__Firmicutes	c__Clostridia	o__Clostridiales	f__Clostridiaceae	g__Clostridium	s__Clostridium_sp._12(A)	6440	8356	7232	5148	9748	1930	886	4112	3214	3996	51062
d__Bacteria	k__unclassified_d__Bacteria	p__Firmicutes	c__Clostridia	o__Clostridiales	f__unclassified_o__Clostridiales	g__unclassified_o__Clostridiales	s__Clostridiales_bacterium_VE202-28	4280	4956	4494	4574	10766	2810	2040	4952	4348	7682	50902
d__Bacteria	k__unclassified_d__Bacteria	p__Bacteroidetes	c__Bacteroidia	o__Bacteroidales	f__Bacteroidaceae	g__Bacteroides	s__Bacteroides_sp._CAG:20	7122	4932	6350	4436	5092	4382	3182	4678	2840	7588	50602
d__Bacteria	k__unclassified_d__Bacteria	p__Firmicutes	c__Clostridia	o__Clostridiales	f__Lachnospiraceae	g__Coprococcus	s__Coprococcus_eutactus	4664	5956	5332	4382	8864	2032	1684	5950	4288	7296	50448
d__Bacteria	k__unclassified_d__Bacteria	p__Bacteroidetes	c__Bacteroidia	o__Bacteroidales	f__Bacteroidaceae	g__Bacteroides	s__Bacteroides_clarus	9734	5838	8242	2626	4084	4342	2822	3580	2406	6758	50432
d__Bacteria	k__unclassified_d__Bacteria	p__Firmicutes	c__Clostridia	o__Clostridiales	f__unclassified_o__Clostridiales	g__unclassified_o__Clostridiales	s__butyrate-producing_bacterium_SS3/4	3668	5710	4664	5776	6816	4338	3524	5608	3980	6296	50380
d__Bacteria	k__unclassified_d__Bacteria	p__Bacteroidetes	c__Bacteroidia	o__Bacteroidales	f__Bacteroidaceae	g__Bacteroides	s__Bacteroides_caccae_CAG:21	5622	2178	9192	1752	3346	6766	5332	6430	3320	6322	50260
d__Bacteria	k__unclassified_d__Bacteria	p__Bacteroidetes	c__Bacteroidia	o__Bacteroidales	f__Porphyromonadaceae	g__Parabacteroides	s__Parabacteroides_sp._HGS0025	5118	6156	7172	3832	4040	5050	2704	4764	3108	8242	50186
d__Bacteria	k__unclassified_d__Bacteria	p__Firmicutes	c__Clostridia	o__Clostridiales	f__Lachnospiraceae	g__Coprococcus	s__Coprococcus_comes	5270	6118	5120	5606	7788	2748	1766	5018	3396	7190	50020
d__Bacteria	k__unclassified_d__Bacteria	p__Firmicutes	c__Clostridia	o__Clostridiales	f__Lachnospiraceae	g__Roseburia	s__Roseburia_sp._CAG:309	972	6432	7546	664	1242	1234	7320	1020	754	22818	50002
d__Bacteria	k__unclassified_d__Bacteria	p__Firmicutes	c__Clostridia	o__Clostridiales	f__unclassified_o__Clostridiales	g__unclassified_o__Clostridiales	s__Clostridiales_bacterium_VE202-16	3098	5242	4466	3432	7642	3354	2770	7554	5136	7244	49938
d__Bacteria	k__unclassified_d__Bacteria	p__Bacteroidetes	c__Sphingobacteriia	o__Sphingobacteriales	f__Chitinophagaceae	g__Chitinophaga	s__Chitinophaga_pinensis	5054	5546	4610	3666	4332	4630	2514	4976	3914	9902	49144
d__Bacteria	k__unclassified_d__Bacteria	p__Firmicutes	c__Clostridia	o__Clostridiales	f__Lachnospiraceae	g__Butyrivibrio	s__Butyrivibrio_sp._AC2005	3396	5860	4342	4542	11238	1444	1150	7490	3190	6210	48862
d__Bacteria	k__unclassified_d__Bacteria	p__Proteobacteria	c__Deltaproteobacteria	o__Desulfovibrionales	f__Desulfovibrionaceae	g__Desulfovibrio	s__unclassified_g__Desulfovibrio	3760	3876	3606	4460	6038	2398	2228	7734	5438	9316	48854
d__Bacteria	k__unclassified_d__Bacteria	p__Bacteroidetes	c__Bacteroidia	o__Bacteroidales	f__Prevotellaceae	g__Alloprevotella	s__Prevotella_sp._oral_taxon_473	6056	9872	11278	1604	3770	5076	2232	2326	1674	4692	48580
d__Bacteria	k__unclassified_d__Bacteria	p__Firmicutes	c__Clostridia	o__Clostridiales	f__Lachnospiraceae	g__Lachnoclostridium	s__[Clostridium]_methoxybenzovorans	5112	4800	4508	2842	6650	3552	2776	7678	4072	6390	48380
d__Bacteria	k__unclassified_d__Bacteria	p__Bacteroidetes	c__Bacteroidia	o__Bacteroidales	f__Prevotellaceae	g__Prevotella	s__Prevotella_copri	8086	4356	4208	4208	4330	4342	2848	3934	3578	8368	48258
d__Bacteria	k__unclassified_d__Bacteria	p__Firmicutes	c__Clostridia	o__Clostridiales	f__Ruminococcaceae	g__Ruminococcus	s__Ruminococcus_sp._CAG:177	3206	5070	4796	8436	4828	4150	1208	6572	4330	5476	48072
d__Bacteria	k__unclassified_d__Bacteria	p__Firmicutes	c__Clostridia	o__Clostridiales	f__Ruminococcaceae	g__Ruminococcus	s__Ruminococcus_gauvreauii	5326	4800	4420	3388	8574	2250	1732	5906	3698	7704	47798
d__Bacteria	k__unclassified_d__Bacteria	p__Bacteroidetes	c__Bacteroidia	o__Bacteroidales	f__Bacteroidaceae	g__Bacteroides	s__Bacteroides_plebeius_CAG:211	5496	5232	5570	3764	4554	4890	2412	4176	3558	8070	47722
d__Bacteria	k__unclassified_d__Bacteria	p__Firmicutes	c__Clostridia	o__Clostridiales	f__Lachnospiraceae	g__Robinsoniella	s__Robinsoniella_sp._KNHs210	3796	5204	6262	3734	6158	2890	1970	5826	4504	7238	47582
d__Bacteria	k__unclassified_d__Bacteria	p__Firmicutes	c__unclassified_p__Firmicutes	o__unclassified_p__Firmicutes	f__unclassified_p__Firmicutes	g__unclassified_p__Firmicutes	s__Firmicutes_bacterium_CAG:272	5006	3880	3656	3922	5940	4160	3028	6462	3890	7486	47430
d__Bacteria	k__unclassified_d__Bacteria	p__Firmicutes	c__Erysipelotrichia	o__Erysipelotrichales	f__Erysipelotrichaceae	g__unclassified_f__Erysipelotrichaceae	s__Erysipelotrichaceae_bacterium_NK3D112	5438	2290	2444	3578	3926	5940	4358	7880	4130	6750	46734
d__Bacteria	k__unclassified_d__Bacteria	p__Bacteroidetes	c__Bacteroidia	o__Bacteroidales	f__Bacteroidaceae	g__Bacteroides	s__Bacteroides_sp._CAG:633	6710	4954	6658	5514	5684	3290	1712	4000	3894	4296	46712
d__Bacteria	k__unclassified_d__Bacteria	p__Bacteroidetes	c__Bacteroidia	o__Bacteroidales	f__Bacteroidaceae	g__Bacteroides	s__Bacteroides_sp._CAG:875	5066	4990	4784	3974	4396	5304	2418	4182	3654	7934	46702
d__Bacteria	k__unclassified_d__Bacteria	p__Firmicutes	c__Clostridia	o__Clostridiales	f__Lachnospiraceae	g__Coprococcus	s__Coprococcus_catus	4672	4070	4476	3558	6026	3948	3068	6966	3436	6216	46436
d__Bacteria	k__unclassified_d__Bacteria	p__Firmicutes	c__Clostridia	o__Clostridiales	f__Ruminococcaceae	g__Anaerotruncus	s__Anaerotruncus_sp._CAG:390	4240	4424	4576	5034	6912	3180	1880	5350	3346	7432	46374
d__Bacteria	k__unclassified_d__Bacteria	p__Firmicutes	c__Clostridia	o__Clostridiales	f__Oscillospiraceae	g__Oscillibacter	s__Oscillibacter_sp._KLE_1745	3522	4624	4654	5578	4984	4006	1892	7036	5090	4958	46344
d__Bacteria	k__unclassified_d__Bacteria	p__Firmicutes	c__Clostridia	o__Clostridiales	f__Lachnospiraceae	g__Oribacterium	s__Oribacterium_sp._oral_taxon_078	6022	10558	6704	4502	8202	2094	1164	2886	1642	2544	46318
d__Bacteria	k__unclassified_d__Bacteria	p__Firmicutes	c__Clostridia	o__Clostridiales	f__Clostridiaceae	g__Clostridium	s__Clostridium_sp._CAG:413	2932	5538	4870	4900	4866	3746	1156	6588	4358	6300	45254
d__Bacteria	k__unclassified_d__Bacteria	p__Firmicutes	c__Clostridia	o__Clostridiales	f__Lachnospiraceae	g__Anaerostipes	s__Anaerostipes_hadrus	4790	6168	4450	2828	4422	3044	2422	6580	4206	6196	45106
d__Bacteria	k__unclassified_d__Bacteria	p__Firmicutes	c__Clostridia	o__Clostridiales	f__Lachnospiraceae	g__Lachnoclostridium	s__[Eubacterium]_contortum	3032	4634	3764	3392	7938	2116	1664	7988	3746	6704	44978
d__Bacteria	k__unclassified_d__Bacteria	p__Bacteroidetes	c__Bacteroidia	o__Bacteroidales	f__Bacteroidaceae	g__Bacteroides	s__Bacteroides_sp._1_1_6	4820	3778	6706	2438	3532	5088	3612	4750	3366	6860	44950
d__Bacteria	k__unclassified_d__Bacteria	p__Bacteroidetes	c__Bacteroidia	o__Bacteroidales	f__Bacteroidaceae	g__Bacteroides	s__Bacteroides_coprophilus_CAG:333	4716	5586	5250	3548	4600	5558	2216	3234	2786	7332	44826
d__Bacteria	k__unclassified_d__Bacteria	p__unclassified_d__Bacteria	c__unclassified_d__Bacteria	o__unclassified_d__Bacteria	f__unclassified_d__Bacteria	g__unclassified_d__Bacteria	s__uncultured_bacterium_fosmid_pJB89E1	4372	4150	3474	3586	3980	5732	2542	4014	3316	8910	44076
d__Eukaryota	k__unclassified_d__Eukaryota	p__Apicomplexa	c__Aconoidasida	o__Haemosporida	f__Plasmodiidae	g__Plasmodium	s__Plasmodium_yoelii	2630	4782	8456	3696	4946	4826	5122	4064	3644	1754	43920
d__Bacteria	k__unclassified_d__Bacteria	p__Firmicutes	c__unclassified_p__Firmicutes	o__unclassified_p__Firmicutes	f__unclassified_p__Firmicutes	g__unclassified_p__Firmicutes	s__Firmicutes_bacterium_CAG:882	3970	3582	4280	3044	7724	1836	1684	4674	3730	9366	43890
d__Bacteria	k__unclassified_d__Bacteria	p__Bacteroidetes	c__Bacteroidia	o__Bacteroidales	f__Prevotellaceae	g__Prevotella	s__Prevotella_sp._Sc00028	4246	4502	3798	3432	3994	5792	2426	3992	3670	7756	43608
d__Bacteria	k__unclassified_d__Bacteria	p__Firmicutes	c__Clostridia	o__Clostridiales	f__Lachnospiraceae	g__Dorea	s__Dorea_sp._D27	5350	7778	6138	5138	8118	2254	1238	2632	2076	2880	43602
d__Bacteria	k__unclassified_d__Bacteria	p__Firmicutes	c__Clostridia	o__Clostridiales	f__Ruminococcaceae	g__unclassified_f__Ruminococcaceae	s__unclassified_f__Ruminococcaceae	3982	4012	4482	5638	4728	3852	2060	5064	3372	5422	42612
d__Bacteria	k__unclassified_d__Bacteria	p__unclassified_d__Bacteria	c__unclassified_d__Bacteria	o__unclassified_d__Bacteria	f__unclassified_d__Bacteria	g__unclassified_d__Bacteria	s__uncultured_murine_large_bowel_bacterium_BAC_31B	5738	7424	10340	2542	3162	954	1570	2894	1416	6522	42562
d__Bacteria	k__unclassified_d__Bacteria	p__Firmicutes	c__Clostridia	o__Clostridiales	f__Lachnospiraceae	g__Robinsoniella	s__Robinsoniella_sp._RHS	4192	4562	5184	3382	6562	1888	1592	5096	3244	6642	42344
d__Bacteria	k__unclassified_d__Bacteria	p__Firmicutes	c__Clostridia	o__Clostridiales	f__Ruminococcaceae	g__Ruminococcus	s__Ruminococcus_sp._HUN007	3804	5240	4490	4212	8244	1772	964	5680	2446	5214	42066
d__Bacteria	k__unclassified_d__Bacteria	p__Firmicutes	c__Clostridia	o__Clostridiales	f__Lachnospiraceae	g__Butyrivibrio	s__Butyrivibrio_proteoclasticus	3734	5692	4076	3304	6724	2200	1208	5268	3404	6336	41946
d__Bacteria	k__unclassified_d__Bacteria	p__Firmicutes	c__Bacilli	o__Bacillales	f__Bacillaceae	g__Bacillus	s__Bacillus_cereus	3454	6990	5034	3524	6454	1768	2102	3292	4108	4502	41228
d__Bacteria	k__unclassified_d__Bacteria	p__Bacteroidetes	c__Bacteroidia	o__Bacteroidales	f__Prevotellaceae	g__Prevotella	s__Prevotella_stercorea	7576	3384	6720	1924	3300	3772	2712	3986	2150	5246	40770
d__Bacteria	k__unclassified_d__Bacteria	p__Firmicutes	c__Bacilli	o__Lactobacillales	f__Streptococcaceae	g__Streptococcus	s__Streptococcus_suis	3952	5132	5738	3120	3392	3272	1636	6326	3524	4576	40668
d__Bacteria	k__unclassified_d__Bacteria	p__Firmicutes	c__unclassified_p__Firmicutes	o__unclassified_p__Firmicutes	f__unclassified_p__Firmicutes	g__unclassified_p__Firmicutes	s__Firmicutes_bacterium_CAG:103	3038	4466	3518	5462	5200	3056	1306	4866	4314	5256	40482
d__Bacteria	k__unclassified_d__Bacteria	p__Firmicutes	c__Clostridia	o__Clostridiales	f__Ruminococcaceae	g__Ruminiclostridium	s__[Eubacterium]_siraeum	3454	4252	3810	2802	5890	2264	2242	5906	3312	6266	40198
d__Bacteria	k__unclassified_d__Bacteria	p__Firmicutes	c__Clostridia	o__Clostridiales	f__Clostridiaceae	g__Clostridium	s__Clostridium_sp._CAG:505	3608	4430	4476	2190	4398	3334	2662	5578	3320	6066	40062
d__Bacteria	k__unclassified_d__Bacteria	p__Firmicutes	c__Clostridia	o__Clostridiales	f__Clostridiaceae	g__Clostridium	s__Clostridium_butyricum	2588	9176	3778	2704	7278	2284	1832	3124	2932	3722	39418
d__Bacteria	k__unclassified_d__Bacteria	p__Bacteroidetes	c__Bacteroidia	o__Bacteroidales	f__Bacteroidaceae	g__Bacteroides	s__Bacteroides_sp._1_1_14	4460	3060	5124	2334	3210	5152	2768	4102	2624	6506	39340
d__Bacteria	k__unclassified_d__Bacteria	p__Firmicutes	c__Clostridia	o__Clostridiales	f__Ruminococcaceae	g__Ruminiclostridium	s__[Clostridium]_sporosphaeroides	2878	4302	3518	5776	5134	2672	1534	4984	3604	4908	39310
d__Bacteria	k__unclassified_d__Bacteria	p__unclassified_d__Bacteria	c__unclassified_d__Bacteria	o__unclassified_d__Bacteria	f__unclassified_d__Bacteria	g__unclassified_d__Bacteria	s__bacterium_F082	4610	3804	4030	3720	3508	4434	2056	3362	2662	7080	39266
d__Bacteria	k__unclassified_d__Bacteria	p__Firmicutes	c__Bacilli	o__Bacillales	f__Paenibacillaceae	g__Paenibacillus	s__Paenibacillus_polymyxa	3640	8474	4874	2468	5690	1716	2082	3084	3920	3260	39208
d__Bacteria	k__unclassified_d__Bacteria	p__Bacteroidetes	c__Bacteroidia	o__Bacteroidales	f__Bacteroidaceae	g__Bacteroides	s__Bacteroides_sp._14(A)	5574	4158	5988	3512	3968	3188	2000	3150	2714	4842	39094
d__Bacteria	k__unclassified_d__Bacteria	p__Bacteroidetes	c__Bacteroidia	o__Bacteroidales	f__Bacteroidaceae	g__unclassified_f__Bacteroidaceae	s__Bacteroidaceae_bacterium_MS4	5718	3446	6236	2456	3072	3382	3400	3406	2992	4750	38858
d__Bacteria	k__unclassified_d__Bacteria	p__Firmicutes	c__Clostridia	o__Clostridiales	f__Clostridiaceae	g__Clostridium	s__Clostridium_sp._C105KSO13	3812	6914	5320	2578	6114	2016	1642	3384	3210	3506	38496
d__Bacteria	k__unclassified_d__Bacteria	p__Firmicutes	c__Clostridia	o__Clostridiales	f__Clostridiaceae	g__Clostridium	s__Clostridium_sp._CAG:138	3044	4942	3836	3182	3550	3596	2068	5952	4208	3940	38318
d__Bacteria	k__unclassified_d__Bacteria	p__Bacteroidetes	c__Bacteroidia	o__Bacteroidales	f__Porphyromonadaceae	g__Parabacteroides	s__Parabacteroides_sp._CAG:409	5190	3794	3490	3100	3596	3960	1878	3474	2582	7110	38174
d__Bacteria	k__unclassified_d__Bacteria	p__Firmicutes	c__Clostridia	o__Clostridiales	f__Ruminococcaceae	g__Ruminiclostridium	s__[Clostridium]_clariflavum	2198	4486	4264	4518	2784	3362	746	7590	3340	4816	38104
d__Bacteria	k__unclassified_d__Bacteria	p__Bacteroidetes	c__Bacteroidia	o__Bacteroidales	f__Porphyromonadaceae	g__unclassified_f__Porphyromonadaceae	s__Porphyromonadaceae_bacterium_GM3	5682	4010	4968	2768	3614	3260	2216	3396	2290	5442	37646
d__Bacteria	k__unclassified_d__Bacteria	p__Firmicutes	c__Clostridia	o__Clostridiales	f__Eubacteriaceae	g__Eubacterium	s__Eubacterium_rectale_CAG:36	3154	3450	5508	2750	3318	2506	1566	3948	4006	7356	37562
d__Bacteria	k__unclassified_d__Bacteria	p__unclassified_d__Bacteria	c__unclassified_d__Bacteria	o__unclassified_d__Bacteria	f__unclassified_d__Bacteria	g__unclassified_d__Bacteria	s__bacterium_F083	5914	3704	2788	2792	3554	3984	1826	3148	2636	7176	37522
d__Bacteria	k__unclassified_d__Bacteria	p__Bacteroidetes	c__Bacteroidia	o__Bacteroidales	f__Porphyromonadaceae	g__Tannerella	s__Tannerella_sp._CAG:118	5504	2438	2490	4330	3566	2084	2066	5150	2740	7154	37522
d__Bacteria	k__unclassified_d__Bacteria	p__Bacteroidetes	c__Bacteroidia	o__Bacteroidales	f__Prevotellaceae	g__Prevotella	s__Prevotella_bryantii	5540	3636	3198	2924	3524	3726	2100	3430	2586	6524	37188
d__Bacteria	k__unclassified_d__Bacteria	p__Firmicutes	c__unclassified_p__Firmicutes	o__unclassified_p__Firmicutes	f__unclassified_p__Firmicutes	g__unclassified_p__Firmicutes	s__unclassified_p__Firmicutes	3582	4840	3928	5506	3898	2254	764	4830	3100	4472	37174
d__Bacteria	k__unclassified_d__Bacteria	p__Bacteroidetes	c__Bacteroidia	o__Bacteroidales	f__Bacteroidaceae	g__Bacteroides	s__Bacteroides_sp._CAG:1076	4136	3896	3514	3202	3254	4046	1918	3670	2546	6860	37042
d__Bacteria	k__unclassified_d__Bacteria	p__Bacteroidetes	c__Bacteroidia	o__Bacteroidales	f__Bacteroidaceae	g__Bacteroides	s__Bacteroides_coprocola_CAG:162	3976	3860	3398	3314	3466	4312	1932	3218	2950	6426	36852
d__Bacteria	k__unclassified_d__Bacteria	p__Firmicutes	c__Bacilli	o__Lactobacillales	f__Lactobacillaceae	g__Lactobacillus	s__Lactobacillus_murinus	860	5732	3068	762	2500	1726	3222	7462	8366	3112	36810
d__Bacteria	k__unclassified_d__Bacteria	p__Firmicutes	c__Bacilli	o__Lactobacillales	f__Enterococcaceae	g__Enterococcus	s__Enterococcus_faecalis	2640	2738	3150	2898	4848	1984	1390	5536	4608	6840	36632
d__Bacteria	k__unclassified_d__Bacteria	p__Bacteroidetes	c__unclassified_p__Bacteroidetes	o__unclassified_p__Bacteroidetes	f__unclassified_p__Bacteroidetes	g__unclassified_p__Bacteroidetes	s__unclassified_p__Bacteroidetes	4382	4510	7566	1606	2626	4576	2284	3104	1874	4046	36574
d__Bacteria	k__unclassified_d__Bacteria	p__Bacteroidetes	c__Bacteroidia	o__Bacteroidales	f__Prevotellaceae	g__Prevotella	s__Prevotella_sp._P6B4	3684	3682	3106	2978	3616	4502	1936	3276	2842	6554	36176
d__Bacteria	k__unclassified_d__Bacteria	p__Proteobacteria	c__Deltaproteobacteria	o__Desulfovibrionales	f__Desulfovibrionaceae	g__Desulfovibrio	s__Desulfovibrio_sp._A2	2310	4150	4026	3470	4954	2084	1876	5890	2204	5148	36112
d__Bacteria	k__unclassified_d__Bacteria	p__Bacteroidetes	c__Bacteroidia	o__Bacteroidales	f__Prevotellaceae	g__Prevotella	s__Prevotella_amnii	9472	2710	3920	2496	3076	2370	1160	2684	2232	5952	36072
d__Bacteria	k__unclassified_d__Bacteria	p__Firmicutes	c__Clostridia	o__Clostridiales	f__Lachnospiraceae	g__Robinsoniella	s__unclassified_g__Robinsoniella	2508	4584	5776	2518	4144	2328	1110	5294	3434	4366	36062
d__Bacteria	k__unclassified_d__Bacteria	p__Proteobacteria	c__Betaproteobacteria	o__Burkholderiales	f__Sutterellaceae	g__Parasutterella	s__Parasutterella_excrementihominis	784	3730	4278	980	864	3364	11310	4182	342	6190	36024
d__Bacteria	k__unclassified_d__Bacteria	p__Firmicutes	c__Clostridia	o__Clostridiales	f__Clostridiaceae	g__Clostridium	s__Clostridium_sp._CAG:81	2652	4084	3340	3126	4560	2996	1440	4960	3828	4634	35620
d__Bacteria	k__unclassified_d__Bacteria	p__Firmicutes	c__Clostridia	o__Clostridiales	f__Lachnospiraceae	g__unclassified_f__Lachnospiraceae	s__Lachnospiraceae_bacterium_MA2020	3304	4250	3554	2516	5156	1344	832	4482	3062	7114	35614
d__Bacteria	k__unclassified_d__Bacteria	p__Bacteroidetes	c__Bacteroidia	o__Bacteroidales	f__Porphyromonadaceae	g__Tannerella	s__Tannerella_sp._CAG:51	3934	3280	3462	2968	3024	3582	2236	4294	2430	6130	35340
d__Bacteria	k__unclassified_d__Bacteria	p__Firmicutes	c__Clostridia	o__unclassified_c__Clostridia	f__unclassified_c__Clostridia	g__unclassified_c__Clostridia	s__Clostridia_bacterium_UC5.1-1E11	3762	3484	4106	2220	4484	3414	1866	4068	2404	4916	34724
d__Bacteria	k__unclassified_d__Bacteria	p__Firmicutes	c__Clostridia	o__Clostridiales	f__Lachnospiraceae	g__unclassified_f__Lachnospiraceae	s__Lachnospiraceae_bacterium_mt14	3492	2374	3056	2744	3822	2958	2094	4822	3532	5522	34416
d__Bacteria	k__unclassified_d__Bacteria	p__unclassified_d__Bacteria	c__unclassified_d__Bacteria	o__unclassified_d__Bacteria	f__unclassified_d__Bacteria	g__unclassified_d__Bacteria	s__bacterium_P3	3808	3232	3018	3228	3174	3750	1850	3472	2822	5948	34302
d__Bacteria	k__unclassified_d__Bacteria	p__Firmicutes	c__Clostridia	o__Clostridiales	f__Ruminococcaceae	g__Ethanoligenens	s__Ethanoligenens_harbinense	2786	3366	4140	2090	3534	2938	1708	5976	3618	4102	34258
d__Bacteria	k__unclassified_d__Bacteria	p__Firmicutes	c__Clostridia	o__Clostridiales	f__Lachnospiraceae	g__Dorea	s__Dorea_sp._AGR2135	1490	3132	2858	1614	5730	1860	978	6134	4190	6260	34246
d__Bacteria	k__unclassified_d__Bacteria	p__Bacteroidetes	c__Bacteroidia	o__Bacteroidales	f__Prevotellaceae	g__Prevotella	s__Prevotella_buccae	3946	2984	3664	3006	3350	3794	1754	3236	2596	5744	34074
d__Bacteria	k__unclassified_d__Bacteria	p__Firmicutes	c__Clostridia	o__Clostridiales	f__Ruminococcaceae	g__Subdoligranulum	s__Subdoligranulum_sp._CAG:314	5890	4178	3618	2400	5954	1818	1596	3174	1186	3128	32942
d__Bacteria	k__unclassified_d__Bacteria	p__Bacteroidetes	c__Sphingobacteriia	o__Sphingobacteriales	f__Sphingobacteriaceae	g__Pedobacter	s__Pedobacter_heparinus	3754	1402	1626	5676	3432	826	1954	5606	2444	6008	32728
d__Bacteria	k__unclassified_d__Bacteria	p__unclassified_d__Bacteria	c__unclassified_d__Bacteria	o__unclassified_d__Bacteria	f__unclassified_d__Bacteria	g__unclassified_d__Bacteria	s__uncultured_bacterium_BAC10G6	4946	2870	3996	3740	3518	2046	1376	3546	1838	4764	32640
d__Bacteria	k__unclassified_d__Bacteria	p__Firmicutes	c__Clostridia	o__Clostridiales	f__Eubacteriaceae	g__Eubacterium	s__[Eubacterium]_hallii	3222	3576	3336	2096	4874	2076	1928	4104	3544	3854	32610
d__Bacteria	k__unclassified_d__Bacteria	p__Firmicutes	c__Clostridia	o__Clostridiales	f__Eubacteriaceae	g__Eubacterium	s__Eubacterium_ramulus	2564	3964	3386	3242	4364	1822	1592	4164	2648	4778	32524
d__Bacteria	k__unclassified_d__Bacteria	p__Firmicutes	c__Clostridia	o__Clostridiales	f__Lachnospiraceae	g__Blautia	s__Blautia_hansenii	2928	3988	3612	1980	3730	2316	1850	4344	3236	4408	32392
d__Bacteria	k__unclassified_d__Bacteria	p__Firmicutes	c__Clostridia	o__Clostridiales	f__Clostridiaceae	g__Clostridium	s__Clostridium_sp._CAG:632	3458	2590	2724	2132	5036	1570	1166	3866	2714	7092	32348
d__Bacteria	k__unclassified_d__Bacteria	p__Firmicutes	c__Erysipelotrichia	o__Erysipelotrichales	f__Erysipelotrichaceae	g__Erysipelatoclostridium	s__[Clostridium]_innocuum	1764	4168	3228	3000	4042	1728	960	5044	3792	4616	32342
d__Bacteria	k__unclassified_d__Bacteria	p__Proteobacteria	c__unclassified_p__Proteobacteria	o__unclassified_p__Proteobacteria	f__unclassified_p__Proteobacteria	g__unclassified_p__Proteobacteria	s__Proteobacteria_bacterium_CAG:139	700	3522	4298	924	544	2976	10300	3722	98	5136	32220
d__Bacteria	k__unclassified_d__Bacteria	p__Firmicutes	c__unclassified_p__Firmicutes	o__unclassified_p__Firmicutes	f__unclassified_p__Firmicutes	g__unclassified_p__Firmicutes	s__Firmicutes_bacterium_CAG:56	2038	3778	6138	4194	2802	1802	1714	3072	2026	4134	31698
d__Bacteria	k__unclassified_d__Bacteria	p__Firmicutes	c__Clostridia	o__Clostridiales	f__Clostridiaceae	g__Clostridium	s__Clostridium_sp._CAG:299	3628	3970	3818	4172	5312	1710	942	2298	1808	4004	31662
d__Bacteria	k__unclassified_d__Bacteria	p__Firmicutes	c__Clostridia	o__Clostridiales	f__Lachnospiraceae	g__Catonella	s__Catonella_morbi	2294	3324	2578	2056	5040	1568	1240	5014	3058	5432	31604
d__Bacteria	k__unclassified_d__Bacteria	p__Firmicutes	c__Clostridia	o__Clostridiales	f__Ruminococcaceae	g__unclassified_f__Ruminococcaceae	s__Ruminococcaceae_bacterium_GD6	2662	3064	3264	2842	3106	3746	1448	4844	2882	3714	31572
d__Bacteria	k__unclassified_d__Bacteria	p__Firmicutes	c__Clostridia	o__Clostridiales	f__Clostridiaceae	g__Clostridium	s__Clostridium_sp._MSTE9	2644	2976	2854	4144	3930	2462	1112	4240	3108	4042	31512
d__Bacteria	k__unclassified_d__Bacteria	p__Firmicutes	c__Clostridia	o__Clostridiales	f__Ruminococcaceae	g__Faecalibacterium	s__Faecalibacterium_sp._CAG:74	2520	2860	2328	2328	3196	2750	1834	5108	3496	4782	31202
d__Bacteria	k__unclassified_d__Bacteria	p__Firmicutes	c__Bacilli	o__Lactobacillales	f__Enterococcaceae	g__Enterococcus	s__Enterococcus_faecium	2512	4754	3360	3480	4810	1804	1240	3138	2650	3404	31152
d__Bacteria	k__unclassified_d__Bacteria	p__Firmicutes	c__Clostridia	o__Clostridiales	f__Lachnospiraceae	g__Lachnoclostridium	s__[Clostridium]_hylemonae	2288	3542	3024	2726	3520	2984	1750	4234	2642	4320	31030
d__Bacteria	k__unclassified_d__Bacteria	p__Firmicutes	c__Clostridia	o__Clostridiales	f__Clostridiales_Family_XIII._Incertae_Sedis	g__Anaerovorax	s__Anaerovorax_odorimutans	2514	3686	3598	2824	3738	2034	1582	4250	2744	3900	30870
d__Bacteria	k__unclassified_d__Bacteria	p__Bacteroidetes	c__Bacteroidia	o__Bacteroidales	f__Prevotellaceae	g__Prevotella	s__Prevotella_buccalis	4126	4272	5752	1920	2542	1760	1510	2432	1592	4828	30734
d__Bacteria	k__unclassified_d__Bacteria	p__Firmicutes	c__Clostridia	o__Clostridiales	f__Clostridiaceae	g__Clostridium	s__Clostridium_leptum_CAG:27	2694	3034	3520	3458	3406	2192	1626	4386	2802	3566	30684
d__Bacteria	k__unclassified_d__Bacteria	p__Firmicutes	c__unclassified_p__Firmicutes	o__unclassified_p__Firmicutes	f__unclassified_p__Firmicutes	g__unclassified_p__Firmicutes	s__Firmicutes_bacterium_CAG:240	2822	2388	2498	3486	4012	2256	1014	3874	2770	5188	30308
d__Bacteria	k__unclassified_d__Bacteria	p__Bacteroidetes	c__Bacteroidia	o__Bacteroidales	f__Bacteroidaceae	g__Bacteroides	s__Bacteroides_clarus_CAG:160	3036	2614	2654	3280	2806	2500	1700	3742	2574	5130	30036
d__Bacteria	k__unclassified_d__Bacteria	p__Firmicutes	c__Clostridia	o__Clostridiales	f__Lachnospiraceae	g__Robinsoniella	s__Robinsoniella_peoriensis	2524	2640	3812	2224	5170	1434	1354	4050	2208	4590	30006
d__Bacteria	k__unclassified_d__Bacteria	p__Bacteroidetes	c__Bacteroidia	o__Bacteroidales	f__Prevotellaceae	g__Prevotella	s__Prevotella_sp._CAG:1320	3618	2802	3362	2270	2714	2868	1708	3024	2294	5324	29984
d__Bacteria	k__unclassified_d__Bacteria	p__Bacteroidetes	c__Bacteroidia	o__Bacteroidales	f__Prevotellaceae	g__Prevotella	s__Prevotella_sp._10(H)	3026	2540	3624	3322	2398	2044	1800	3986	2028	5176	29944
d__Bacteria	k__unclassified_d__Bacteria	p__Firmicutes	c__Clostridia	o__Clostridiales	f__Lachnospiraceae	g__Butyrivibrio	s__Butyrivibrio_sp._NC3005	1492	3460	2654	2720	4692	1814	760	4202	2770	5312	29876
d__Bacteria	k__unclassified_d__Bacteria	p__Bacteroidetes	c__Bacteroidia	o__Bacteroidales	f__Rikenellaceae	g__Mucinivorans	s__Mucinivorans_hirudinis	5896	2204	1578	3010	2414	2048	1086	3262	1914	5982	29394
d__Bacteria	k__unclassified_d__Bacteria	p__Firmicutes	c__Clostridia	o__Clostridiales	f__Clostridiaceae	g__Clostridium	s__Clostridium_clostridioforme_CAG:132	2944	3624	2814	2402	4692	1954	1358	3328	2108	4122	29346
d__Bacteria	k__unclassified_d__Bacteria	p__Bacteroidetes	c__Bacteroidia	o__Bacteroidales	f__Prevotellaceae	g__Prevotella	s__Prevotella_sp._CAG:1058	3660	3260	3358	1990	2404	3300	1728	2298	1788	5130	28916
d__Bacteria	k__unclassified_d__Bacteria	p__Firmicutes	c__Clostridia	o__Clostridiales	f__Lachnospiraceae	g__unclassified_f__Lachnospiraceae	s__Lachnospiraceae_bacterium_V9D3004	3190	2620	1674	1858	4548	1190	1488	3016	2506	6748	28838
d__Bacteria	k__unclassified_d__Bacteria	p__Firmicutes	c__Clostridia	o__Clostridiales	f__Lachnospiraceae	g__Lachnoclostridium	s__[Eubacterium]_fissicatena	2712	3304	2632	3206	4040	1642	1272	3842	1966	3994	28610
d__Bacteria	k__unclassified_d__Bacteria	p__Firmicutes	c__Negativicutes	o__Selenomonadales	f__Veillonellaceae	g__Sporomusa	s__unclassified_g__Sporomusa	2376	3940	2420	1766	2910	2334	880	5376	3636	2924	28562
d__Bacteria	k__unclassified_d__Bacteria	p__Bacteroidetes	c__Bacteroidia	o__Bacteroidales	f__Prevotellaceae	g__Prevotella	s__Prevotella_albensis	3176	2860	3168	2464	2760	2806	1736	2498	2396	4648	28512
d__Bacteria	k__unclassified_d__Bacteria	p__unclassified_d__Bacteria	c__unclassified_d__Bacteria	o__unclassified_d__Bacteria	f__unclassified_d__Bacteria	g__unclassified_d__Bacteria	s__uncultured_bacterium_Contig39	2718	2822	2204	2296	2550	3740	1530	2644	2320	5516	28340
d__Eukaryota	k__Metazoa	p__Nematoda	c__Enoplea	o__Trichocephalida	f__Trichinellidae	g__Trichinella	s__Trichinella_pseudospiralis	1634	3038	5732	2246	3256	3010	3344	2578	2270	1152	28260
d__Bacteria	k__unclassified_d__Bacteria	p__unclassified_d__Bacteria	c__unclassified_d__Bacteria	o__unclassified_d__Bacteria	f__unclassified_d__Bacteria	g__unclassified_d__Bacteria	s__uncultured_bacterium_pUR16A2	2650	2730	2420	2322	2552	3710	1670	2612	2226	5208	28100
d__Bacteria	k__unclassified_d__Bacteria	p__Bacteroidetes	c__Bacteroidia	o__Bacteroidales	f__Bacteroidaceae	g__Bacteroides	s__Bacteroides_sp._CAG:443	3654	3192	3722	2010	2312	2650	1600	2736	1592	4616	28084
d__Bacteria	k__unclassified_d__Bacteria	p__Firmicutes	c__Clostridia	o__Clostridiales	f__Eubacteriaceae	g__Eubacterium	s__Eubacterium_sp._SB2	2872	2386	2272	1978	3366	2354	1554	4116	3048	4130	28076
d__Bacteria	k__unclassified_d__Bacteria	p__Bacteroidetes	c__Bacteroidia	o__Bacteroidales	f__Prevotellaceae	g__Prevotella	s__Prevotella_sp._CAG:1185	4806	2864	3398	2088	2100	2428	1976	2276	1532	4452	27920
d__Bacteria	k__unclassified_d__Bacteria	p__Firmicutes	c__Clostridia	o__Clostridiales	f__Lachnospiraceae	g__Dorea	s__Dorea_formicigenerans	2514	3314	2578	3760	4604	1464	896	2624	1972	4168	27894
d__Bacteria	k__unclassified_d__Bacteria	p__Firmicutes	c__Clostridia	o__Clostridiales	f__Clostridiaceae	g__Clostridium	s__Clostridium_sp._CAG:226	2422	2556	2224	2574	2928	2048	1232	4506	2752	4580	27822
d__Bacteria	k__unclassified_d__Bacteria	p__Firmicutes	c__Clostridia	o__Clostridiales	f__Lachnospiraceae	g__Lachnoanaerobaculum	s__Lachnoanaerobaculum_saburreum	3154	3324	2508	2144	4900	1816	1116	3736	1942	3172	27812
d__Bacteria	k__unclassified_d__Bacteria	p__Firmicutes	c__Clostridia	o__Clostridiales	f__Ruminococcaceae	g__Ruminococcus	s__Ruminococcus_sp._JC304	2260	2912	2990	2078	3956	1726	1042	3752	2728	4064	27508
d__Bacteria	k__unclassified_d__Bacteria	p__Firmicutes	c__Clostridia	o__Clostridiales	f__Eubacteriaceae	g__Eubacterium	s__Eubacterium_sp._ER2	2694	3554	2664	3854	3272	1972	1108	3158	2272	2954	27502
d__Bacteria	k__unclassified_d__Bacteria	p__Firmicutes	c__Clostridia	o__Clostridiales	f__Clostridiaceae	g__Clostridium	s__Clostridium_sp._C105KSO15	2464	3054	2672	2480	3492	2152	1340	3826	2498	3484	27462
d__Bacteria	k__unclassified_d__Bacteria	p__Firmicutes	c__unclassified_p__Firmicutes	o__unclassified_p__Firmicutes	f__unclassified_p__Firmicutes	g__unclassified_p__Firmicutes	s__Firmicutes_bacterium_CAG:555	2886	2260	2018	3414	2730	2094	1546	3990	2418	3982	27338
d__Bacteria	k__unclassified_d__Bacteria	p__Firmicutes	c__Clostridia	o__Clostridiales	f__Peptococcaceae	g__Desulfosporosinus	s__Desulfosporosinus_orientis	2384	2056	1960	1842	4068	1084	1034	4624	2840	5404	27296
d__Bacteria	k__unclassified_d__Bacteria	p__Firmicutes	c__Clostridia	o__Clostridiales	f__Eubacteriaceae	g__Eubacterium	s__Eubacterium_sp._3_1_31	1586	2130	2120	1056	4352	1242	1280	5082	3364	5000	27212
d__Bacteria	k__unclassified_d__Bacteria	p__Firmicutes	c__Clostridia	o__Clostridiales	f__unclassified_o__Clostridiales	g__unclassified_o__Clostridiales	s__Clostridiales_bacterium_VE202-09	2194	2550	2204	1670	3912	1626	1096	4664	2448	4770	27134
d__Bacteria	k__unclassified_d__Bacteria	p__Firmicutes	c__Clostridia	o__Clostridiales	f__Ruminococcaceae	g__Ruminococcus	s__Ruminococcus_sp._AT10	2164	2696	2262	2916	4154	1606	958	3436	2530	4400	27122
d__Bacteria	k__unclassified_d__Bacteria	p__Firmicutes	c__Negativicutes	o__Selenomonadales	f__Veillonellaceae	g__Selenomonas	s__Selenomonas_ruminantium	2400	4418	2880	1804	4136	1300	1256	3102	2318	3410	27024
d__Bacteria	k__unclassified_d__Bacteria	p__Bacteroidetes	c__Bacteroidia	o__Bacteroidales	f__Bacteroidaceae	g__Bacteroides	s__Bacteroides_sp._2_1_22	2794	1478	5392	606	1948	4032	2938	3048	1868	2904	27008
d__Bacteria	k__unclassified_d__Bacteria	p__Bacteroidetes	c__Bacteroidia	o__Bacteroidales	f__Porphyromonadaceae	g__Coprobacter	s__Coprobacter_fastidiosus	3062	2810	2504	2928	3058	2290	1252	3052	2040	3952	26948
d__Bacteria	k__unclassified_d__Bacteria	p__Firmicutes	c__Clostridia	o__unclassified_c__Clostridia	f__unclassified_c__Clostridia	g__unclassified_c__Clostridia	s__Clostridia_bacterium_BRH_c25	2412	2788	3490	2014	3874	2050	960	2638	2312	4364	26902
d__Bacteria	k__unclassified_d__Bacteria	p__Firmicutes	c__Bacilli	o__Lactobacillales	f__Enterococcaceae	g__Enterococcus	s__Enterococcus_cecorum	2534	2318	1958	1978	2792	2672	1486	3222	2166	5764	26890
d__Bacteria	k__unclassified_d__Bacteria	p__Fibrobacteres	c__Fibrobacteria	o__Fibrobacterales	f__Fibrobacteraceae	g__Fibrobacter	s__Fibrobacter_succinogenes	2784	2594	2408	2182	2420	3314	1572	2732	1994	4792	26792
d__Bacteria	k__unclassified_d__Bacteria	p__Verrucomicrobia	c__Verrucomicrobiae	o__Verrucomicrobiales	f__Akkermansiaceae	g__Akkermansia	s__Akkermansia_muciniphila_CAG:154	3116	7148	3716	30	90	7644	3724	602	630	66	26766
d__Bacteria	k__unclassified_d__Bacteria	p__Firmicutes	c__Clostridia	o__Clostridiales	f__Clostridiaceae	g__Clostridium	s__Clostridium_sp._FS41	2428	3716	2720	2026	4388	1416	986	3266	2000	3796	26742
d__Bacteria	k__unclassified_d__Bacteria	p__Firmicutes	c__Clostridia	o__Clostridiales	f__Ruminococcaceae	g__Acetivibrio	s__Acetivibrio_cellulolyticus	2662	6038	2374	4524	2472	1310	926	2814	1336	2218	26674
d__Bacteria	k__unclassified_d__Bacteria	p__Bacteroidetes	c__Bacteroidia	o__Bacteroidales	f__Prevotellaceae	g__Prevotella	s__Prevotella_ruminicola	2714	3518	2726	2126	2774	2572	1666	2222	2214	4116	26648
d__Bacteria	k__unclassified_d__Bacteria	p__Firmicutes	c__Clostridia	o__Clostridiales	f__Lachnospiraceae	g__unclassified_f__Lachnospiraceae	s__Lachnospiraceae_bacterium_FE2018	2978	2412	2180	2268	4054	1798	1314	2992	2646	3970	26612
d__Bacteria	k__unclassified_d__Bacteria	p__Bacteroidetes	c__Bacteroidia	o__Bacteroidales	f__Prevotellaceae	g__Prevotella	s__Prevotella_sp._P6B1	2796	2620	2390	2464	2352	2652	1528	2706	2068	4890	26466
d__Bacteria	k__unclassified_d__Bacteria	p__Bacteroidetes	c__Bacteroidia	o__Bacteroidales	f__Prevotellaceae	g__Prevotella	s__Prevotella_denticola	3420	2082	2882	1884	2072	2692	1478	2650	2188	5032	26380
d__Bacteria	k__unclassified_d__Bacteria	p__Firmicutes	c__Clostridia	o__Clostridiales	f__Ruminococcaceae	g__Ruminococcus	s__Ruminococcus_sp._CAG:60	2318	2558	2160	1848	3976	1774	1000	3630	2280	4596	26140
d__Bacteria	k__unclassified_d__Bacteria	p__Firmicutes	c__Clostridia	o__Clostridiales	f__Clostridiaceae	g__Clostridium	s__Clostridium_sp._CAG:352	2250	2588	2580	2340	3128	2052	1048	3882	3028	3150	26046
d__Bacteria	k__unclassified_d__Bacteria	p__Firmicutes	c__Clostridia	o__Clostridiales	f__Clostridiaceae	g__Clostridium	s__unclassified_g__Clostridium	2194	2868	2524	2032	3900	2336	1016	2964	2218	3736	25788
d__Bacteria	k__unclassified_d__Bacteria	p__Firmicutes	c__Clostridia	o__Clostridiales	f__Clostridiaceae	g__Clostridium	s__Clostridium_sp._CAG:43	2422	3402	3050	2372	4342	1696	728	2392	2102	3270	25776
d__Bacteria	k__unclassified_d__Bacteria	p__Firmicutes	c__Clostridia	o__Clostridiales	f__unclassified_o__Clostridiales	g__unclassified_o__Clostridiales	s__Clostridiales_bacterium_VE202-21	2212	2706	2826	2486	4872	1346	862	3050	1994	3290	25644
d__Bacteria	k__unclassified_d__Bacteria	p__Firmicutes	c__Clostridia	o__Clostridiales	f__Ruminococcaceae	g__Ruminococcus	s__Ruminococcus_callidus	2416	2524	2316	2402	3720	1646	1200	3904	2260	3240	25628
d__Bacteria	k__unclassified_d__Bacteria	p__Firmicutes	c__Clostridia	o__Clostridiales	f__Lachnospiraceae	g__Lachnoclostridium	s__[Clostridium]_glycyrrhizinilyticum	2072	2860	2462	1952	3312	1976	1412	3762	2188	3626	25622
d__Bacteria	k__unclassified_d__Bacteria	p__Bacteroidetes	c__Bacteroidia	o__Bacteroidales	f__Prevotellaceae	g__Prevotella	s__Prevotella_intermedia	3120	2668	2562	2306	2468	2430	1330	2466	1744	4250	25344
d__Bacteria	k__unclassified_d__Bacteria	p__Firmicutes	c__Clostridia	o__Clostridiales	f__Lachnospiraceae	g__unclassified_f__Lachnospiraceae	s__Lachnospiraceae_bacterium_AD3010	3082	1916	1676	1582	3840	1234	1160	3024	2660	5142	25316
d__Bacteria	k__unclassified_d__Bacteria	p__Firmicutes	c__Erysipelotrichia	o__Erysipelotrichales	f__Erysipelotrichaceae	g__Dielma	s__Dielma_fastidiosa	1974	2420	1934	1598	3614	1826	1138	4286	2622	3788	25200
d__Bacteria	k__unclassified_d__Bacteria	p__Firmicutes	c__Clostridia	o__Clostridiales	f__Lachnospiraceae	g__Lachnoclostridium	s__[Clostridium]_aerotolerans	2320	3570	2716	2302	4090	1490	862	2636	1590	3430	25006
d__Bacteria	k__unclassified_d__Bacteria	p__Bacteroidetes	c__Bacteroidia	o__Bacteroidales	f__Bacteroidaceae	g__Bacteroides	s__Bacteroides_sp._CAG:144	3526	2062	2470	2458	2750	2106	1238	2506	1602	4150	24868
d__Bacteria	k__unclassified_d__Bacteria	p__Firmicutes	c__Clostridia	o__Clostridiales	f__Clostridiaceae	g__Clostridium	s__Clostridium_sp._D5	1946	2728	1808	1924	4264	1338	1034	2892	2072	4816	24822
d__Bacteria	k__unclassified_d__Bacteria	p__Bacteroidetes	c__Bacteroidia	o__Bacteroidales	f__unclassified_o__Bacteroidales	g__Phocaeicola	s__Phocaeicola_abscessus	3754	1580	6396	1410	1208	1686	936	2026	1170	4514	24680
d__Bacteria	k__unclassified_d__Bacteria	p__Firmicutes	c__Clostridia	o__Clostridiales	f__Lachnospiraceae	g__Lachnoclostridium	s__[Clostridium]_aminophilum	1934	3342	2258	1984	3792	1992	1086	2574	1640	3924	24526
d__Bacteria	k__unclassified_d__Bacteria	p__Bacteroidetes	c__Bacteroidia	o__Bacteroidales	f__Prevotellaceae	g__Prevotella	s__Prevotella_baroniae	2700	1970	3874	1880	1974	2752	1822	2284	1972	3280	24508
d__Bacteria	k__unclassified_d__Bacteria	p__Bacteroidetes	c__Bacteroidia	o__Bacteroidales	f__Bacteroidaceae	g__Bacteroides	s__Bacteroides_paurosaccharolyticus	2902	2500	2666	2230	2632	2778	1090	2072	1862	3692	24424
d__Bacteria	k__unclassified_d__Bacteria	p__Firmicutes	c__Clostridia	o__Clostridiales	f__Clostridiaceae	g__Clostridium	s__Clostridium_sp._CAG:75	2286	2474	2162	1908	2798	2132	976	3274	2080	4288	24378
d__Bacteria	k__unclassified_d__Bacteria	p__Bacteroidetes	c__Flavobacteriia	o__Flavobacteriales	f__unclassified_o__Flavobacteriales	g__unclassified_o__Flavobacteriales	s__Flavobacteriales_bacterium_BRH_c54	2432	1028	1516	3990	2470	772	1582	4456	1848	4272	24366
d__Bacteria	k__unclassified_d__Bacteria	p__Firmicutes	c__Clostridia	o__Clostridiales	f__Clostridiaceae	g__Clostridium	s__Clostridium_sp._CAG:7	2154	2458	2730	1832	3344	1678	1402	2780	2278	3698	24354
d__Bacteria	k__unclassified_d__Bacteria	p__Firmicutes	c__unclassified_p__Firmicutes	o__unclassified_p__Firmicutes	f__unclassified_p__Firmicutes	g__unclassified_p__Firmicutes	s__Firmicutes_bacterium_CAG:145	1930	1938	2006	5766	2434	1466	928	2434	2398	2976	24276
d__Bacteria	k__unclassified_d__Bacteria	p__Bacteroidetes	c__Bacteroidia	o__Bacteroidales	f__Prevotellaceae	g__Prevotella	s__Prevotella_sp._CAG:1092	2642	2612	2360	1910	2098	2734	1282	2266	1834	4434	24172
d__Bacteria	k__unclassified_d__Bacteria	p__Proteobacteria	c__Deltaproteobacteria	o__Desulfovibrionales	f__Desulfovibrionaceae	g__Desulfovibrio	s__Desulfovibrio_termitidis	1564	2974	2986	2452	3406	1388	1196	3484	1420	3222	24092
d__Bacteria	k__unclassified_d__Bacteria	p__Firmicutes	c__Clostridia	o__Clostridiales	f__Clostridiaceae	g__Clostridium	s__Clostridium_sp._ASBs410	2392	2996	2432	2034	3672	1366	1042	2754	1706	3574	23968
d__Bacteria	k__unclassified_d__Bacteria	p__Firmicutes	c__Clostridia	o__Clostridiales	f__Ruminococcaceae	g__Ruminiclostridium	s__[Clostridium]_cellulosi	2092	2540	2706	4084	2624	1950	636	2722	1908	2604	23866
d__Bacteria	k__unclassified_d__Bacteria	p__Bacteroidetes	c__Bacteroidia	o__Bacteroidales	f__Prevotellaceae	g__Prevotella	s__Prevotella_melaninogenica	3610	2116	2168	1778	1962	1926	1332	2764	1302	4866	23824
d__Bacteria	k__unclassified_d__Bacteria	p__Firmicutes	c__Clostridia	o__Clostridiales	f__Peptostreptococcaceae	g__Peptoclostridium	s__[Clostridium]_sordellii	2716	3878	3062	1974	3226	970	562	3122	1784	2514	23808
d__Bacteria	k__unclassified_d__Bacteria	p__Firmicutes	c__Clostridia	o__Clostridiales	f__Lachnospiraceae	g__unclassified_f__Lachnospiraceae	s__Lachnospiraceae_bacterium_ND2006	2152	4340	3010	2064	4096	1040	904	2392	1770	2012	23780
d__Bacteria	k__unclassified_d__Bacteria	p__Firmicutes	c__Clostridia	o__Clostridiales	f__Clostridiaceae	g__Clostridium	s__Clostridium_bolteae_CAG:59	2198	1934	1986	2166	2900	2008	1872	3286	2272	3048	23670
d__Bacteria	k__unclassified_d__Bacteria	p__Firmicutes	c__Clostridia	o__Clostridiales	f__Catabacteriaceae	g__Catabacter	s__Catabacter_hongkongensis	1970	2380	2636	2216	1950	2146	1126	3720	2402	3052	23598
d__Bacteria	k__unclassified_d__Bacteria	p__Firmicutes	c__Clostridia	o__Clostridiales	f__Peptococcaceae	g__Desulfitobacterium	s__Desulfitobacterium_dehalogenans	3074	3150	3818	1938	4164	1336	872	1468	1106	2556	23482
d__Bacteria	k__unclassified_d__Bacteria	p__Proteobacteria	c__Deltaproteobacteria	o__Desulfovibrionales	f__Desulfovibrionaceae	g__Desulfovibrio	s__Desulfovibrio_cuneatus	974	1590	1382	1300	1858	1832	1722	5592	2172	4972	23394
d__Bacteria	k__unclassified_d__Bacteria	p__Bacteroidetes	c__Bacteroidia	o__Bacteroidales	f__Prevotellaceae	g__Prevotella	s__Prevotella_sp._RM4	2584	2408	1900	1778	1996	2574	1312	2296	1772	4714	23334
d__Bacteria	k__unclassified_d__Bacteria	p__Firmicutes	c__Clostridia	o__Clostridiales	f__Lachnospiraceae	g__unclassified_f__Lachnospiraceae	s__Lachnospiraceae_bacterium_AC2028	3220	1456	1184	1482	4230	782	1130	2002	1458	6272	23216
d__Bacteria	k__unclassified_d__Bacteria	p__Firmicutes	c__Clostridia	o__Clostridiales	f__Lachnospiraceae	g__unclassified_f__Lachnospiraceae	s__Lachnospiraceae_bacterium_2_1_46FAA	1594	2154	2112	1378	3014	2398	984	3276	2412	3804	23126
d__Bacteria	k__unclassified_d__Bacteria	p__Firmicutes	c__Clostridia	o__Clostridiales	f__Lachnospiraceae	g__Herbinix	s__Herbinix_sp._SD1D	1538	1808	1472	2510	3172	1762	962	3736	2244	3802	23006
d__Bacteria	k__unclassified_d__Bacteria	p__Firmicutes	c__Clostridia	o__Clostridiales	f__Ruminococcaceae	g__Faecalibacterium	s__Faecalibacterium_sp._CAG:82	1842	2192	1660	2026	4312	1378	992	2346	1390	4674	22812
d__Bacteria	k__unclassified_d__Bacteria	p__Firmicutes	c__Clostridia	o__Clostridiales	f__Lachnospiraceae	g__Coprococcus	s__Coprococcus_sp._HPP0074	2894	2228	2234	1108	2522	1808	1290	3058	1924	3744	22810
d__Bacteria	k__unclassified_d__Bacteria	p__Bacteroidetes	c__Bacteroidia	o__Bacteroidales	f__Bacteroidaceae	g__Bacteroides	s__Bacteroides_stercoris_CAG:120	2870	2126	3044	2110	2118	1648	1428	2328	1464	3624	22760
d__Bacteria	k__unclassified_d__Bacteria	p__Spirochaetes	c__Spirochaetia	o__Spirochaetales	f__Spirochaetaceae	g__Spirochaeta	s__Spirochaeta_smaragdinae	2846	740	796	384	1496	3496	3350	5020	2140	2402	22670
d__Bacteria	k__unclassified_d__Bacteria	p__Bacteroidetes	c__Bacteroidia	o__Bacteroidales	f__Porphyromonadaceae	g__Tannerella	s__Tannerella_sp._oral_taxon_BU063	4046	1532	4556	1454	1392	1176	1132	2194	1198	3794	22474
d__Bacteria	k__unclassified_d__Bacteria	p__Firmicutes	c__Clostridia	o__Clostridiales	f__Lachnospiraceae	g__Lachnospira	s__Lachnospira_multipara	2270	1714	1654	756	2358	1876	1602	4428	2258	3518	22434
d__Bacteria	k__unclassified_d__Bacteria	p__Firmicutes	c__Clostridia	o__Clostridiales	f__Eubacteriaceae	g__Eubacterium	s__[Eubacterium]_cellulosolvens	1882	2248	2380	2008	3268	1164	1068	2306	2062	4030	22416
d__Bacteria	k__unclassified_d__Bacteria	p__Bacteroidetes	c__Bacteroidia	o__Bacteroidales	f__Bacteroidaceae	g__Bacteroides	s__Bacteroides_sp._3_1_40A	2934	1550	4486	756	1704	2852	2090	2194	1376	2224	22166
d__Bacteria	k__unclassified_d__Bacteria	p__Firmicutes	c__Negativicutes	o__Selenomonadales	f__Veillonellaceae	g__Mitsuokella	s__Mitsuokella_sp._oral_taxon_131	1066	3082	2158	2794	70	2516	76	5380	2960	1972	22074
d__Bacteria	k__unclassified_d__Bacteria	p__Bacteroidetes	c__Bacteroidia	o__Bacteroidales	f__Porphyromonadaceae	g__Dysgonomonas	s__Dysgonomonas_macrotermitis	3020	2878	3808	2184	2360	1074	654	1794	1780	2504	22056
d__Bacteria	k__unclassified_d__Bacteria	p__Spirochaetes	c__Spirochaetia	o__Spirochaetales	f__Spirochaetaceae	g__Sphaerochaeta	s__Sphaerochaeta_coccoides	846	2664	2208	1692	1920	1800	494	4542	2526	3350	22042
d__Bacteria	k__unclassified_d__Bacteria	p__Firmicutes	c__Clostridia	o__Clostridiales	f__Clostridiaceae	g__Clostridium	s__Clostridium_sp._L2-50	2426	3134	3040	2104	4544	594	542	1762	1410	2380	21936
d__Bacteria	k__unclassified_d__Bacteria	p__Firmicutes	c__Clostridia	o__Clostridiales	f__Ruminococcaceae	g__Ruminiclostridium	s__[Clostridium]_stercorarium	1684	2678	2214	2246	2194	1956	730	3620	2218	2384	21924
d__Bacteria	k__unclassified_d__Bacteria	p__Firmicutes	c__Clostridia	o__Clostridiales	f__Lachnospiraceae	g__Pseudobutyrivibrio	s__Pseudobutyrivibrio_ruminis	2496	2206	2038	2096	3134	1276	774	2856	1800	3240	21916
d__Bacteria	k__unclassified_d__Bacteria	p__Firmicutes	c__Clostridia	o__Clostridiales	f__Peptococcaceae	g__Dehalobacter	s__unclassified_g__Dehalobacter	2334	2826	1668	1772	2366	1934	766	2846	2424	2972	21908
d__Bacteria	k__unclassified_d__Bacteria	p__Bacteroidetes	c__Bacteroidia	o__Bacteroidales	f__Marinilabiliaceae	g__Geofilum	s__Geofilum_rubicundum	2258	2022	1836	1802	1848	2554	1182	2138	1716	4480	21836
d__Bacteria	k__unclassified_d__Bacteria	p__Firmicutes	c__Clostridia	o__Clostridiales	f__Lachnospiraceae	g__Roseburia	s__Roseburia_sp._CAG:303	2016	2882	2158	1564	2962	1134	758	2882	1940	3524	21820
d__Bacteria	k__unclassified_d__Bacteria	p__Bacteroidetes	c__Bacteroidia	o__Bacteroidales	f__Prevotellaceae	g__Prevotella	s__Prevotella_sp._CAG:255	2860	3150	2970	1734	2026	1970	1136	1796	1018	3098	21758
d__Bacteria	k__unclassified_d__Bacteria	p__Firmicutes	c__Clostridia	o__Clostridiales	f__Christensenellaceae	g__Christensenella	s__Christensenella_minuta	2364	1694	1600	1764	2476	2336	1504	2416	1748	3712	21614
d__Bacteria	k__unclassified_d__Bacteria	p__Firmicutes	c__Clostridia	o__Clostridiales	f__Lachnospiraceae	g__Roseburia	s__Roseburia_sp._CAG:471	2394	2336	1912	1414	3116	1228	960	2506	1874	3686	21426
d__Bacteria	k__unclassified_d__Bacteria	p__Firmicutes	c__Clostridia	o__Clostridiales	f__Ruminococcaceae	g__Ruminiclostridium	s__[Clostridium]_cellobioparum	1182	2386	2638	1448	2492	1084	654	2898	2734	3818	21334
d__Bacteria	k__unclassified_d__Bacteria	p__Firmicutes	c__Clostridia	o__Clostridiales	f__Ruminococcaceae	g__Ruminococcus	s__Ruminococcus_lactaris	1808	2204	2504	1786	3424	1214	916	3182	1548	2732	21318
d__Bacteria	k__unclassified_d__Bacteria	p__Firmicutes	c__Clostridia	o__Clostridiales	f__Lachnospiraceae	g__unclassified_f__Lachnospiraceae	s__Lachnospiraceae_bacterium_P6A3	3482	1422	1776	1418	4096	616	1056	2086	1180	4086	21218
d__Bacteria	k__unclassified_d__Bacteria	p__Firmicutes	c__Clostridia	o__Clostridiales	f__Eubacteriaceae	g__Anaerofustis	s__Anaerofustis_stercorihominis	2140	1602	1296	1456	1646	2390	2104	3716	2286	2510	21146
d__Bacteria	k__unclassified_d__Bacteria	p__Firmicutes	c__Clostridia	o__Clostridiales	f__Lachnospiraceae	g__Roseburia	s__Roseburia_inulinivorans_CAG:15	2812	1836	1596	2260	2152	1572	1380	3020	1602	2888	21118
d__Bacteria	k__unclassified_d__Bacteria	p__Firmicutes	c__Clostridia	o__Clostridiales	f__Peptococcaceae	g__unclassified_f__Peptococcaceae	s__Peptococcaceae_bacterium_CEB3	1624	1698	1862	2136	3174	1832	1650	2514	2432	2146	21068
d__Bacteria	k__unclassified_d__Bacteria	p__Firmicutes	c__Clostridia	o__Clostridiales	f__Lachnospiraceae	g__Blautia	s__Blautia_sp._CAG:37	2220	1982	1856	1512	3092	1290	1224	3756	1360	2744	21036
d__Bacteria	k__unclassified_d__Bacteria	p__Firmicutes	c__Clostridia	o__Clostridiales	f__Clostridiaceae	g__unclassified_f__Clostridiaceae	s__Clostridiaceae_bacterium_BRH_c20a	3236	702	838	2880	2776	626	584	3906	1602	3876	21026
d__Bacteria	k__unclassified_d__Bacteria	p__Firmicutes	c__Clostridia	o__Clostridiales	f__Lachnospiraceae	g__unclassified_f__Lachnospiraceae	s__Lachnospiraceae_bacterium_NK4A179	2430	3036	2474	2402	3488	814	550	2124	1472	2210	21000
d__Bacteria	k__unclassified_d__Bacteria	p__Bacteroidetes	c__Bacteroidia	o__Bacteroidales	f__Porphyromonadaceae	g__Dysgonomonas	s__Dysgonomonas_gadei	3630	1376	2192	2644	2162	918	1020	2332	1308	3408	20990
d__Bacteria	k__unclassified_d__Bacteria	p__Firmicutes	c__Clostridia	o__Clostridiales	f__Lachnospiraceae	g__unclassified_f__Lachnospiraceae	s__Lachnospiraceae_bacterium_NC2004	1794	2388	2720	1928	3306	918	832	2638	1362	2998	20884
d__Bacteria	k__unclassified_d__Bacteria	p__Firmicutes	c__Clostridia	o__Clostridiales	f__Lachnospiraceae	g__unclassified_f__Lachnospiraceae	s__Lachnospiraceae_bacterium_NK4A144	2266	3870	2370	1590	3158	1046	524	2332	1436	2174	20766
d__Bacteria	k__unclassified_d__Bacteria	p__Firmicutes	c__Clostridia	o__Clostridiales	f__Clostridiaceae	g__Clostridium	s__Clostridium_sp._CAG:277	2366	1894	1276	1084	1774	1676	1328	3484	1920	3852	20654
d__Bacteria	k__unclassified_d__Bacteria	p__Bacteroidetes	c__Bacteroidia	o__Bacteroidales	f__Prevotellaceae	g__Prevotella	s__Prevotella_sp._CAG:386	3572	2314	3010	1758	1936	1740	998	1434	908	2970	20640
d__Bacteria	k__unclassified_d__Bacteria	p__Firmicutes	c__Clostridia	o__Clostridiales	f__Peptococcaceae	g__Desulfosporosinus	s__Desulfosporosinus_youngiae	1066	2114	1886	3720	1652	1352	644	2912	2842	2450	20638
d__Bacteria	k__unclassified_d__Bacteria	p__Firmicutes	c__Clostridia	o__Clostridiales	f__Lachnospiraceae	g__unclassified_f__Lachnospiraceae	s__Lachnospiraceae_bacterium_3_1_57FAA_CT1	2268	1610	2014	1980	2762	1118	730	2532	1882	3458	20354
d__Bacteria	k__unclassified_d__Bacteria	p__unclassified_d__Bacteria	c__unclassified_d__Bacteria	o__unclassified_d__Bacteria	f__unclassified_d__Bacteria	g__unclassified_d__Bacteria	s__unclassified_d__Bacteria	2754	1950	1122	1536	3260	1736	1324	1862	1414	3064	20022
d__Bacteria	k__unclassified_d__Bacteria	p__Firmicutes	c__Clostridia	o__Clostridiales	f__Clostridiaceae	g__Youngiibacter	s__Youngiibacter_fragilis	2196	1644	1694	1472	3158	1562	1420	2420	1398	2994	19958
d__Bacteria	k__unclassified_d__Bacteria	p__Firmicutes	c__Clostridia	o__Clostridiales	f__Peptococcaceae	g__unclassified_f__Peptococcaceae	s__Peptococcaceae_bacterium_BICA1-8	2982	1132	1024	2466	2790	552	448	3604	1334	3560	19892
d__Bacteria	k__unclassified_d__Bacteria	p__Bacteroidetes	c__Bacteroidia	o__Bacteroidales	f__unclassified_o__Bacteroidales	g__Candidatus_Symbiothrix	s__Candidatus_Symbiothrix_dinenymphae	2284	1854	2936	1834	1888	1166	930	2152	1452	3358	19854
d__Bacteria	k__unclassified_d__Bacteria	p__Bacteroidetes	c__Bacteroidia	o__Bacteroidales	f__Porphyromonadaceae	g__Parabacteroides	s__Parabacteroides_sp._D13	2200	1806	2156	2020	2100	2304	1124	1812	1412	2916	19850
d__Bacteria	k__unclassified_d__Bacteria	p__Firmicutes	c__Clostridia	o__Clostridiales	f__unclassified_o__Clostridiales	g__unclassified_o__Clostridiales	s__Clostridiales_bacterium_DRI-13	2046	2802	2498	1978	3210	960	666	1962	1000	2688	19810
d__Bacteria	k__unclassified_d__Bacteria	p__Firmicutes	c__Clostridia	o__Clostridiales	f__Lachnospiraceae	g__unclassified_f__Lachnospiraceae	s__Lachnospiraceae_bacterium_YSB2008	2222	2106	2588	1538	3142	1078	860	2168	1456	2526	19684
d__Bacteria	k__unclassified_d__Bacteria	p__Firmicutes	c__Clostridia	o__Clostridiales	f__Lachnospiraceae	g__unclassified_f__Lachnospiraceae	s__Lachnospiraceae_bacterium_1_4_56FAA	1724	2500	1752	1604	2536	1354	792	3150	1542	2692	19646
d__Bacteria	k__unclassified_d__Bacteria	p__Firmicutes	c__Clostridia	o__Clostridiales	f__Clostridiaceae	g__Clostridium	s__Clostridium_perfringens	2514	1912	1378	1910	1904	1440	1536	2576	1788	2672	19630
d__Bacteria	k__unclassified_d__Bacteria	p__Firmicutes	c__Tissierellia	o__unclassified_c__Tissierellia	f__unclassified_c__Tissierellia	g__Sedimentibacter	s__Sedimentibacter_sp._B4	1706	1820	2028	1542	2464	1466	1204	2942	1652	2756	19580
d__Bacteria	k__unclassified_d__Bacteria	p__Bacteroidetes	c__Bacteroidia	o__Bacteroidales	f__Prevotellaceae	g__Prevotella	s__Prevotella_corporis	4780	2342	2208	1288	1734	1222	882	1348	606	2986	19396
d__unclassified	k__unclassified_d__unclassified	p__unclassified_d__unclassified	c__unclassified_d__unclassified	o__unclassified_d__unclassified	f__unclassified_d__unclassified	g__unclassified_d__unclassified	s__uncultured_organism	2470	2568	3886	1136	1348	872	1106	2142	1068	2754	19350
d__Bacteria	k__unclassified_d__Bacteria	p__Firmicutes	c__Clostridia	o__Clostridiales	f__Ruminococcaceae	g__Ruminiclostridium	s__[Clostridium]_papyrosolvens	1578	2358	1594	1994	2690	1058	762	3014	1284	2876	19208
d__Bacteria	k__unclassified_d__Bacteria	p__Firmicutes	c__Clostridia	o__Clostridiales	f__Lachnospiraceae	g__Roseburia	s__Roseburia_sp._CAG:197	2036	1274	1514	2406	2396	1166	1136	2486	1508	3270	19192
d__Bacteria	k__unclassified_d__Bacteria	p__Firmicutes	c__Clostridia	o__Clostridiales	f__Lachnospiraceae	g__Blautia	s__Blautia_sp._KLE_1732	1598	2908	1800	1850	1692	1534	374	3132	2026	2214	19128
d__Bacteria	k__unclassified_d__Bacteria	p__Proteobacteria	c__Deltaproteobacteria	o__Desulfovibrionales	f__Desulfomicrobiaceae	g__Desulfomicrobium	s__Desulfomicrobium_escambiense	1402	2564	2524	2036	2990	902	902	2398	1042	2352	19112
d__Bacteria	k__unclassified_d__Bacteria	p__Firmicutes	c__Clostridia	o__Clostridiales	f__Lachnospiraceae	g__Blautia	s__Blautia_sp._CAG:52	2056	2224	1720	1948	2558	932	850	1980	1406	3390	19064
d__Bacteria	k__unclassified_d__Bacteria	p__Actinobacteria	c__Actinobacteria	o__Actinomycetales	f__Actinomycetaceae	g__Varibaculum	s__Varibaculum_cambriense	814	1980	1634	686	3024	658	758	3756	2252	3416	18978
d__Bacteria	k__unclassified_d__Bacteria	p__Bacteroidetes	c__Bacteroidia	o__Bacteroidales	f__Porphyromonadaceae	g__Tannerella	s__Tannerella_forsythia	2092	1048	1566	2878	1572	1276	1646	2514	1420	2946	18958
d__Bacteria	k__unclassified_d__Bacteria	p__Firmicutes	c__Clostridia	o__Clostridiales	f__Ruminococcaceae	g__Ruminococcus	s__Ruminococcus_champanellensis	1940	1990	2722	1556	2248	1488	496	2542	1952	2018	18952
d__Bacteria	k__unclassified_d__Bacteria	p__Firmicutes	c__Clostridia	o__Clostridiales	f__unclassified_o__Clostridiales	g__unclassified_o__Clostridiales	s__Clostridiales_bacterium_VE202-26	1218	2490	1618	1144	2428	1540	820	2920	1850	2874	18902
d__Bacteria	k__unclassified_d__Bacteria	p__Firmicutes	c__unclassified_p__Firmicutes	o__unclassified_p__Firmicutes	f__unclassified_p__Firmicutes	g__unclassified_p__Firmicutes	s__Firmicutes_bacterium_CAG:238	1688	1844	1810	1548	2196	1450	1122	2572	2050	2596	18876
d__Bacteria	k__unclassified_d__Bacteria	p__Firmicutes	c__Clostridia	o__Clostridiales	f__Ruminococcaceae	g__Ruminococcus	s__Ruminococcus_sp._CAG:563	1458	2186	1988	1648	2406	1528	822	2378	1850	2360	18624
d__Bacteria	k__unclassified_d__Bacteria	p__Bacteroidetes	c__Sphingobacteriia	o__Sphingobacteriales	f__Chitinophagaceae	g__Filimonas	s__Filimonas_lacunae	1840	1252	1280	2146	1680	1214	1076	2816	1564	3726	18594
d__Bacteria	k__unclassified_d__Bacteria	p__Firmicutes	c__Clostridia	o__Clostridiales	f__Lachnospiraceae	g__Butyrivibrio	s__Butyrivibrio_sp._AE2032	1608	1944	1764	1216	3140	668	642	2682	1798	3098	18560
d__Bacteria	k__unclassified_d__Bacteria	p__Proteobacteria	c__Deltaproteobacteria	o__Desulfovibrionales	f__Desulfovibrionaceae	g__Desulfovibrio	s__Desulfovibrio_africanus	1124	1720	1608	1466	1938	1350	1224	3384	1422	3296	18532
d__Bacteria	k__unclassified_d__Bacteria	p__Firmicutes	c__Clostridia	o__Clostridiales	f__Clostridiaceae	g__Clostridium	s__Clostridium_sp._CAG:62	866	1664	2114	576	1592	668	1648	1460	1218	6410	18216
d__Bacteria	k__unclassified_d__Bacteria	p__Actinobacteria	c__Coriobacteriia	o__Coriobacteriales	f__Atopobiaceae	g__Olsenella	s__Olsenella_sp._oral_taxon_807	1742	2078	1174	812	5020	1000	872	1342	1416	2576	18032
d__Bacteria	k__unclassified_d__Bacteria	p__Bacteroidetes	c__Bacteroidia	o__Bacteroidales	f__Porphyromonadaceae	g__Parabacteroides	s__Parabacteroides_sp._D26	2356	1958	2852	1462	1474	1684	1164	1684	1004	2386	18024
d__Bacteria	k__unclassified_d__Bacteria	p__Firmicutes	c__Clostridia	o__Clostridiales	f__Lachnospiraceae	g__unclassified_f__Lachnospiraceae	s__Lachnospiraceae_bacterium_AC2014	1080	2016	1878	1918	1338	1588	642	2826	1536	3070	17892
d__Bacteria	k__unclassified_d__Bacteria	p__Firmicutes	c__Clostridia	o__Clostridiales	f__Lachnospiraceae	g__Blautia	s__Blautia_sp._GD8	1494	2314	2030	986	3192	588	436	2678	1812	2320	17850
d__Bacteria	k__unclassified_d__Bacteria	p__Firmicutes	c__Clostridia	o__Clostridiales	f__Lachnospiraceae	g__Butyrivibrio	s__Butyrivibrio_sp._MC2021	1450	1958	1650	1424	3680	744	444	1594	1476	3430	17850
d__Bacteria	k__unclassified_d__Bacteria	p__Proteobacteria	c__Deltaproteobacteria	o__Desulfovibrionales	f__Desulfovibrionaceae	g__Desulfovibrio	s__Desulfovibrio_magneticus	1134	1668	1466	1378	2026	1290	1092	2970	1686	3006	17716
d__Bacteria	k__unclassified_d__Bacteria	p__Firmicutes	c__Clostridia	o__Clostridiales	f__Lachnospiraceae	g__Oribacterium	s__Oribacterium_sp._FC2011	1784	2434	1324	1024	1782	1188	1088	2806	1886	2398	17714
d__Bacteria	k__unclassified_d__Bacteria	p__Actinobacteria	c__Coriobacteriia	o__Eggerthellales	f__Eggerthellaceae	g__Eggerthella	s__Eggerthella_sp._CAG:1427	1946	1746	2348	1410	1946	1102	670	2208	1604	2632	17612
d__Bacteria	k__unclassified_d__Bacteria	p__Bacteroidetes	c__Bacteroidia	o__Bacteroidales	f__Prevotellaceae	g__Prevotella	s__Prevotella_multisaccharivorax	2054	710	3128	722	1296	2244	2090	2102	1328	1910	17584
d__Bacteria	k__unclassified_d__Bacteria	p__Bacteroidetes	c__Bacteroidia	o__Bacteroidales	f__Prevotellaceae	g__Prevotella	s__Prevotella_sp._CAG:732	2058	1716	1850	1616	1692	1376	948	1744	1390	3050	17440
d__Bacteria	k__unclassified_d__Bacteria	p__unclassified_d__Bacteria	c__unclassified_d__Bacteria	o__unclassified_d__Bacteria	f__unclassified_d__Bacteria	g__unclassified_d__Bacteria	s__uncultured_bacterium_Rlip1	3392	1098	2070	1380	1884	1214	882	2010	1046	2414	17390
d__Bacteria	k__unclassified_d__Bacteria	p__Bacteroidetes	c__Bacteroidia	o__Bacteroidales	f__Bacteroidaceae	g__Bacteroides	s__Bacteroides_sp._CAG:189	1648	1864	1686	1716	1628	1434	1132	1916	1330	2962	17316
d__Bacteria	k__unclassified_d__Bacteria	p__Firmicutes	c__Clostridia	o__Clostridiales	f__Clostridiaceae	g__Clostridium	s__Clostridium_sp._JCD	1358	1750	1632	2194	2590	1400	830	2118	1276	2152	17300
d__Bacteria	k__unclassified_d__Bacteria	p__Bacteroidetes	c__Flavobacteriia	o__Flavobacteriales	f__Flavobacteriaceae	g__Imtechella	s__Imtechella_halotolerans	1640	748	910	2970	1724	398	982	3130	1404	3368	17274
d__Bacteria	k__unclassified_d__Bacteria	p__Firmicutes	c__unclassified_p__Firmicutes	o__unclassified_p__Firmicutes	f__unclassified_p__Firmicutes	g__unclassified_p__Firmicutes	s__Firmicutes_bacterium_CAG:41	1674	1652	1890	1218	2698	1056	812	1966	1456	2736	17158
d__Bacteria	k__unclassified_d__Bacteria	p__Bacteroidetes	c__Bacteroidia	o__Bacteroidales	f__Porphyromonadaceae	g__Dysgonomonas	s__Dysgonomonas_capnocytophagoides	1782	1562	1398	1410	1612	1944	992	1770	1488	3192	17150
d__Bacteria	k__unclassified_d__Bacteria	p__Planctomycetes	c__Phycisphaerae	o__unclassified_c__Phycisphaerae	f__unclassified_c__Phycisphaerae	g__unclassified_c__Phycisphaerae	s__Phycisphaerae_bacterium_SG8_4	1674	1928	1348	1440	1526	2158	988	1578	1356	3152	17148
d__Bacteria	k__unclassified_d__Bacteria	p__Bacteroidetes	c__Bacteroidia	o__Bacteroidales	f__Porphyromonadaceae	g__Paludibacter	s__Paludibacter_propionicigenes	2076	1452	1634	1616	2020	1296	920	1732	1182	3188	17116
d__Bacteria	k__unclassified_d__Bacteria	p__Firmicutes	c__Clostridia	o__Clostridiales	f__Lachnospiraceae	g__Lachnoclostridium	s__[Clostridium]_celerecrescens	1666	2652	2246	1310	2044	1344	818	1718	1216	2098	17112
d__Bacteria	k__unclassified_d__Bacteria	p__Firmicutes	c__Clostridia	o__Clostridiales	f__unclassified_o__Clostridiales	g__Epulopiscium	s__Epulopiscium_sp._'N.t._morphotype_B'	672	2404	1680	1968	270	1818	80	4264	2196	1748	17100
d__Bacteria	k__unclassified_d__Bacteria	p__Firmicutes	c__Clostridia	o__Clostridiales	f__Peptococcaceae	g__Syntrophobotulus	s__Syntrophobotulus_glycolicus	1646	1658	1894	1426	1616	1310	644	2954	1822	2116	17086
d__Bacteria	k__unclassified_d__Bacteria	p__Firmicutes	c__Clostridia	o__Clostridiales	f__Clostridiaceae	g__Clostridium	s__Clostridium_sp._CAG:411	1582	1764	1414	1004	2624	888	840	2286	1734	2942	17078
d__Bacteria	k__unclassified_d__Bacteria	p__Proteobacteria	c__Betaproteobacteria	o__Burkholderiales	f__Sutterellaceae	g__Parasutterella	s__Parasutterella_excrementihominis_CAG:233	290	2082	2042	378	242	1330	5782	1678	66	3122	17012
d__Bacteria	k__unclassified_d__Bacteria	p__Firmicutes	c__Clostridia	o__Clostridiales	f__Clostridiaceae	g__Clostridium	s__Clostridium_sp._BNL1100	2108	2936	2790	1608	2860	432	208	1368	862	1730	16902
d__Bacteria	k__unclassified_d__Bacteria	p__Firmicutes	c__Clostridia	o__Clostridiales	f__Lachnospiraceae	g__unclassified_f__Lachnospiraceae	s__Lachnospiraceae_bacterium_TF01-11	1268	1760	1414	962	2782	962	690	1796	1480	3760	16874
d__Bacteria	k__unclassified_d__Bacteria	p__unclassified_d__Bacteria	c__unclassified_d__Bacteria	o__unclassified_d__Bacteria	f__unclassified_d__Bacteria	g__unclassified_d__Bacteria	s__uncultured_bacterium_BAC25G1	2554	2140	2382	1290	1362	1238	1176	1578	698	2454	16872
d__Bacteria	k__unclassified_d__Bacteria	p__Firmicutes	c__Clostridia	o__Clostridiales	f__Lachnospiraceae	g__Stomatobaculum	s__Stomatobaculum_longum	1942	2428	2252	1632	3332	496	424	1142	646	2558	16852
d__Bacteria	k__unclassified_d__Bacteria	p__Firmicutes	c__Clostridia	o__Clostridiales	f__Lachnospiraceae	g__Butyrivibrio	s__Butyrivibrio_sp._AE2015	1870	2116	1294	1268	1876	1276	730	2628	1592	2182	16832
d__Bacteria	k__unclassified_d__Bacteria	p__Firmicutes	c__Clostridia	o__Clostridiales	f__Clostridiaceae	g__Clostridium	s__Clostridium_beijerinckii	1514	1446	1592	1078	2510	1292	926	2102	1316	3000	16776
d__Bacteria	k__unclassified_d__Bacteria	p__Firmicutes	c__Erysipelotrichia	o__Erysipelotrichales	f__Erysipelotrichaceae	g__Allobaculum	s__Allobaculum_stercoricanis	1726	2508	1784	1136	2604	950	812	1882	1288	2066	16756
d__Bacteria	k__unclassified_d__Bacteria	p__Firmicutes	c__Clostridia	o__Clostridiales	f__Eubacteriaceae	g__Eubacterium	s__Eubacterium_sp._CAG:841	1960	896	952	1234	2644	1256	1042	2516	1204	3016	16720
d__Bacteria	k__unclassified_d__Bacteria	p__Bacteroidetes	c__Flavobacteriia	o__Flavobacteriales	f__Cryomorphaceae	g__Fluviicola	s__Fluviicola_taffensis	1638	1680	1294	1238	1496	2230	854	1552	1444	3270	16696
d__Bacteria	k__unclassified_d__Bacteria	p__Firmicutes	c__Clostridia	o__Clostridiales	f__Clostridiaceae	g__Oxobacter	s__Oxobacter_pfennigii	1424	2196	2734	1450	2578	1088	422	1536	938	2198	16564
d__Bacteria	k__unclassified_d__Bacteria	p__Firmicutes	c__Clostridia	o__Clostridiales	f__Lachnospiraceae	g__unclassified_f__Lachnospiraceae	s__Lachnospiraceae_bacterium_TWA4	1478	1598	1414	1798	2100	1414	890	2134	1604	2094	16524
d__Bacteria	k__unclassified_d__Bacteria	p__Bacteroidetes	c__Bacteroidia	o__Bacteroidales	f__Prevotellaceae	g__Prevotella	s__Prevotella_sp._HUN102	1642	2706	2160	1242	1594	1406	1038	1258	1090	2384	16520
d__Bacteria	k__unclassified_d__Bacteria	p__Firmicutes	c__Clostridia	o__Clostridiales	f__Clostridiaceae	g__Clostridium	s__Clostridium_sp._CAG:149	1604	2256	2092	938	2024	1162	894	2074	1478	1994	16516
d__Bacteria	k__unclassified_d__Bacteria	p__Bacteroidetes	c__Bacteroidia	o__Bacteroidales	f__Prevotellaceae	g__Prevotella	s__Prevotella_enoeca	1766	1642	1266	1318	1530	1904	960	1604	1290	3162	16442
d__Bacteria	k__unclassified_d__Bacteria	p__Firmicutes	c__Clostridia	o__Clostridiales	f__Clostridiaceae	g__Clostridium	s__Clostridium_pasteurianum	1678	2856	1826	1156	2054	1094	540	1962	1476	1796	16438
d__Bacteria	k__unclassified_d__Bacteria	p__Bacteroidetes	c__Bacteroidia	o__Bacteroidales	f__Prevotellaceae	g__Prevotella	s__Prevotella_bivia	2274	874	2400	1380	1574	1278	1482	1854	1156	2124	16396
d__Bacteria	k__unclassified_d__Bacteria	p__Firmicutes	c__Clostridia	o__Clostridiales	f__Clostridiaceae	g__Clostridium	s__Clostridium_sp._SY8519	1124	1862	2428	1922	2664	970	586	1738	868	2146	16308
d__Bacteria	k__unclassified_d__Bacteria	p__Firmicutes	c__Clostridia	o__Clostridiales	f__Peptococcaceae	g__Desulfitibacter	s__Desulfitibacter_alkalitolerans	1892	2306	2090	1092	3390	1064	796	1544	880	1218	16272
d__Bacteria	k__unclassified_d__Bacteria	p__Firmicutes	c__Clostridia	o__Clostridiales	f__Lachnospiraceae	g__Roseburia	s__Roseburia_intestinalis_CAG:13	1378	1350	1038	1748	1980	1138	930	2218	1310	3178	16268
d__Bacteria	k__unclassified_d__Bacteria	p__Firmicutes	c__Clostridia	o__Clostridiales	f__Lachnospiraceae	g__unclassified_f__Lachnospiraceae	s__Lachnospiraceae_bacterium_AC2031	1546	2218	1580	1514	2416	1076	500	2158	1272	1976	16256
d__Bacteria	k__unclassified_d__Bacteria	p__Firmicutes	c__Clostridia	o__Clostridiales	f__Lachnospiraceae	g__Butyrivibrio	s__Butyrivibrio_sp._MC2013	1374	1690	1156	1104	2646	920	382	2590	1336	2904	16102
d__Bacteria	k__unclassified_d__Bacteria	p__Firmicutes	c__Erysipelotrichia	o__Erysipelotrichales	f__Erysipelotrichaceae	g__Candidatus_Stoquefichus	s__Candidatus_Stoquefichus_massiliensis	1226	1804	1532	940	2492	672	474	2840	1566	2488	16034
d__Bacteria	k__unclassified_d__Bacteria	p__Firmicutes	c__Clostridia	o__Clostridiales	f__Lachnospiraceae	g__Blautia	s__Blautia_sp._CAG:237	1554	1468	1606	1200	1858	1486	898	1976	1396	2550	15992
d__Bacteria	k__unclassified_d__Bacteria	p__Firmicutes	c__Erysipelotrichia	o__Erysipelotrichales	f__Erysipelotrichaceae	g__Turicibacter	s__Turicibacter_sanguinis	636	1238	958	360	1146	832	580	1466	2192	6486	15894
d__Bacteria	k__unclassified_d__Bacteria	p__Firmicutes	c__Clostridia	o__Clostridiales	f__Lachnospiraceae	g__Butyrivibrio	s__Butyrivibrio_sp._XBB1001	1358	1366	1124	1218	2414	1230	796	2316	1310	2760	15892
d__Bacteria	k__unclassified_d__Bacteria	p__Bacteroidetes	c__Bacteroidia	o__Bacteroidales	f__Prevotellaceae	g__Prevotella	s__Prevotella_saccharolytica	2822	1538	1218	1200	1508	1606	704	1226	1094	2952	15868
d__Bacteria	k__unclassified_d__Bacteria	p__Firmicutes	c__Clostridia	o__Clostridiales	f__Lachnospiraceae	g__Pseudobutyrivibrio	s__Pseudobutyrivibrio_sp._MD2005	990	1562	1400	1438	1686	1316	498	2770	1762	2422	15844
d__Bacteria	k__unclassified_d__Bacteria	p__Firmicutes	c__Clostridia	o__Thermoanaerobacterales	f__Thermoanaerobacterales_Family_IV._Incertae_Sedis	g__Mahella	s__Mahella_australiensis	1366	1734	1250	1226	1656	994	554	2228	1874	2948	15830
d__Bacteria	k__unclassified_d__Bacteria	p__Firmicutes	c__Clostridia	o__Clostridiales	f__Clostridiaceae	g__Clostridium	s__Clostridium_sp._CL-2	1314	1322	1252	1042	2136	1464	1020	2144	1298	2798	15790
d__Bacteria	k__unclassified_d__Bacteria	p__Bacteroidetes	c__Bacteroidia	o__Bacteroidales	f__Prevotellaceae	g__Prevotella	s__Prevotella_sp._S7_MS_2	1920	2108	2678	958	1402	1156	666	1328	878	2650	15744
d__Bacteria	k__unclassified_d__Bacteria	p__Bacteroidetes	c__Bacteroidia	o__Bacteroidales	f__Bacteroidaceae	g__Bacteroides	s__Bacteroides_intestinalis_CAG:315	1986	1180	1464	1698	1652	1098	914	1892	1026	2778	15688
d__Eukaryota	k__Metazoa	p__Nematoda	c__Enoplea	o__Trichocephalida	f__Trichuridae	g__Trichuris	s__Trichuris_suis	0	14	4	2	0	1710	1674	4248	2514	5482	15648
d__Bacteria	k__unclassified_d__Bacteria	p__Firmicutes	c__Clostridia	o__Clostridiales	f__Lachnospiraceae	g__Herbinix	s__Herbinix_hemicellulosilytica	1292	1846	1334	1788	1980	1138	760	2084	1126	2296	15644
d__Bacteria	k__unclassified_d__Bacteria	p__Bacteroidetes	c__Bacteroidia	o__Bacteroidales	f__Porphyromonadaceae	g__Porphyromonas	s__Porphyromonas_levii	1970	1950	2202	1174	1362	1146	962	1262	1042	2542	15612
d__Bacteria	k__unclassified_d__Bacteria	p__Firmicutes	c__Clostridia	o__Clostridiales	f__Lachnospiraceae	g__Coprococcus	s__Coprococcus_eutactus_CAG:665	2740	700	556	320	1024	1802	1718	3132	1484	2116	15592
d__Bacteria	k__unclassified_d__Bacteria	p__Firmicutes	c__Clostridia	o__Clostridiales	f__Lachnospiraceae	g__unclassified_f__Lachnospiraceae	s__Lachnospiraceae_bacterium_AB2028	1752	1688	1718	1180	2412	616	560	1640	1508	2488	15562
d__Bacteria	k__unclassified_d__Bacteria	p__Firmicutes	c__Clostridia	o__Clostridiales	f__Lachnospiraceae	g__Oribacterium	s__Oribacterium_sp._NK2B42	1768	1250	892	972	3130	1114	834	1732	1620	2226	15538
d__Bacteria	k__unclassified_d__Bacteria	p__Proteobacteria	c__Alphaproteobacteria	o__Rhodospirillales	f__Rhodospirillaceae	g__Azospirillum	s__Azospirillum_sp._CAG:239	414	506	1724	4080	2298	174	2620	1398	246	2054	15514
d__Bacteria	k__unclassified_d__Bacteria	p__Firmicutes	c__Clostridia	o__Clostridiales	f__Lachnospiraceae	g__Johnsonella	s__Johnsonella_ignava	1516	1592	1400	1004	2658	688	632	1948	1420	2648	15506
d__Bacteria	k__unclassified_d__Bacteria	p__Firmicutes	c__Clostridia	o__Clostridiales	f__Clostridiaceae	g__Clostridium	s__Clostridium_sp._CL-6	1454	1868	2066	1072	2762	882	504	1722	880	2286	15496
d__Bacteria	k__unclassified_d__Bacteria	p__Firmicutes	c__Clostridia	o__Clostridiales	f__Lachnospiraceae	g__Cellulosilyticum	s__Cellulosilyticum_lentocellum	1386	1700	1876	1214	2612	746	754	1886	1270	2032	15476
d__Bacteria	k__unclassified_d__Bacteria	p__Bacteroidetes	c__Bacteroidia	o__Bacteroidales	f__Bacteroidaceae	g__Bacteroides	s__Bacteroides_sp._9_1_42FAA	2330	1028	3534	920	1052	876	996	1676	786	2278	15476
d__Bacteria	k__unclassified_d__Bacteria	p__Firmicutes	c__Clostridia	o__Clostridiales	f__Lachnospiraceae	g__unclassified_f__Lachnospiraceae	s__Lachnospiraceae_bacterium_5_1_57FAA	1174	1860	1302	1066	2378	1016	804	1968	1490	2414	15472
d__Bacteria	k__unclassified_d__Bacteria	p__Firmicutes	c__Clostridia	o__Clostridiales	f__Lachnospiraceae	g__Blautia	s__Blautia_sp._CAG:257	1522	1666	1518	1406	1724	1328	618	1916	1238	2494	15430
d__Bacteria	k__unclassified_d__Bacteria	p__Firmicutes	c__Clostridia	o__Clostridiales	f__unclassified_o__Clostridiales	g__unclassified_o__Clostridiales	s__[Bacteroides]_pectinophilus	1486	1976	1822	1360	2374	794	702	1848	1134	1874	15370
d__Bacteria	k__unclassified_d__Bacteria	p__Firmicutes	c__Erysipelotrichia	o__Erysipelotrichales	f__Erysipelotrichaceae	g__Holdemania	s__Holdemania_filiformis	1520	1774	1580	1184	2334	1168	474	1884	1274	2126	15318
d__Bacteria	k__unclassified_d__Bacteria	p__Bacteroidetes	c__Bacteroidia	o__Bacteroidales	f__Porphyromonadaceae	g__Porphyromonas	s__Porphyromonas_crevioricanis	6678	1146	540	452	996	978	244	624	454	3028	15140
d__Bacteria	k__unclassified_d__Bacteria	p__Firmicutes	c__Clostridia	o__Clostridiales	f__Ruminococcaceae	g__Ruminiclostridium	s__[Clostridium]_termitidis	1200	1902	1472	1194	1882	1106	568	2058	1712	2018	15112
d__Bacteria	k__unclassified_d__Bacteria	p__Firmicutes	c__Clostridia	o__Clostridiales	f__Clostridiaceae	g__Clostridium	s__Clostridium_sp._CAG:448	1432	1480	1132	1004	2414	908	546	2042	1300	2808	15066
d__Bacteria	k__unclassified_d__Bacteria	p__Firmicutes	c__Clostridia	o__Clostridiales	f__Lachnospiraceae	g__unclassified_f__Lachnospiraceae	s__Lachnospiraceae_bacterium_oral_taxon_082	1628	2302	1930	2002	2830	482	332	1112	602	1776	14996
d__Bacteria	k__unclassified_d__Bacteria	p__Firmicutes	c__Clostridia	o__Clostridiales	f__Eubacteriaceae	g__Eubacterium	s__Eubacterium_sp._CAG:274	836	774	852	7668	1614	628	298	808	504	990	14972
d__Bacteria	k__unclassified_d__Bacteria	p__Bacteroidetes	c__Bacteroidia	o__Bacteroidales	f__Prevotellaceae	g__Prevotella	s__Prevotella_sp._S7-1-8	1518	1332	1230	1166	1218	1850	846	1574	1132	3092	14958
d__Bacteria	k__unclassified_d__Bacteria	p__Bacteroidetes	c__Bacteroidia	o__Bacteroidales	f__Prevotellaceae	g__Prevotella	s__Prevotella_sp._oral_taxon_317	2456	716	3546	616	650	814	1060	1496	800	2800	14954
d__Bacteria	k__unclassified_d__Bacteria	p__Firmicutes	c__Bacilli	o__Bacillales	f__Bacillaceae	g__Bacillus	s__Bacillus_thuringiensis	1434	2798	1596	974	2000	786	714	1532	1736	1372	14942
d__Bacteria	k__unclassified_d__Bacteria	p__Firmicutes	c__Clostridia	o__Clostridiales	f__Lachnospiraceae	g__unclassified_f__Lachnospiraceae	s__Lachnospiraceae_bacterium_3_1_46FAA	1716	1610	1438	860	2332	758	524	1676	1242	2716	14872
d__Bacteria	k__unclassified_d__Bacteria	p__Bacteroidetes	c__Bacteroidia	o__Bacteroidales	f__Prevotellaceae	g__Prevotella	s__Prevotella_sp._CAG:520	2630	1372	1896	1042	1290	1018	1048	1566	438	2548	14848
d__Bacteria	k__unclassified_d__Bacteria	p__Firmicutes	c__Clostridia	o__Clostridiales	f__Lachnospiraceae	g__Butyrivibrio	s__unclassified_g__Butyrivibrio	1500	1656	1168	1262	2526	876	758	1730	1054	2278	14808
d__Bacteria	k__unclassified_d__Bacteria	p__Firmicutes	c__Clostridia	o__Clostridiales	f__Eubacteriaceae	g__Eubacterium	s__Eubacterium_sp._CAG:86	1334	1406	1280	1088	2408	988	594	1804	1280	2618	14800
d__Bacteria	k__unclassified_d__Bacteria	p__Firmicutes	c__unclassified_p__Firmicutes	o__unclassified_p__Firmicutes	f__unclassified_p__Firmicutes	g__unclassified_p__Firmicutes	s__Firmicutes_bacterium_CAG:791	994	1618	1450	1088	2196	762	568	2014	1752	2102	14544
d__Bacteria	k__unclassified_d__Bacteria	p__Firmicutes	c__Clostridia	o__Clostridiales	f__Ruminococcaceae	g__Ruminococcus	s__Ruminococcus_sp._CAG:488	780	1842	1080	1632	1096	960	320	2552	1580	2698	14540
d__Bacteria	k__unclassified_d__Bacteria	p__Firmicutes	c__Clostridia	o__Clostridiales	f__unclassified_o__Clostridiales	g__unclassified_o__Clostridiales	s__Clostridiales_bacterium_VE202-08	800	1602	1346	918	2142	984	450	2340	1558	2364	14504
d__Bacteria	k__unclassified_d__Bacteria	p__Firmicutes	c__Clostridia	o__Clostridiales	f__Ruminococcaceae	g__Ruminococcus	s__Ruminococcus_gnavus_CAG:126	1076	2046	1648	1028	2702	450	456	1864	1222	1996	14488
d__Bacteria	k__unclassified_d__Bacteria	p__Firmicutes	c__Erysipelotrichia	o__Erysipelotrichales	f__Erysipelotrichaceae	g__Candidatus_Stoquefichus	s__Candidatus_Stoquefichus_sp._SB1	1358	2024	1708	1294	2348	658	318	1932	1190	1650	14480
d__Bacteria	k__unclassified_d__Bacteria	p__Firmicutes	c__Clostridia	o__Clostridiales	f__Ruminococcaceae	g__Ruminiclostridium	s__[Clostridium]_josui	1736	1520	1282	2512	1534	720	608	1572	1626	1364	14474
d__Bacteria	k__unclassified_d__Bacteria	p__Firmicutes	c__Clostridia	o__Clostridiales	f__Lachnospiraceae	g__Butyrivibrio	s__Butyrivibrio_sp._AD3002	1158	2294	1342	1346	2038	896	296	2398	1206	1454	14428
d__Bacteria	k__unclassified_d__Bacteria	p__Firmicutes	c__Clostridia	o__Clostridiales	f__Lachnospiraceae	g__unclassified_f__Lachnospiraceae	s__Lachnospiraceae_bacterium_CAG:215	912	1890	1300	1528	1846	1080	344	2356	1430	1740	14426
d__Bacteria	k__unclassified_d__Bacteria	p__Firmicutes	c__Clostridia	o__Clostridiales	f__Ruminococcaceae	g__Anaerotruncus	s__Anaerotruncus_sp._CAG:528	1760	1656	2486	692	2576	938	828	796	444	2234	14410
d__Bacteria	k__unclassified_d__Bacteria	p__Bacteroidetes	c__Bacteroidia	o__Bacteroidales	f__Prevotellaceae	g__Prevotella	s__Prevotella_sp._P4-65	1724	2810	3108	564	1064	1270	582	852	692	1742	14408
d__Bacteria	k__unclassified_d__Bacteria	p__Firmicutes	c__Clostridia	o__Clostridiales	f__Clostridiaceae	g__unclassified_f__Clostridiaceae	s__Clostridiaceae_bacterium_mt10	1940	1206	1020	630	1206	1666	1342	2326	1260	1786	14382
d__Bacteria	k__unclassified_d__Bacteria	p__Bacteroidetes	c__Bacteroidia	o__Bacteroidales	f__Prevotellaceae	g__Prevotella	s__Prevotella_dentasini	2206	1722	1826	1030	1348	1010	954	1478	204	2566	14344
d__Bacteria	k__unclassified_d__Bacteria	p__Firmicutes	c__Clostridia	o__Clostridiales	f__Ruminococcaceae	g__Ruminococcus	s__Ruminococcus_sp._NK3A76	1204	1796	2078	1104	2736	458	530	1140	982	2314	14342
d__Bacteria	k__unclassified_d__Bacteria	p__Bacteroidetes	c__Bacteroidia	o__Bacteroidales	f__Porphyromonadaceae	g__unclassified_f__Porphyromonadaceae	s__unclassified_f__Porphyromonadaceae	2180	1124	1536	1708	1762	880	610	1546	834	2026	14206
d__Bacteria	k__unclassified_d__Bacteria	p__Proteobacteria	c__Gammaproteobacteria	o__Vibrionales	f__Vibrionaceae	g__Vibrio	s__Vibrio_parahaemolyticus	1362	2568	2332	1570	3058	384	346	1052	414	1062	14148
d__Bacteria	k__unclassified_d__Bacteria	p__Firmicutes	c__Erysipelotrichia	o__Erysipelotrichales	f__Erysipelotrichaceae	g__unclassified_f__Erysipelotrichaceae	s__Erysipelotrichaceae_bacterium_21_3	886	1526	1582	1632	1726	886	396	2430	1500	1542	14106
d__Bacteria	k__unclassified_d__Bacteria	p__Firmicutes	c__Clostridia	o__Clostridiales	f__Peptococcaceae	g__Desulfosporosinus	s__Desulfosporosinus_sp._Tol-M	1260	1040	996	792	2048	496	658	2314	1750	2706	14060
d__Bacteria	k__unclassified_d__Bacteria	p__Bacteroidetes	c__Sphingobacteriia	o__Sphingobacteriales	f__Sphingobacteriaceae	g__Sphingobacterium	s__Sphingobacterium_spiritivorum	1326	634	776	1916	1340	478	802	2778	1238	2722	14010
d__Bacteria	k__unclassified_d__Bacteria	p__Synergistetes	c__Synergistia	o__Synergistales	f__Synergistaceae	g__Pyramidobacter	s__Pyramidobacter_piscolens	1158	1304	1124	1218	1484	1198	826	2158	1812	1712	13994
d__Bacteria	k__unclassified_d__Bacteria	p__Firmicutes	c__Clostridia	o__Clostridiales	f__Ruminococcaceae	g__Ruminococcus	s__Ruminococcus_sp._CAG:353	1224	1424	1524	2180	1610	1098	378	1498	1140	1916	13992
d__Bacteria	k__unclassified_d__Bacteria	p__Firmicutes	c__Clostridia	o__Clostridiales	f__Lachnospiraceae	g__unclassified_f__Lachnospiraceae	s__Lachnospiraceae_bacterium_NC2008	1032	1604	1312	872	1722	662	394	2240	1762	2296	13896
d__Bacteria	k__unclassified_d__Bacteria	p__Bacteroidetes	c__Bacteroidia	o__Bacteroidales	f__Porphyromonadaceae	g__Porphyromonas	s__Porphyromonas_gingivalis	5184	1304	1498	816	1058	632	358	756	206	2034	13846
d__Bacteria	k__unclassified_d__Bacteria	p__Firmicutes	c__Clostridia	o__Clostridiales	f__unclassified_o__Clostridiales	g__unclassified_o__Clostridiales	s__Clostridiales_bacterium_PH28_bin88	1322	1958	1742	1040	1578	1062	890	1592	986	1660	13830
d__Bacteria	k__unclassified_d__Bacteria	p__Bacteroidetes	c__Bacteroidia	o__Bacteroidales	f__Prevotellaceae	g__Prevotella	s__unclassified_g__Prevotella	1864	870	1810	1108	1294	1324	1018	1466	1160	1910	13824
d__Bacteria	k__unclassified_d__Bacteria	p__Firmicutes	c__Clostridia	o__Clostridiales	f__Heliobacteriaceae	g__Heliobacterium	s__Heliobacterium_modesticaldum	1898	1500	1774	1052	1588	624	624	1508	1334	1866	13768
d__Bacteria	k__unclassified_d__Bacteria	p__Firmicutes	c__Clostridia	o__Clostridiales	f__Lachnospiraceae	g__Butyrivibrio	s__Butyrivibrio_sp._AE3009	1852	968	1114	790	1104	1200	796	1780	1284	2848	13736
d__Bacteria	k__unclassified_d__Bacteria	p__Firmicutes	c__Clostridia	o__Clostridiales	f__Ruminococcaceae	g__Ruminococcus	s__Ruminococcus_sp._CAG:382	1324	1168	1390	1122	1106	1160	548	1924	1266	2542	13550
d__Bacteria	k__unclassified_d__Bacteria	p__Bacteroidetes	c__Bacteroidia	o__Bacteroidales	f__Porphyromonadaceae	g__unclassified_f__Porphyromonadaceae	s__Porphyromonadaceae_bacterium_COT-184_OH4590	1496	736	618	1544	1030	940	1062	2634	1226	2262	13548
d__Bacteria	k__unclassified_d__Bacteria	p__Firmicutes	c__Clostridia	o__Clostridiales	f__Caldicoprobacteraceae	g__Caldicoprobacter	s__Caldicoprobacter_oshimai	1176	1096	1364	920	3350	824	444	730	548	3070	13522
d__Bacteria	k__unclassified_d__Bacteria	p__Chrysiogenetes	c__Chrysiogenetes	o__Chrysiogenales	f__Chrysiogenaceae	g__Desulfurispirillum	s__Desulfurispirillum_indicum	794	1462	1294	1122	1818	742	746	2258	1044	2218	13498
d__Bacteria	k__unclassified_d__Bacteria	p__Firmicutes	c__unclassified_p__Firmicutes	o__unclassified_p__Firmicutes	f__unclassified_p__Firmicutes	g__unclassified_p__Firmicutes	s__Firmicutes_bacterium_CAG:227	1502	1990	1284	1170	1776	564	590	1556	1252	1798	13482
d__Bacteria	k__unclassified_d__Bacteria	p__Bacteroidetes	c__Bacteroidia	o__Bacteroidales	f__Porphyromonadaceae	g__Dysgonomonas	s__Dysgonomonas_sp._HGC4	3926	1108	1120	1046	1078	1022	310	972	668	2220	13470
d__Bacteria	k__unclassified_d__Bacteria	p__unclassified_d__Bacteria	c__unclassified_d__Bacteria	o__unclassified_d__Bacteria	f__unclassified_d__Bacteria	g__unclassified_d__Bacteria	s__uncultured_bacterium_fosmid_pJB28H11	1346	1378	1032	1084	1112	1656	738	1294	1084	2710	13434
d__Bacteria	k__unclassified_d__Bacteria	p__Firmicutes	c__Clostridia	o__Clostridiales	f__Lachnospiraceae	g__Butyrivibrio	s__Butyrivibrio_sp._WCD2001	1722	2504	1802	1342	2862	232	238	636	686	1380	13404
d__Bacteria	k__unclassified_d__Bacteria	p__Firmicutes	c__Clostridia	o__Clostridiales	f__Ruminococcaceae	g__Ruminiclostridium	s__Ruminiclostridium_thermocellum	1242	814	1768	890	2040	982	774	1482	1130	2248	13370
d__Bacteria	k__unclassified_d__Bacteria	p__Firmicutes	c__Erysipelotrichia	o__Erysipelotrichales	f__Erysipelotrichaceae	g__unclassified_f__Erysipelotrichaceae	s__Erysipelotrichaceae_bacterium_3_1_53	1380	1534	1228	1482	1424	1450	632	1388	872	1976	13366
d__Bacteria	k__unclassified_d__Bacteria	p__Firmicutes	c__Clostridia	o__Clostridiales	f__Clostridiaceae	g__Clostridium	s__Clostridium_sp._DL-VIII	1180	1552	1472	1368	1586	808	230	2096	1250	1774	13316
d__Bacteria	k__unclassified_d__Bacteria	p__Bacteroidetes	c__Flavobacteriia	o__Flavobacteriales	f__Cryomorphaceae	g__Owenweeksia	s__Owenweeksia_hongkongensis	1286	484	634	2064	1268	424	880	2588	1094	2592	13314
d__Bacteria	k__unclassified_d__Bacteria	p__Proteobacteria	c__Deltaproteobacteria	o__Desulfovibrionales	f__Desulfovibrionaceae	g__Desulfovibrio	s__Desulfovibrio_gigas	1142	1792	1690	1418	2240	514	496	1656	704	1636	13288
d__Bacteria	k__unclassified_d__Bacteria	p__Bacteroidetes	c__Bacteroidia	o__Bacteroidales	f__Rikenellaceae	g__Alistipes	s__Alistipes_sp._ZOR0009	1562	1150	850	1478	1180	1466	410	1538	1028	2622	13284
d__Bacteria	k__unclassified_d__Bacteria	p__Firmicutes	c__Clostridia	o__Clostridiales	f__Clostridiaceae	g__Clostridium	s__Clostridium_sp._CAG:217	894	1586	1798	1342	1026	1176	276	2364	1192	1580	13234
d__Bacteria	k__unclassified_d__Bacteria	p__Actinobacteria	c__Coriobacteriia	o__Eggerthellales	f__Eggerthellaceae	g__Enterorhabdus	s__Enterorhabdus_caecimuris	576	2166	2142	1424	1138	910	938	1780	1110	1032	13216
d__Bacteria	k__unclassified_d__Bacteria	p__Proteobacteria	c__Betaproteobacteria	o__Burkholderiales	f__Burkholderiaceae	g__Cupriavidus	s__Cupriavidus_metallidurans	2268	1146	1464	1402	1436	818	726	1358	882	1686	13186
d__Bacteria	k__unclassified_d__Bacteria	p__Proteobacteria	c__Deltaproteobacteria	o__Desulfovibrionales	f__Desulfomicrobiaceae	g__Desulfomicrobium	s__Desulfomicrobium_orale	1104	1744	1654	1448	2046	560	554	1658	742	1640	13150
d__Bacteria	k__unclassified_d__Bacteria	p__Bacteroidetes	c__Bacteroidia	o__Bacteroidales	f__Prevotellaceae	g__Prevotella	s__Prevotella_sp._CAG:604	1936	1534	2488	684	944	1296	568	1032	658	2004	13144
d__Bacteria	k__unclassified_d__Bacteria	p__Firmicutes	c__Clostridia	o__Clostridiales	f__unclassified_o__Clostridiales	g__unclassified_o__Clostridiales	s__Clostridiales_bacterium_oral_taxon_876	960	1450	1742	1390	1416	868	490	1824	1118	1874	13132
d__Bacteria	k__unclassified_d__Bacteria	p__Firmicutes	c__Clostridia	o__Clostridiales	f__Eubacteriaceae	g__Eubacterium	s__Eubacterium_sp._CAG:38	872	912	682	1630	4116	432	468	1110	1042	1858	13122
d__Bacteria	k__unclassified_d__Bacteria	p__Chlorobi	c__Chlorobia	o__Chlorobiales	f__Chlorobiaceae	g__Pelodictyon	s__Pelodictyon_luteolum	428	568	916	560	784	226	286	8054	446	822	13090
d__Bacteria	k__unclassified_d__Bacteria	p__Firmicutes	c__Clostridia	o__Clostridiales	f__Ruminococcaceae	g__Ruminococcus	s__Ruminococcus_bromii	1214	1538	1232	1396	1194	964	398	2086	1132	1922	13076
d__Bacteria	k__unclassified_d__Bacteria	p__Bacteroidetes	c__Bacteroidia	o__Bacteroidales	f__Bacteroidaceae	g__Bacteroides	s__Bacteroides_sp._3_1_33FAA	2612	1152	2188	668	862	926	800	1186	534	2132	13060
d__Bacteria	k__unclassified_d__Bacteria	p__Firmicutes	c__Clostridia	o__Clostridiales	f__Clostridiaceae	g__Clostridium	s__Clostridium_intestinale	954	1852	1520	1476	1438	914	372	1842	1284	1358	13010
d__Bacteria	k__unclassified_d__Bacteria	p__Proteobacteria	c__Betaproteobacteria	o__Burkholderiales	f__Oxalobacteraceae	g__Oxalobacter	s__Oxalobacter_formigenes	1130	1202	1276	996	1266	1398	726	1510	1104	2332	12940
d__Bacteria	k__unclassified_d__Bacteria	p__Firmicutes	c__Clostridia	o__Clostridiales	f__Ruminococcaceae	g__unclassified_f__Ruminococcaceae	s__Ruminococcaceae_bacterium_AE2021	1492	1052	1000	872	1308	978	872	1778	1044	2518	12914
d__unclassified	k__unclassified_d__unclassified	p__unclassified_d__unclassified	c__unclassified_d__unclassified	o__unclassified_d__unclassified	f__unclassified_d__unclassified	g__unclassified_d__unclassified	s__uncultured_microorganism	1216	1304	1136	1072	1120	1694	740	1192	1090	2310	12874
d__Bacteria	k__unclassified_d__Bacteria	p__Firmicutes	c__Clostridia	o__Clostridiales	f__Lachnospiraceae	g__unclassified_f__Lachnospiraceae	s__Lachnospiraceae_bacterium_AC2029	1036	1270	1062	1966	972	980	506	2174	1110	1770	12846
d__Bacteria	k__unclassified_d__Bacteria	p__Bacteroidetes	c__Bacteroidia	o__Bacteroidales	f__Porphyromonadaceae	g__Porphyromonas	s__Porphyromonas_gingivicanis	2466	1124	1528	738	1008	826	770	1410	350	2616	12836
d__Bacteria	k__unclassified_d__Bacteria	p__Bacteroidetes	c__Bacteroidia	o__Bacteroidales	f__Bacteroidaceae	g__Bacteroides	s__Bacteroides_ovatus_CAG:22	1460	492	2270	664	1158	1986	1252	1392	968	1144	12786
d__Bacteria	k__unclassified_d__Bacteria	p__Firmicutes	c__Erysipelotrichia	o__Erysipelotrichales	f__Erysipelotrichaceae	g__Solobacterium	s__Solobacterium_moorei	1322	912	1058	1092	1354	1178	922	1926	1164	1858	12786
d__Bacteria	k__unclassified_d__Bacteria	p__Firmicutes	c__Clostridia	o__Clostridiales	f__Lachnospiraceae	g__Butyrivibrio	s__Butyrivibrio_sp._VCB2001	970	1860	1332	1294	876	938	170	2688	1288	1294	12710
d__Bacteria	k__unclassified_d__Bacteria	p__Firmicutes	c__Clostridia	o__Clostridiales	f__Ruminococcaceae	g__Ruminococcus	s__Ruminococcus_sp._CAG:724	1094	880	1162	942	1738	682	510	1596	1190	2900	12694
d__Bacteria	k__unclassified_d__Bacteria	p__Firmicutes	c__Clostridia	o__Clostridiales	f__Clostridiaceae	g__Clostridium	s__Clostridium_cadaveris	1166	1172	1008	868	1546	910	574	2294	1176	1940	12654
d__Bacteria	k__unclassified_d__Bacteria	p__Proteobacteria	c__Betaproteobacteria	o__Burkholderiales	f__unclassified_o__Burkholderiales	g__unclassified_o__Burkholderiales	s__Burkholderiales_bacterium_1_1_47	322	1454	1404	362	194	1010	4140	1254	144	2308	12592
d__Bacteria	k__unclassified_d__Bacteria	p__Bacteroidetes	c__Cytophagia	o__Cytophagales	f__Cyclobacteriaceae	g__Cyclobacterium	s__Cyclobacterium_qasimii	1230	1418	1252	972	1108	1000	620	1268	1026	2634	12528
d__Bacteria	k__unclassified_d__Bacteria	p__Firmicutes	c__Clostridia	o__Clostridiales	f__Lachnospiraceae	g__Butyrivibrio	s__Butyrivibrio_sp._CAG:318	1012	1452	836	1668	1618	710	450	1562	1002	2070	12380
d__Bacteria	k__unclassified_d__Bacteria	p__Firmicutes	c__Clostridia	o__Clostridiales	f__Ruminococcaceae	g__Ruminococcus	s__Ruminococcus_sp._CAG:108	820	1838	1594	1076	1628	734	430	1640	1028	1590	12378
d__Bacteria	k__unclassified_d__Bacteria	p__Firmicutes	c__Clostridia	o__Clostridiales	f__Clostridiaceae	g__Clostridium	s__Clostridium_sporogenes	1592	2264	1960	1214	2442	234	212	966	608	874	12366
d__Bacteria	k__unclassified_d__Bacteria	p__Firmicutes	c__Bacilli	o__Bacillales	f__Paenibacillaceae	g__Gorillibacterium	s__Gorillibacterium_sp._SN4	924	1266	910	1018	1220	1214	464	2356	1258	1716	12346
d__Bacteria	k__unclassified_d__Bacteria	p__Firmicutes	c__Clostridia	o__Clostridiales	f__Lachnospiraceae	g__unclassified_f__Lachnospiraceae	s__Lachnospiraceae_bacterium_MC2017	750	1810	1232	1454	2676	374	216	814	816	2202	12344
d__Bacteria	k__unclassified_d__Bacteria	p__Firmicutes	c__Clostridia	o__Clostridiales	f__Clostridiaceae	g__Clostridium	s__Clostridium_magnum	1618	2622	2198	1416	2620	244	154	770	230	430	12302
d__Bacteria	k__unclassified_d__Bacteria	p__Firmicutes	c__Clostridia	o__Clostridiales	f__Eubacteriaceae	g__Eubacterium	s__Eubacterium_sp._CAG:202	852	946	1172	3146	672	958	604	1344	824	1748	12266
d__Bacteria	k__unclassified_d__Bacteria	p__Firmicutes	c__Clostridia	o__Clostridiales	f__Eubacteriaceae	g__Eubacterium	s__Eubacterium_sp._CAG:115	1094	1058	1082	1044	1564	904	648	2322	886	1658	12260
d__Bacteria	k__unclassified_d__Bacteria	p__Spirochaetes	c__Spirochaetia	o__Spirochaetales	f__Spirochaetaceae	g__Treponema	s__Treponema_primitia	1244	752	1056	970	1172	1028	876	1872	1270	2008	12248
d__Bacteria	k__unclassified_d__Bacteria	p__Firmicutes	c__Bacilli	o__Lactobacillales	f__Enterococcaceae	g__Enterococcus	s__Enterococcus_dispar	938	1382	1052	1246	836	1622	526	1600	1222	1768	12192
d__Bacteria	k__unclassified_d__Bacteria	p__Firmicutes	c__Clostridia	o__Clostridiales	f__Lachnospiraceae	g__Anaerostipes	s__Anaerostipes_caccae	1288	1848	1414	1202	1822	502	308	1502	852	1426	12164
d__Bacteria	k__unclassified_d__Bacteria	p__Firmicutes	c__Clostridia	o__Clostridiales	f__unclassified_o__Clostridiales	g__unclassified_o__Clostridiales	s__butyrate-producing_bacterium_SM4/1	866	1384	1340	904	1868	754	504	1232	1254	2002	12108
d__unclassified	k__unclassified_d__unclassified	p__unclassified_d__unclassified	c__unclassified_d__unclassified	o__unclassified_d__unclassified	f__unclassified_d__unclassified	g__unclassified_d__unclassified	s__unidentified_microorganism	1174	1292	958	952	1034	1568	644	1076	1072	2334	12104
d__Bacteria	k__unclassified_d__Bacteria	p__Firmicutes	c__Clostridia	o__Clostridiales	f__Syntrophomonadaceae	g__Syntrophomonas	s__Syntrophomonas_wolfei	994	2050	1140	1002	1794	850	556	1746	800	1172	12104
d__Bacteria	k__unclassified_d__Bacteria	p__Firmicutes	c__Clostridia	o__Clostridiales	f__Clostridiaceae	g__Clostridium	s__Clostridium_nexile_CAG:348	1156	1534	890	482	1756	1162	774	1564	978	1638	11934
d__Bacteria	k__unclassified_d__Bacteria	p__Firmicutes	c__Clostridia	o__Clostridiales	f__Lachnospiraceae	g__Butyrivibrio	s__Butyrivibrio_sp._VCD2006	862	1380	1330	1034	1270	718	474	1752	1320	1688	11828
d__Bacteria	k__unclassified_d__Bacteria	p__Firmicutes	c__Clostridia	o__Clostridiales	f__Lachnospiraceae	g__unclassified_f__Lachnospiraceae	s__Lachnospiraceae_bacterium_6_1_63FAA	1264	1830	1614	1248	2358	440	372	1118	316	1250	11810
d__Bacteria	k__unclassified_d__Bacteria	p__unclassified_d__Bacteria	c__unclassified_d__Bacteria	o__unclassified_d__Bacteria	f__unclassified_d__Bacteria	g__unclassified_d__Bacteria	s__uncultured_murine_large_bowel_bacterium_BAC_54B	1560	1856	1720	1264	1400	812	490	856	896	938	11792
d__Bacteria	k__unclassified_d__Bacteria	p__Firmicutes	c__Clostridia	o__Clostridiales	f__Ruminococcaceae	g__Ruminococcus	s__Ruminococcus_sp._CAG:579	806	1206	1232	1300	1380	1138	290	1738	1230	1470	11790
d__Bacteria	k__unclassified_d__Bacteria	p__Firmicutes	c__Clostridia	o__Clostridiales	f__Clostridiaceae	g__Clostridium	s__Clostridium_disporicum	1140	1562	1292	1042	1692	724	410	1110	866	1914	11752
d__Bacteria	k__unclassified_d__Bacteria	p__Firmicutes	c__Clostridia	o__Clostridiales	f__Lachnospiraceae	g__unclassified_f__Lachnospiraceae	s__Lachnospiraceae_bacterium_6_1_37FAA	1076	1214	1336	1308	1592	534	502	1240	900	2050	11752
d__Bacteria	k__unclassified_d__Bacteria	p__Firmicutes	c__Clostridia	o__Clostridiales	f__Clostridiaceae	g__Clostridium	s__Clostridium_sp._CAG:590	1414	1456	1388	1086	2618	348	468	782	630	1556	11746
d__Bacteria	k__unclassified_d__Bacteria	p__Firmicutes	c__Clostridia	o__Clostridiales	f__Lachnospiraceae	g__Dorea	s__Dorea_sp._CAG:105	826	1442	1164	1126	1168	1154	530	1474	1182	1642	11708
d__Bacteria	k__unclassified_d__Bacteria	p__Chloroflexi	c__Dehalococcoidia	o__Dehalococcoidales	f__Dehalococcoidaceae	g__Dehalococcoides	s__Dehalococcoides_mccartyi	796	1206	1480	1480	2034	402	272	1462	646	1928	11706
d__Bacteria	k__unclassified_d__Bacteria	p__Firmicutes	c__Erysipelotrichia	o__Erysipelotrichales	f__Erysipelotrichaceae	g__unclassified_f__Erysipelotrichaceae	s__Erysipelotrichaceae_bacterium_6_1_45	1204	946	986	2152	942	724	506	1212	1910	1122	11704
d__Bacteria	k__unclassified_d__Bacteria	p__Firmicutes	c__Clostridia	o__Thermoanaerobacterales	f__Thermoanaerobacteraceae	g__Caldanaerobius	s__Caldanaerobius_polysaccharolyticus	1236	1880	2482	1250	2796	66	62	502	110	1242	11626
d__Bacteria	k__unclassified_d__Bacteria	p__Fusobacteria	c__Fusobacteriia	o__Fusobacteriales	f__Fusobacteriaceae	g__Fusobacterium	s__Fusobacterium_nucleatum	1306	1614	886	646	1328	682	660	1542	718	2244	11626
d__Bacteria	k__unclassified_d__Bacteria	p__Firmicutes	c__Clostridia	o__Clostridiales	f__Ruminococcaceae	g__unclassified_f__Ruminococcaceae	s__Ruminococcaceae_bacterium_AB4001	904	2300	1302	546	2330	404	586	1102	1080	1060	11614
d__Bacteria	k__unclassified_d__Bacteria	p__Firmicutes	c__Clostridia	o__Clostridiales	f__Lachnospiraceae	g__Butyrivibrio	s__Butyrivibrio_sp._MB2005	996	1394	812	700	1070	986	726	1932	1010	1932	11558
d__Bacteria	k__unclassified_d__Bacteria	p__Firmicutes	c__Bacilli	o__Bacillales	f__Paenibacillaceae	g__Paenibacillus	s__Paenibacillus_sp._GD11	1108	1294	1596	1134	862	682	380	1748	966	1764	11534
d__Bacteria	k__unclassified_d__Bacteria	p__Firmicutes	c__Clostridia	o__Clostridiales	f__Lachnospiraceae	g__Coprococcus	s__Coprococcus_sp._CAG:782	834	950	838	724	1694	558	420	1806	1168	2492	11484
d__Bacteria	k__unclassified_d__Bacteria	p__Firmicutes	c__unclassified_p__Firmicutes	o__unclassified_p__Firmicutes	f__unclassified_p__Firmicutes	g__unclassified_p__Firmicutes	s__Firmicutes_bacterium_CAG:212	1124	876	964	1846	1522	850	472	880	1048	1884	11466
d__Bacteria	k__unclassified_d__Bacteria	p__Firmicutes	c__Clostridia	o__Clostridiales	f__Clostridiaceae	g__Clostridium	s__Clostridium_saccharobutylicum	1388	2046	1970	1036	2520	300	360	636	406	786	11448
d__Bacteria	k__unclassified_d__Bacteria	p__Bacteroidetes	c__Bacteroidia	o__Bacteroidales	f__unclassified_o__Bacteroidales	g__unclassified_o__Bacteroidales	s__Bacteroidales_bacterium_Barb4	1864	1254	1314	924	1462	778	576	952	612	1710	11446
d__Bacteria	k__unclassified_d__Bacteria	p__Proteobacteria	c__Deltaproteobacteria	o__Desulfobacterales	f__Desulfobacteraceae	g__Desulfatirhabdium	s__Desulfatirhabdium_butyrativorans	316	656	608	528	688	1080	940	2818	1184	2580	11398
d__Bacteria	k__unclassified_d__Bacteria	p__Firmicutes	c__Clostridia	o__Clostridiales	f__unclassified_o__Clostridiales	g__unclassified_o__Clostridiales	s__Clostridiales_bacterium_mt11	978	1448	1270	1166	1882	476	280	2046	702	1144	11392
d__Bacteria	k__unclassified_d__Bacteria	p__Spirochaetes	c__Spirochaetia	o__Spirochaetales	f__Spirochaetaceae	g__Treponema	s__Treponema_saccharophilum	1338	1202	1066	850	1328	1114	720	1258	848	1658	11382
d__Bacteria	k__unclassified_d__Bacteria	p__Firmicutes	c__Clostridia	o__Clostridiales	f__Clostridiaceae	g__Clostridium	s__Clostridium_homopropionicum	910	1010	1170	878	1410	926	960	1788	766	1522	11340
d__Bacteria	k__unclassified_d__Bacteria	p__Firmicutes	c__Clostridia	o__Clostridiales	f__Clostridiaceae	g__Clostridium	s__Clostridium_sp._BL8	654	1112	906	738	1470	808	310	1732	1160	2414	11304
d__Bacteria	k__unclassified_d__Bacteria	p__Firmicutes	c__Clostridia	o__Clostridiales	f__Lachnospiraceae	g__unclassified_f__Lachnospiraceae	s__Lachnospiraceae_bacterium_AC3007	978	1056	950	998	1704	526	416	1072	770	2826	11296
d__Bacteria	k__unclassified_d__Bacteria	p__Firmicutes	c__Clostridia	o__Clostridiales	f__Eubacteriaceae	g__Eubacterium	s__Eubacterium_sp._CAG:603	1372	1530	1540	882	2340	312	296	600	1078	1274	11224
d__Bacteria	k__unclassified_d__Bacteria	p__Firmicutes	c__Clostridia	o__Clostridiales	f__Eubacteriaceae	g__Eubacterium	s__Eubacterium_sp._CAG:76	1006	896	922	710	1414	952	462	1956	1020	1882	11220
d__Bacteria	k__unclassified_d__Bacteria	p__Bacteroidetes	c__Bacteroidia	o__Bacteroidales	f__Prolixibacteraceae	g__Draconibacterium	s__Draconibacterium_sediminis	1298	862	1750	814	838	1206	518	1020	856	2058	11220
d__Bacteria	k__unclassified_d__Bacteria	p__Proteobacteria	c__Deltaproteobacteria	o__unclassified_c__Deltaproteobacteria	f__unclassified_c__Deltaproteobacteria	g__unclassified_c__Deltaproteobacteria	s__delta_proteobacterium_PSCGC_5342	624	544	790	520	534	248	420	5618	558	1344	11200
d__Bacteria	k__unclassified_d__Bacteria	p__Fusobacteria	c__Fusobacteriia	o__Fusobacteriales	f__Fusobacteriaceae	g__Fusobacterium	s__Fusobacterium_ulcerans	1474	786	1252	612	1182	1162	852	1356	1104	1414	11194
d__Bacteria	k__unclassified_d__Bacteria	p__Firmicutes	c__Clostridia	o__Clostridiales	f__Ruminococcaceae	g__Ruminococcus	s__Ruminococcus_bicirculans	1258	1134	996	952	1820	964	490	1288	794	1492	11188
d__Bacteria	k__unclassified_d__Bacteria	p__candidate_division_WWE3	c__unclassified_p__candidate_division_WWE3	o__unclassified_p__candidate_division_WWE3	f__unclassified_p__candidate_division_WWE3	g__unclassified_p__candidate_division_WWE3	s__candidate_division_WWE3_bacterium_GW2011_GWE1_41_72	1140	1102	900	890	1072	1188	518	1084	952	2260	11106
d__Bacteria	k__unclassified_d__Bacteria	p__Bacteroidetes	c__Flavobacteriia	o__Flavobacteriales	f__Flavobacteriaceae	g__Elizabethkingia	s__Elizabethkingia_genomosp._4	1016	1134	918	904	1034	1270	588	1170	872	2180	11086
d__Bacteria	k__unclassified_d__Bacteria	p__Firmicutes	c__Clostridia	o__Clostridiales	f__Clostridiaceae	g__Clostridium	s__Clostridium_sp._CAG:127	1272	978	792	1486	1826	504	394	1090	926	1812	11080
d__Bacteria	k__unclassified_d__Bacteria	p__Firmicutes	c__Clostridia	o__Clostridiales	f__Peptococcaceae	g__Desulfotomaculum	s__Desulfotomaculum_reducens	1248	1236	1018	876	1082	994	500	1148	872	2094	11068
d__Bacteria	k__unclassified_d__Bacteria	p__Firmicutes	c__Clostridia	o__Clostridiales	f__Ruminococcaceae	g__Ruminococcus	s__Ruminococcus_sp._CAG:17	1226	1096	844	1386	1546	592	436	1134	1058	1734	11052
d__Bacteria	k__unclassified_d__Bacteria	p__Bacteroidetes	c__Bacteroidia	o__Bacteroidales	f__Prevotellaceae	g__Prevotella	s__Prevotella_histicola	1950	944	1218	1246	1364	826	422	1140	706	1170	10986
d__Bacteria	k__unclassified_d__Bacteria	p__Firmicutes	c__Clostridia	o__Clostridiales	f__Clostridiaceae	g__Clostridium	s__Clostridium_polynesiense	868	950	1134	1266	1786	590	486	2080	596	1218	10974
d__Bacteria	k__unclassified_d__Bacteria	p__Firmicutes	c__Clostridia	o__Clostridiales	f__Clostridiaceae	g__Alkaliphilus	s__Alkaliphilus_oremlandii	654	942	950	490	1234	726	490	2280	1494	1704	10964
d__Bacteria	k__unclassified_d__Bacteria	p__Firmicutes	c__Clostridia	o__Clostridiales	f__Eubacteriaceae	g__Eubacterium	s__Eubacterium_sp._CAG:180	1016	968	1510	804	1550	590	414	1070	854	2184	10960
d__Bacteria	k__unclassified_d__Bacteria	p__Firmicutes	c__Erysipelotrichia	o__Erysipelotrichales	f__Erysipelotrichaceae	g__Candidatus_Stoquefichus	s__Candidatus_Stoquefichus_sp._KLE1796	482	968	1098	830	1276	1004	484	1824	1044	1938	10948
d__Bacteria	k__unclassified_d__Bacteria	p__Bacteroidetes	c__Bacteroidia	o__Bacteroidales	f__unclassified_o__Bacteroidales	g__unclassified_o__Bacteroidales	s__Bacteroidales_bacterium_Barb6	1126	976	1004	908	1060	1312	526	1024	800	2190	10926
d__Bacteria	k__unclassified_d__Bacteria	p__Proteobacteria	c__Deltaproteobacteria	o__Desulfovibrionales	f__Desulfovibrionaceae	g__Desulfovibrio	s__Desulfovibrio_inopinatus	940	1540	1460	1206	1940	466	414	1220	602	1112	10900
d__Bacteria	k__unclassified_d__Bacteria	p__Bacteroidetes	c__Sphingobacteriia	o__Sphingobacteriales	f__Sphingobacteriaceae	g__Pedobacter	s__Pedobacter_arcticus	6644	622	68	102	696	468	6	126	112	1996	10840
d__Bacteria	k__unclassified_d__Bacteria	p__Bacteroidetes	c__Bacteroidia	o__Bacteroidales	f__Porphyromonadaceae	g__Sanguibacteroides	s__unclassified_g__Sanguibacteroides	1970	582	534	1536	1044	414	430	1608	712	1972	10802
d__Bacteria	k__unclassified_d__Bacteria	p__Firmicutes	c__Clostridia	o__Clostridiales	f__Eubacteriaceae	g__Eubacterium	s__Eubacterium_xylanophilum	268	1592	1726	394	480	328	1312	370	386	3896	10752
d__Bacteria	k__unclassified_d__Bacteria	p__Bacteroidetes	c__Bacteroidia	o__Bacteroidales	f__Bacteroidaceae	g__Bacteroides	s__Bacteroides_cellulosilyticus_CAG:158	2462	986	1460	848	690	346	458	1166	484	1842	10742
d__Bacteria	k__unclassified_d__Bacteria	p__Firmicutes	c__Erysipelotrichia	o__Erysipelotrichales	f__Erysipelotrichaceae	g__Holdemania	s__Holdemania_massiliensis	1400	1040	1062	2420	1582	414	374	808	590	1030	10720
d__Bacteria	k__unclassified_d__Bacteria	p__Firmicutes	c__Clostridia	o__Clostridiales	f__Clostridiaceae	g__Clostridium	s__Candidatus_Clostridium_anorexicamassiliense	1136	864	768	758	1424	678	506	1782	1072	1718	10706
d__Bacteria	k__unclassified_d__Bacteria	p__Firmicutes	c__Clostridia	o__Clostridiales	f__Clostridiaceae	g__Clostridium	s__Clostridium_cellulovorans	628	980	902	434	1434	386	472	1708	1268	2434	10646
d__Bacteria	k__unclassified_d__Bacteria	p__Firmicutes	c__Negativicutes	o__Selenomonadales	f__Veillonellaceae	g__Selenomonas	s__Selenomonas_bovis	806	1396	868	1004	320	1374	502	2128	1102	1140	10640
d__Bacteria	k__unclassified_d__Bacteria	p__Firmicutes	c__Clostridia	o__Clostridiales	f__Eubacteriaceae	g__Acetobacterium	s__Acetobacterium_dehalogenans	680	774	942	2944	1228	300	308	1270	850	1286	10582
d__Bacteria	k__unclassified_d__Bacteria	p__Firmicutes	c__Clostridia	o__Clostridiales	f__Ruminococcaceae	g__Ruminococcus	s__Ruminococcus_faecis	1270	1524	788	1694	1464	634	558	1176	454	994	10556
d__Bacteria	k__unclassified_d__Bacteria	p__Firmicutes	c__Negativicutes	o__Selenomonadales	f__Acidaminococcaceae	g__Phascolarctobacterium	s__Phascolarctobacterium_sp._CAG:266	762	1476	1276	1112	852	896	156	1848	970	1206	10554
d__Bacteria	k__unclassified_d__Bacteria	p__Firmicutes	c__Clostridia	o__Clostridiales	f__Eubacteriaceae	g__Eubacterium	s__Eubacterium_sp._CAG:252	1282	890	482	1382	1886	730	682	1086	458	1646	10524
d__Bacteria	k__unclassified_d__Bacteria	p__Firmicutes	c__Clostridia	o__Clostridiales	f__Eubacteriaceae	g__Eubacterium	s__Eubacterium_sp._AB3007	994	928	998	866	842	1240	586	1520	1324	1206	10504
d__Bacteria	k__unclassified_d__Bacteria	p__Firmicutes	c__Clostridia	o__Clostridiales	f__Lachnospiraceae	g__Roseburia	s__unclassified_g__Roseburia	852	1016	1096	552	1532	638	612	1702	1020	1428	10448
d__Bacteria	k__unclassified_d__Bacteria	p__Firmicutes	c__Clostridia	o__Clostridiales	f__Ruminococcaceae	g__Ruminiclostridium	s__[Clostridium]_cellulolyticum	698	1064	1026	702	1494	580	400	1718	1140	1620	10442
d__Bacteria	k__unclassified_d__Bacteria	p__Firmicutes	c__Clostridia	o__Clostridiales	f__Lachnospiraceae	g__Lachnospira	s__Lachnospira_pectinoschiza	1110	1414	868	754	1370	580	488	1548	794	1456	10382
d__Bacteria	k__unclassified_d__Bacteria	p__Proteobacteria	c__Gammaproteobacteria	o__Enterobacteriales	f__Enterobacteriaceae	g__Escherichia	s__Escherichia_coli	1334	2294	1826	1192	1944	290	114	592	396	358	10340
d__Bacteria	k__unclassified_d__Bacteria	p__Firmicutes	c__Clostridia	o__Clostridiales	f__Clostridiaceae	g__Clostridium	s__Clostridium_neonatale	1104	1074	882	634	1864	422	356	1234	892	1808	10270
d__Bacteria	k__unclassified_d__Bacteria	p__Actinobacteria	c__Actinobacteria	o__Bifidobacteriales	f__Bifidobacteriaceae	g__Bifidobacterium	s__Bifidobacterium_saeculare	318	1188	1314	1206	274	1158	76	2396	1104	1232	10266
d__Bacteria	k__unclassified_d__Bacteria	p__Firmicutes	c__Clostridia	o__Clostridiales	f__Clostridiaceae	g__Clostridium	s__Clostridium_sp._CAG:964	1078	1268	1014	602	2190	574	638	830	586	1400	10180
d__Bacteria	k__unclassified_d__Bacteria	p__Firmicutes	c__Clostridia	o__Clostridiales	f__Lachnospiraceae	g__Lachnobacterium	s__Lachnobacterium_bovis	906	872	642	1534	1302	528	380	1442	956	1616	10178
d__Bacteria	k__unclassified_d__Bacteria	p__Firmicutes	c__Clostridia	o__Clostridiales	f__Lachnospiraceae	g__Butyrivibrio	s__Butyrivibrio_sp._WCE2006	848	1552	1066	746	1386	462	178	1570	1032	1332	10172
d__Bacteria	k__unclassified_d__Bacteria	p__Firmicutes	c__Clostridia	o__Clostridiales	f__Lachnospiraceae	g__Roseburia	s__Roseburia_sp._CAG:380	970	1966	1302	744	1522	252	260	746	456	1922	10140
d__Bacteria	k__unclassified_d__Bacteria	p__Bacteroidetes	c__Bacteroidia	o__Bacteroidales	f__Rikenellaceae	g__Alistipes	s__Alistipes_sp._CAG:157	1000	818	982	1408	1052	980	364	1068	802	1622	10096
d__Bacteria	k__unclassified_d__Bacteria	p__Bacteroidetes	c__Flavobacteriia	o__unclassified_c__Flavobacteriia	f__unclassified_c__Flavobacteriia	g__unclassified_c__Flavobacteriia	s__Flavobacteria_bacterium_MS024-2A	1010	1006	824	770	888	1362	482	944	862	1944	10092
d__Bacteria	k__unclassified_d__Bacteria	p__Firmicutes	c__Clostridia	o__Clostridiales	f__Clostridiaceae	g__Clostridium	s__Clostridium_sp._HGF2	886	1366	2026	936	1662	242	340	696	398	1460	10012
d__Bacteria	k__unclassified_d__Bacteria	p__Firmicutes	c__Bacilli	o__Bacillales	f__Paenibacillaceae	g__Paenibacillus	s__Paenibacillus_macerans	630	1664	1412	736	982	656	284	1312	1104	1230	10010
d__Bacteria	k__unclassified_d__Bacteria	p__Actinobacteria	c__Actinobacteria	o__Bifidobacteriales	f__Bifidobacteriaceae	g__Bifidobacterium	s__Bifidobacterium_longum	1248	1140	796	644	1880	550	558	920	788	1444	9968
d__Bacteria	k__unclassified_d__Bacteria	p__Firmicutes	c__Clostridia	o__Clostridiales	f__Lachnospiraceae	g__Oribacterium	s__Oribacterium_sp._P6A1	548	1106	860	1330	1216	700	524	1418	972	1292	9966
d__Bacteria	k__unclassified_d__Bacteria	p__Firmicutes	c__Clostridia	o__Halanaerobiales	f__Halobacteroidaceae	g__Halobacteroides	s__Halobacteroides_halobius	434	714	638	714	200	1116	84	1540	2518	1980	9938
d__Bacteria	k__unclassified_d__Bacteria	p__Proteobacteria	c__Deltaproteobacteria	o__Desulfovibrionales	f__Desulfovibrionaceae	g__Desulfovibrio	s__Desulfovibrio_alaskensis	762	1270	1102	956	1456	486	470	1378	664	1392	9936
d__Bacteria	k__unclassified_d__Bacteria	p__Firmicutes	c__Clostridia	o__Clostridiales	f__Lachnospiraceae	g__Butyrivibrio	s__Butyrivibrio_sp._AE3004	1334	1312	932	748	1374	434	440	1158	856	1332	9920
d__Bacteria	k__unclassified_d__Bacteria	p__Firmicutes	c__Clostridia	o__Clostridiales	f__Clostridiaceae	g__Clostridium	s__Clostridium_saccharoperbutylacetonicum	624	950	1194	988	1022	716	456	1740	1076	1154	9920
d__Eukaryota	k__Metazoa	p__Chordata	c__Mammalia	o__Rodentia	f__Muridae	g__Mus	s__Mus_musculus	404	904	1236	790	1174	1474	1420	1006	1178	322	9908
d__Bacteria	k__unclassified_d__Bacteria	p__Firmicutes	c__Clostridia	o__Clostridiales	f__Ruminococcaceae	g__Ruminococcus	s__Ruminococcus_sp._CAG:330	1208	878	834	560	1666	872	560	1152	774	1386	9890
d__Bacteria	k__unclassified_d__Bacteria	p__Bacteroidetes	c__Bacteroidia	o__Bacteroidales	f__Porphyromonadaceae	g__Parabacteroides	s__Parabacteroides_johnsonii_CAG:246	960	934	814	828	880	1216	550	942	874	1872	9870
d__Bacteria	k__unclassified_d__Bacteria	p__Firmicutes	c__Clostridia	o__Clostridiales	f__Lachnospiraceae	g__Butyrivibrio	s__Butyrivibrio_sp._VCB2006	788	956	812	750	1394	566	308	1524	910	1804	9812
d__Bacteria	k__unclassified_d__Bacteria	p__Actinobacteria	c__Coriobacteriia	o__Eggerthellales	f__Eggerthellaceae	g__Slackia	s__Slackia_heliotrinireducens	810	1150	1114	838	1430	748	266	1280	968	1120	9724
d__Bacteria	k__unclassified_d__Bacteria	p__Firmicutes	c__Clostridia	o__Clostridiales	f__Ruminococcaceae	g__Ruminococcus	s__Ruminococcus_sp._CAG:254	866	846	978	660	612	1068	524	1564	1180	1416	9714
d__Bacteria	k__unclassified_d__Bacteria	p__Firmicutes	c__Clostridia	o__Clostridiales	f__Eubacteriaceae	g__Eubacterium	s__Eubacterium_sp._CAG:156	1272	560	474	448	586	1074	930	1542	798	1966	9650
d__Bacteria	k__unclassified_d__Bacteria	p__Firmicutes	c__Bacilli	o__Bacillales	f__Paenibacillaceae	g__Brevibacillus	s__Brevibacillus_reuszeri	1070	1442	756	484	2016	550	482	926	616	1296	9638
d__Bacteria	k__unclassified_d__Bacteria	p__Firmicutes	c__Clostridia	o__Clostridiales	f__Lachnospiraceae	g__Butyrivibrio	s__Butyrivibrio_sp._LC3010	676	1224	882	938	1844	402	366	1406	954	934	9626
d__Bacteria	k__unclassified_d__Bacteria	p__Firmicutes	c__Clostridia	o__Clostridiales	f__Clostridiaceae	g__Proteiniclasticum	s__Proteiniclasticum_ruminis	664	1230	1548	1042	856	634	294	872	432	1990	9562
d__Bacteria	k__unclassified_d__Bacteria	p__Bacteroidetes	c__Bacteroidia	o__Bacteroidales	f__Bacteroidaceae	g__Bacteroides	s__Bacteroides_fragilis_CAG:558	1124	686	996	908	822	728	546	1318	668	1724	9520
d__Bacteria	k__unclassified_d__Bacteria	p__Proteobacteria	c__Deltaproteobacteria	o__Myxococcales	f__Myxococcaceae	g__Corallococcus	s__Corallococcus_sp._CAG:1435	1402	626	806	628	1948	528	496	912	358	1814	9518
d__Bacteria	k__unclassified_d__Bacteria	p__Synergistetes	c__Synergistia	o__Synergistales	f__Synergistaceae	g__Jonquetella	s__Jonquetella_anthropi	846	1270	1348	954	1432	760	430	794	472	1208	9514
d__Bacteria	k__unclassified_d__Bacteria	p__Spirochaetes	c__Spirochaetia	o__Spirochaetales	f__Spirochaetaceae	g__Treponema	s__Treponema_azotonutricium	1198	504	618	642	1424	828	528	1348	980	1438	9508
d__Bacteria	k__unclassified_d__Bacteria	p__Bacteroidetes	c__Bacteroidia	o__Bacteroidales	f__Bacteroidaceae	g__Bacteroides	s__Bacteroides_sp._3_1_19	1394	584	918	1152	1106	580	466	1266	714	1282	9462
d__Bacteria	k__unclassified_d__Bacteria	p__Spirochaetes	c__Spirochaetia	o__Spirochaetales	f__Spirochaetaceae	g__Treponema	s__Treponema_denticola	822	1208	1228	1046	1848	404	298	1086	622	898	9460
d__Bacteria	k__unclassified_d__Bacteria	p__Bacteroidetes	c__Bacteroidia	o__Bacteroidales	f__Prevotellaceae	g__Prevotella	s__Prevotella_sp._MA2016	1218	780	992	934	1026	902	452	934	812	1410	9460
d__Bacteria	k__unclassified_d__Bacteria	p__Firmicutes	c__Clostridia	o__Clostridiales	f__Clostridiaceae	g__Clostridium	s__Clostridium_sp._Maddingley_MBC34-26	662	1700	892	706	1272	434	314	1350	754	1364	9448
d__Bacteria	k__unclassified_d__Bacteria	p__Firmicutes	c__Clostridia	o__Clostridiales	f__unclassified_o__Clostridiales	g__Proteocatella	s__Proteocatella_sphenisci	1020	660	750	642	552	1058	742	1794	1080	1140	9438
d__Bacteria	k__unclassified_d__Bacteria	p__Firmicutes	c__unclassified_p__Firmicutes	o__unclassified_p__Firmicutes	f__unclassified_p__Firmicutes	g__unclassified_p__Firmicutes	s__Firmicutes_bacterium_CAG:475	904	712	1150	804	354	1102	680	1640	946	1140	9432
d__Bacteria	k__unclassified_d__Bacteria	p__Firmicutes	c__Clostridia	o__Clostridiales	f__Peptococcaceae	g__Desulfosporosinus	s__Desulfosporosinus_sp._BRH_c37	890	1308	1238	812	1878	426	486	924	666	710	9338
d__Bacteria	k__unclassified_d__Bacteria	p__Firmicutes	c__Clostridia	o__Clostridiales	f__Lachnospiraceae	g__Butyrivibrio	s__Butyrivibrio_sp._AE2005	816	1284	1164	818	4038	84	70	396	372	294	9336
d__Bacteria	k__unclassified_d__Bacteria	p__Firmicutes	c__Erysipelotrichia	o__Erysipelotrichales	f__Erysipelotrichaceae	g__Erysipelatoclostridium	s__[Clostridium]_saccharogumia	720	1100	810	1002	1032	740	430	1416	750	1310	9310
d__Bacteria	k__unclassified_d__Bacteria	p__Bacteroidetes	c__Bacteroidia	o__Bacteroidales	f__Bacteroidaceae	g__Bacteroides	s__Bacteroides_thetaiotaomicron_CAG:40	1806	506	1210	482	810	1086	742	862	532	1262	9298
d__Bacteria	k__unclassified_d__Bacteria	p__Firmicutes	c__Bacilli	o__Bacillales	f__Paenibacillaceae	g__Paenibacillus	s__Paenibacillus_chondroitinus	1284	598	1052	192	450	1112	916	1600	834	1116	9154
d__Bacteria	k__unclassified_d__Bacteria	p__Firmicutes	c__Clostridia	o__Clostridiales	f__Eubacteriaceae	g__Eubacterium	s__Eubacterium_sp._CAG:786	736	962	1162	578	1292	454	356	1428	762	1402	9132
d__Bacteria	k__unclassified_d__Bacteria	p__Bacteroidetes	c__Flavobacteriia	o__Flavobacteriales	f__Flavobacteriaceae	g__Chryseobacterium	s__unclassified_g__Chryseobacterium	952	874	750	750	740	1158	572	774	742	1800	9112
d__Bacteria	k__unclassified_d__Bacteria	p__Firmicutes	c__Clostridia	o__Clostridiales	f__Lachnospiraceae	g__Roseburia	s__Roseburia_sp._CAG:50	866	1078	1192	680	1440	352	500	934	696	1334	9072
d__Bacteria	k__unclassified_d__Bacteria	p__Firmicutes	c__Erysipelotrichia	o__Erysipelotrichales	f__Erysipelotrichaceae	g__Erysipelatoclostridium	s__[Clostridium]_spiroforme	444	1122	772	940	2254	530	108	1596	306	952	9024
d__Bacteria	k__unclassified_d__Bacteria	p__Firmicutes	c__Clostridia	o__Clostridiales	f__Lachnospiraceae	g__Blautia	s__Blautia_hydrogenotrophica_CAG:147	672	1208	1026	706	1148	608	316	1150	908	1254	8996
d__Bacteria	k__unclassified_d__Bacteria	p__Firmicutes	c__Clostridia	o__Clostridiales	f__Lachnospiraceae	g__Butyrivibrio	s__Butyrivibrio_sp._FC2001	1568	1132	736	616	1538	358	356	930	460	1300	8994
d__Bacteria	k__unclassified_d__Bacteria	p__Firmicutes	c__Clostridia	o__Clostridiales	f__Lachnospiraceae	g__Dorea	s__unclassified_g__Dorea	488	1104	872	604	1232	576	256	1324	1004	1504	8964
d__Bacteria	k__unclassified_d__Bacteria	p__Firmicutes	c__Bacilli	o__Bacillales	f__Bacillaceae	g__Bacillus	s__unclassified_g__Bacillus	620	922	758	1158	1428	490	348	1056	810	1344	8934
d__Bacteria	k__unclassified_d__Bacteria	p__Firmicutes	c__Clostridia	o__Clostridiales	f__Peptococcaceae	g__Desulfitobacterium	s__Desulfitobacterium_dichloroeliminans	860	900	1296	678	1302	504	222	1442	592	1088	8884
d__Bacteria	k__unclassified_d__Bacteria	p__Firmicutes	c__Clostridia	o__Clostridiales	f__Peptococcaceae	g__Desulfotomaculum	s__Desulfotomaculum_hydrothermale	694	1446	1896	990	1256	278	358	576	324	1050	8868
d__Bacteria	k__unclassified_d__Bacteria	p__Proteobacteria	c__Deltaproteobacteria	o__Desulfovibrionales	f__Desulfovibrionaceae	g__Desulfovibrio	s__Desulfovibrio_aminophilus	692	1168	1150	1032	1594	362	284	1006	564	1010	8862
d__Bacteria	k__unclassified_d__Bacteria	p__Firmicutes	c__Clostridia	o__Clostridiales	f__Peptococcaceae	g__Desulfitibacter	s__Desulfitibacter_sp._BRH_c19	1412	504	328	506	834	950	950	1542	830	998	8854
d__Bacteria	k__unclassified_d__Bacteria	p__Firmicutes	c__Clostridia	o__Clostridiales	f__Lachnospiraceae	g__Coprococcus	s__Coprococcus_sp._HPP0048	1096	1192	882	682	904	688	476	1148	592	1150	8810
d__Bacteria	k__unclassified_d__Bacteria	p__Firmicutes	c__Bacilli	o__Bacillales	f__Paenibacillaceae	g__Paenibacillus	s__Paenibacillus_pinihumi	620	892	1144	832	744	750	326	1500	754	1238	8800
d__Bacteria	k__unclassified_d__Bacteria	p__Firmicutes	c__Clostridia	o__Clostridiales	f__Ruminococcaceae	g__Ruminococcus	s__Ruminococcus_sp._FC2018	1084	776	1054	682	1284	504	526	1072	558	1218	8758
d__Bacteria	k__unclassified_d__Bacteria	p__Bacteroidetes	c__Cytophagia	o__Cytophagales	f__Amoebophilaceae	g__Candidatus_Amoebophilus	s__Candidatus_Amoebophilus_asiaticus	452	1278	570	612	1134	556	318	1004	812	2020	8756
d__Bacteria	k__unclassified_d__Bacteria	p__Firmicutes	c__Bacilli	o__Bacillales	f__unclassified_o__Bacillales	g__unclassified_o__Bacillales	s__Geomicrobium_sp._JCM_19037	816	848	740	654	806	1122	490	836	730	1666	8708
d__Bacteria	k__unclassified_d__Bacteria	p__Chloroflexi	c__Anaerolineae	o__Anaerolineales	f__Anaerolineaceae	g__Flexilinea	s__Flexilinea_flocculi	816	910	810	730	1148	598	298	1114	968	1314	8706
d__Bacteria	k__unclassified_d__Bacteria	p__Firmicutes	c__Clostridia	o__Clostridiales	f__Clostridiaceae	g__Clostridium	s__Clostridium_sp._KNHs214	1100	502	1050	678	1088	354	328	892	776	1936	8704
d__Bacteria	k__unclassified_d__Bacteria	p__Firmicutes	c__Clostridia	o__Clostridiales	f__Ruminococcaceae	g__Ruminococcus	s__Ruminococcus_sp._CAG:403	608	986	782	904	1756	412	372	728	982	1146	8676
d__Bacteria	k__unclassified_d__Bacteria	p__Firmicutes	c__Clostridia	o__Clostridiales	f__Ruminococcaceae	g__Ruminococcus	s__Ruminococcus_sp._5_1_39BFAA	780	1208	716	600	1612	316	232	1360	564	1280	8668
d__Bacteria	k__unclassified_d__Bacteria	p__Proteobacteria	c__Gammaproteobacteria	o__Aeromonadales	f__Succinivibrionaceae	g__Succinatimonas	s__Succinatimonas_hippei	256	344	1524	1980	590	884	278	1460	298	1038	8652
d__Bacteria	k__unclassified_d__Bacteria	p__Bacteroidetes	c__Bacteroidia	o__Bacteroidales	f__Prevotellaceae	g__Prevotella	s__Prevotella_paludivivens	1780	1392	1764	338	616	472	392	496	350	1036	8636
d__Bacteria	k__unclassified_d__Bacteria	p__Firmicutes	c__Clostridia	o__Clostridiales	f__Lachnospiraceae	g__Butyrivibrio	s__Butyrivibrio_sp._NC2002	736	1220	888	670	1894	332	336	1064	382	1080	8602
d__Bacteria	k__unclassified_d__Bacteria	p__Firmicutes	c__Clostridia	o__Clostridiales	f__Eubacteriaceae	g__Eubacterium	s__Eubacterium_acidaminophilum	790	738	702	688	1498	564	406	1200	866	1144	8596
d__Bacteria	k__unclassified_d__Bacteria	p__Firmicutes	c__Bacilli	o__Bacillales	f__Paenibacillaceae	g__Paenibacillus	s__Paenibacillus_senegalensis	1076	1354	1168	938	1616	212	172	556	818	680	8590
d__Bacteria	k__unclassified_d__Bacteria	p__Proteobacteria	c__Deltaproteobacteria	o__Desulfovibrionales	f__Desulfohalobiaceae	g__Desulfovermiculus	s__Desulfovermiculus_halophilus	1154	956	1068	720	818	680	558	1072	220	1298	8544
d__Bacteria	k__unclassified_d__Bacteria	p__Firmicutes	c__Negativicutes	o__Selenomonadales	f__Veillonellaceae	g__Anaerosporomusa	s__Anaerosporomusa_subterraneum	888	534	716	1358	608	1042	612	1194	672	902	8526
d__Bacteria	k__unclassified_d__Bacteria	p__Synergistetes	c__Synergistia	o__Synergistales	f__Synergistaceae	g__Fretibacterium	s__Fretibacterium_fastidiosum	754	896	510	1312	1552	508	280	918	844	916	8490
d__Bacteria	k__unclassified_d__Bacteria	p__Bacteroidetes	c__Bacteroidia	o__Bacteroidales	f__Prevotellaceae	g__Prevotella	s__Prevotella_sp._DNF00663	1084	1128	1892	346	552	1026	530	552	478	896	8484
d__Bacteria	k__unclassified_d__Bacteria	p__Bacteroidetes	c__Bacteroidia	o__Bacteroidales	f__Prevotellaceae	g__Prevotella	s__Prevotella_maculosa	994	1014	624	768	794	820	444	798	718	1508	8482
d__Bacteria	k__unclassified_d__Bacteria	p__Synergistetes	c__Synergistia	o__Synergistales	f__Synergistaceae	g__Synergistes	s__Synergistes_jonesii	930	748	582	580	764	698	488	2090	870	714	8464
d__Bacteria	k__unclassified_d__Bacteria	p__Bacteroidetes	c__Bacteroidia	o__Bacteroidales	f__Prevotellaceae	g__Prevotella	s__Prevotella_sp._AGR2160	1044	816	948	838	1052	722	482	736	434	1388	8460
d__Bacteria	k__unclassified_d__Bacteria	p__Firmicutes	c__Clostridia	o__Clostridiales	f__Clostridiaceae	g__Clostridium	s__Clostridium_sp._CAG:253	1080	440	692	544	740	336	406	710	602	2888	8438
d__Bacteria	k__unclassified_d__Bacteria	p__Bacteroidetes	c__Bacteroidia	o__Bacteroidales	f__Porphyromonadaceae	g__Dysgonomonas	s__Dysgonomonas_mossii	1090	1036	1242	994	800	476	340	850	408	1198	8434
d__Bacteria	k__unclassified_d__Bacteria	p__Bacteroidetes	c__Cytophagia	o__Cytophagales	f__Cytophagaceae	g__Pontibacter	s__Pontibacter_roseus	300	706	498	236	1416	338	424	1776	1210	1514	8418
d__Bacteria	k__unclassified_d__Bacteria	p__Firmicutes	c__Clostridia	o__Clostridiales	f__Peptococcaceae	g__Desulfotomaculum	s__Desulfotomaculum_alkaliphilum	920	608	394	346	1120	858	950	1598	552	1066	8412
d__Eukaryota	k__Metazoa	p__Nematoda	c__Enoplea	o__Trichocephalida	f__Trichinellidae	g__Trichinella	s__Trichinella_sp._T9	394	954	996	802	760	1358	1116	780	870	340	8370
d__Bacteria	k__unclassified_d__Bacteria	p__Firmicutes	c__Clostridia	o__Clostridiales	f__Eubacteriaceae	g__Eubacterium	s__Eubacterium_sp._CAG:161	980	808	756	472	1050	438	340	792	582	2146	8364
d__Bacteria	k__unclassified_d__Bacteria	p__Firmicutes	c__Clostridia	o__Clostridiales	f__Clostridiaceae	g__unclassified_f__Clostridiaceae	s__Clostridiaceae_bacterium_GM1	900	694	1010	886	1104	622	522	840	530	1254	8362
d__Bacteria	k__unclassified_d__Bacteria	p__Bacteroidetes	c__Bacteroidia	o__Bacteroidales	f__Porphyromonadaceae	g__Paludibacter	s__Paludibacter_jiangxiensis	1062	714	812	1110	1066	446	414	1032	578	1094	8328
d__Bacteria	k__unclassified_d__Bacteria	p__Bacteroidetes	c__Bacteroidia	o__Bacteroidales	f__Prevotellaceae	g__Prevotella	s__Prevotella_sp._F0091	1312	642	1528	448	518	652	434	784	430	1564	8312
d__Bacteria	k__unclassified_d__Bacteria	p__Firmicutes	c__Negativicutes	o__Selenomonadales	f__Veillonellaceae	g__Anaeromusa	s__Anaeromusa_acidaminophila	476	1036	1298	976	1024	368	296	976	582	1276	8308
d__Bacteria	k__unclassified_d__Bacteria	p__Firmicutes	c__Clostridia	o__Clostridiales	f__Clostridiaceae	g__Clostridium	s__Clostridium_sulfidigenes	826	734	1002	596	1124	610	318	1040	694	1356	8300
d__Bacteria	k__unclassified_d__Bacteria	p__Firmicutes	c__Bacilli	o__Lactobacillales	f__Streptococcaceae	g__Lactococcus	s__Lactococcus_lactis	1194	434	424	436	612	714	678	1712	748	1344	8296
d__Bacteria	k__unclassified_d__Bacteria	p__Firmicutes	c__Clostridia	o__Clostridiales	f__Clostridiaceae	g__Clostridium	s__Clostridium_bornimense	696	1052	1118	408	1046	318	422	996	880	1348	8284
d__Bacteria	k__unclassified_d__Bacteria	p__Firmicutes	c__Erysipelotrichia	o__Erysipelotrichales	f__Erysipelotrichaceae	g__Faecalitalea	s__Faecalitalea_cylindroides	658	1122	646	898	1044	388	222	1162	800	1332	8272
d__Bacteria	k__unclassified_d__Bacteria	p__Firmicutes	c__Clostridia	o__Thermoanaerobacterales	f__Thermoanaerobacteraceae	g__Tepidanaerobacter	s__Tepidanaerobacter_acetatoxydans	622	432	676	2448	1152	492	274	956	376	746	8174
d__Bacteria	k__unclassified_d__Bacteria	p__Firmicutes	c__Clostridia	o__Clostridiales	f__Lachnospiraceae	g__Butyrivibrio	s__Butyrivibrio_sp._WCD3002	964	1020	906	682	658	470	406	1274	826	966	8172
d__Bacteria	k__unclassified_d__Bacteria	p__Firmicutes	c__Clostridia	o__Clostridiales	f__Lachnospiraceae	g__Butyrivibrio	s__Butyrivibrio_crossotus	772	892	682	1414	1104	448	294	994	496	1062	8158
d__Bacteria	k__unclassified_d__Bacteria	p__Firmicutes	c__Clostridia	o__Clostridiales	f__Lachnospiraceae	g__Pseudobutyrivibrio	s__Pseudobutyrivibrio_sp._LB2011	902	1368	1020	438	1018	512	416	1054	498	926	8152
d__Bacteria	k__unclassified_d__Bacteria	p__Firmicutes	c__Bacilli	o__Lactobacillales	f__Streptococcaceae	g__Streptococcus	s__Streptococcus_gallolyticus	528	1012	1288	426	1384	278	278	948	802	1162	8106
d__Bacteria	k__unclassified_d__Bacteria	p__Bacteroidetes	c__Bacteroidia	o__Bacteroidales	f__Prevotellaceae	g__Prevotella	s__Prevotella_salivae	964	516	712	898	786	504	520	1232	588	1376	8096
d__Bacteria	k__unclassified_d__Bacteria	p__Fusobacteria	c__Fusobacteriia	o__Fusobacteriales	f__Fusobacteriaceae	g__Fusobacterium	s__Fusobacterium_necrophorum	876	1146	968	576	1466	348	250	874	570	1012	8086
d__Bacteria	k__unclassified_d__Bacteria	p__Firmicutes	c__Bacilli	o__Bacillales	f__Paenibacillaceae	g__Thermobacillus	s__Thermobacillus_composti	588	1046	1058	800	1220	362	264	892	476	1364	8070
d__Bacteria	k__unclassified_d__Bacteria	p__Firmicutes	c__Clostridia	o__Clostridiales	f__Ruminococcaceae	g__Faecalibacterium	s__Faecalibacterium_sp._CAG:1138	536	594	462	574	1694	504	446	1308	658	1290	8066
d__Bacteria	k__unclassified_d__Bacteria	p__Firmicutes	c__Clostridia	o__Clostridiales	f__Clostridiaceae	g__Clostridium	s__Clostridium_lundense	812	430	496	484	876	660	850	1330	770	1332	8040
d__Bacteria	k__unclassified_d__Bacteria	p__Bacteroidetes	c__Sphingobacteriia	o__Sphingobacteriales	f__Chitinophagaceae	g__Niabella	s__Niabella_aurantiaca	746	322	450	1178	668	226	446	1534	676	1754	8000
d__Bacteria	k__unclassified_d__Bacteria	p__Bacteroidetes	c__Flavobacteriia	o__Flavobacteriales	f__Flavobacteriaceae	g__Flavobacterium	s__Flavobacterium_sp._MEB061	854	704	698	674	730	992	396	662	770	1502	7982
d__Bacteria	k__unclassified_d__Bacteria	p__Firmicutes	c__unclassified_p__Firmicutes	o__unclassified_p__Firmicutes	f__unclassified_p__Firmicutes	g__unclassified_p__Firmicutes	s__Firmicutes_bacterium_M10-2	670	826	620	672	856	552	436	1298	758	1288	7976
d__Bacteria	k__unclassified_d__Bacteria	p__Bacteroidetes	c__Bacteroidia	o__Bacteroidales	f__Prevotellaceae	g__Prevotella	s__Prevotella_fusca	1736	872	1392	336	644	432	360	822	164	1218	7976
d__Bacteria	k__unclassified_d__Bacteria	p__Firmicutes	c__Negativicutes	o__Selenomonadales	f__Veillonellaceae	g__Propionispora	s__Propionispora_sp._Iso2/2	716	868	1008	1382	1240	460	382	528	454	906	7944
d__Bacteria	k__unclassified_d__Bacteria	p__Firmicutes	c__Clostridia	o__Clostridiales	f__Clostridiales_Family_XIII._Incertae_Sedis	g__unclassified_f__Clostridiales_Family_XIII._Incertae_Sedis	s__[Eubacterium]_sulci	546	832	646	750	1038	484	318	1326	1110	884	7934
d__Bacteria	k__unclassified_d__Bacteria	p__Firmicutes	c__Bacilli	o__Bacillales	f__Paenibacillaceae	g__Paenibacillus	s__Paenibacillus_naphthalenovorans	590	1204	1096	582	1280	208	366	692	352	1544	7914
d__Bacteria	k__unclassified_d__Bacteria	p__Firmicutes	c__Clostridia	o__Clostridiales	f__Peptococcaceae	g__Desulfotomaculum	s__Desulfotomaculum_ruminis	630	878	866	602	866	716	280	892	654	1526	7910
d__Bacteria	k__unclassified_d__Bacteria	p__Firmicutes	c__Clostridia	o__Clostridiales	f__Clostridiaceae	g__Anaerosalibacter	s__Anaerosalibacter_sp._ND1	618	1370	1246	276	1122	376	392	756	560	1140	7856
d__Bacteria	k__unclassified_d__Bacteria	p__Cyanobacteria	c__unclassified_p__Cyanobacteria	o__Chroococcales	f__unclassified_o__Chroococcales	g__Aphanocapsa	s__Aphanocapsa_montana	816	740	654	608	712	948	422	684	600	1666	7850
d__Bacteria	k__unclassified_d__Bacteria	p__Bacteroidetes	c__Bacteroidia	o__Bacteroidales	f__Prevotellaceae	g__Prevotella	s__Prevotella_disiens	3392	372	556	110	458	456	298	414	230	1544	7830
d__Bacteria	k__unclassified_d__Bacteria	p__Firmicutes	c__Bacilli	o__Bacillales	f__Paenibacillaceae	g__Paenibacillus	s__Paenibacillus_sp._G4	648	1532	1348	538	824	306	278	858	502	984	7818
d__Bacteria	k__unclassified_d__Bacteria	p__Firmicutes	c__Bacilli	o__Bacillales	f__Planococcaceae	g__Planomicrobium	s__Planomicrobium_glaciei	1074	1258	2040	470	630	150	242	508	278	1168	7818
d__Bacteria	k__unclassified_d__Bacteria	p__Proteobacteria	c__Betaproteobacteria	o__Burkholderiales	f__unclassified_o__Burkholderiales	g__Thiomonas	s__Thiomonas_sp._FB-Cd	462	878	934	774	1104	502	420	1122	504	1082	7782
d__Bacteria	k__unclassified_d__Bacteria	p__Bacteroidetes	c__Sphingobacteriia	o__Sphingobacteriales	f__Sphingobacteriaceae	g__Pedobacter	s__Pedobacter_borealis	1110	216	1792	634	416	168	350	1144	440	1510	7780
d__Bacteria	k__unclassified_d__Bacteria	p__Firmicutes	c__Clostridia	o__Clostridiales	f__Eubacteriaceae	g__Eubacterium	s__Eubacterium_sp._CAG:251	934	962	1094	492	1222	428	376	672	404	1160	7744
d__Bacteria	k__unclassified_d__Bacteria	p__Firmicutes	c__Clostridia	o__Clostridiales	f__Lachnospiraceae	g__Sellimonas	s__Sellimonas_intestinalis	480	752	532	472	1296	474	294	1276	606	1528	7710
d__Bacteria	k__unclassified_d__Bacteria	p__Bacteroidetes	c__Bacteroidia	o__Bacteroidales	f__Prevotellaceae	g__Prevotella	s__Prevotella_nigrescens	1160	604	776	732	1072	548	470	820	466	1010	7658
d__Bacteria	k__unclassified_d__Bacteria	p__Firmicutes	c__Bacilli	o__Bacillales	f__Paenibacillaceae	g__Paenibacillus	s__Paenibacillus_durus	928	1096	952	618	1800	148	120	670	542	764	7638
d__Bacteria	k__unclassified_d__Bacteria	p__Firmicutes	c__Clostridia	o__Clostridiales	f__Clostridiaceae	g__Clostridium	s__Clostridium_carboxidivorans	664	908	782	564	914	598	282	1004	794	1116	7626
d__Bacteria	k__unclassified_d__Bacteria	p__Bacteroidetes	c__Cytophagia	o__Cytophagales	f__Cytophagaceae	g__Pontibacter	s__Pontibacter_sp._BAB1700	814	766	676	622	698	788	340	730	568	1620	7622
d__Bacteria	k__unclassified_d__Bacteria	p__Bacteroidetes	c__Bacteroidia	o__Bacteroidales	f__Prevotellaceae	g__Prevotella	s__Prevotella_sp._oral_taxon_299	896	1022	1202	510	602	738	356	588	444	1230	7588
d__Bacteria	k__unclassified_d__Bacteria	p__Bacteroidetes	c__Bacteroidia	o__Bacteroidales	f__Bacteroidaceae	g__Bacteroides	s__Bacteroides_intestinalis_CAG:564	902	848	1502	550	752	696	422	634	730	536	7572
d__Bacteria	k__unclassified_d__Bacteria	p__Firmicutes	c__Clostridia	o__Clostridiales	f__Lachnospiraceae	g__Butyrivibrio	s__Butyrivibrio_sp._AE3003	1510	1304	638	296	1288	344	290	590	322	964	7546
d__Bacteria	k__unclassified_d__Bacteria	p__Firmicutes	c__Clostridia	o__Clostridiales	f__Clostridiaceae	g__Clostridium	s__Clostridium_tyrobutyricum	1314	1040	892	712	1300	310	314	570	410	624	7486
d__Archaea	k__unclassified_d__Archaea	p__Euryarchaeota	c__Thermoplasmata	o__Methanomassiliicoccales	f__Methanomassiliicoccaceae	g__Methanomassiliicoccus	s__Candidatus_Methanomassiliicoccus_intestinalis	506	762	778	1092	662	626	236	1258	724	824	7468
d__Bacteria	k__unclassified_d__Bacteria	p__Firmicutes	c__Clostridia	o__Clostridiales	f__Clostridiaceae	g__Clostridium	s__Clostridium_sp._CAG:230	710	662	420	954	812	494	386	828	482	1686	7434
d__Bacteria	k__unclassified_d__Bacteria	p__Tenericutes	c__Mollicutes	o__Acholeplasmatales	f__Acholeplasmataceae	g__Acholeplasma	s__Acholeplasma_granularum	974	354	702	482	528	840	884	1186	668	804	7422
d__Bacteria	k__unclassified_d__Bacteria	p__Firmicutes	c__Clostridia	o__Clostridiales	f__Eubacteriaceae	g__Eubacterium	s__Eubacterium_brachy	1298	1656	1312	810	1984	58	40	114	44	106	7422
d__Bacteria	k__unclassified_d__Bacteria	p__Bacteroidetes	c__Bacteroidia	o__Bacteroidales	f__Prevotellaceae	g__Prevotella	s__Prevotella_oulorum	920	854	1294	514	600	664	388	638	452	1092	7416
d__Bacteria	k__unclassified_d__Bacteria	p__Firmicutes	c__Clostridia	o__Clostridiales	f__Clostridiaceae	g__Clostridium	s__Clostridium_kluyveri	776	1354	726	710	780	462	140	1062	744	644	7398
d__Bacteria	k__unclassified_d__Bacteria	p__Bacteroidetes	c__Bacteroidia	o__Bacteroidales	f__Porphyromonadaceae	g__Porphyromonas	s__Porphyromonas_sp._COT-108_OH2963	696	1042	534	660	696	848	384	642	550	1272	7324
d__Bacteria	k__unclassified_d__Bacteria	p__Firmicutes	c__Bacilli	o__Bacillales	f__Paenibacillaceae	g__Paenibacillus	s__Paenibacillus_harenae	538	874	730	712	862	366	120	1528	680	890	7300
d__Bacteria	k__unclassified_d__Bacteria	p__Firmicutes	c__Clostridia	o__Clostridiales	f__Lachnospiraceae	g__unclassified_f__Lachnospiraceae	s__Lachnospiraceae_bacterium_CAG:364	478	804	762	470	1720	302	392	806	622	928	7284
d__Bacteria	k__unclassified_d__Bacteria	p__Spirochaetes	c__Spirochaetia	o__Spirochaetales	f__Spirochaetaceae	g__Spirochaeta	s__Spirochaeta_bajacaliforniensis	406	722	618	784	644	588	166	1354	896	1086	7264
d__Bacteria	k__unclassified_d__Bacteria	p__Firmicutes	c__unclassified_p__Firmicutes	o__unclassified_p__Firmicutes	f__unclassified_p__Firmicutes	g__unclassified_p__Firmicutes	s__Firmicutes_bacterium_CAG:341	642	870	994	576	1098	430	330	798	456	1056	7250
d__Bacteria	k__unclassified_d__Bacteria	p__unclassified_d__Bacteria	c__unclassified_d__Bacteria	o__unclassified_d__Bacteria	f__unclassified_d__Bacteria	g__unclassified_d__Bacteria	s__uncultured_bacterium_Contig1604	494	808	1464	692	1156	186	294	636	510	1006	7246
d__Bacteria	k__unclassified_d__Bacteria	p__Proteobacteria	c__Gammaproteobacteria	o__Orbales	f__Orbaceae	g__Frischella	s__Frischella_perrara	556	2106	1044	338	1016	224	446	478	632	390	7230
d__Bacteria	k__unclassified_d__Bacteria	p__Bacteroidetes	c__Cytophagia	o__Cytophagales	f__Cytophagaceae	g__Emticicia	s__Emticicia_oligotrophica	1186	966	2054	354	324	136	220	606	250	1120	7216
d__Bacteria	k__unclassified_d__Bacteria	p__Bacteroidetes	c__Bacteroidia	o__Bacteroidales	f__Prevotellaceae	g__Prevotella	s__Prevotella_marshii	1020	692	1180	624	676	402	318	760	444	1092	7208
d__Bacteria	k__unclassified_d__Bacteria	p__Firmicutes	c__Clostridia	o__Clostridiales	f__Clostridiaceae	g__Clostridium	s__Clostridium_tunisiense	792	444	720	562	828	502	424	1082	746	1106	7206
d__Bacteria	k__unclassified_d__Bacteria	p__Bacteroidetes	c__Bacteroidia	o__Bacteroidales	f__Porphyromonadaceae	g__Porphyromonas	s__Porphyromonas_gulae	836	596	632	596	670	670	382	762	744	1308	7196
d__Bacteria	k__unclassified_d__Bacteria	p__Firmicutes	c__Clostridia	o__Clostridiales	f__Lachnospiraceae	g__Oribacterium	s__Oribacterium_sp._oral_taxon_108	778	1060	746	504	1204	508	464	828	280	796	7168
d__Bacteria	k__unclassified_d__Bacteria	p__Firmicutes	c__Clostridia	o__Clostridiales	f__Clostridiaceae	g__Fervidicella	s__Fervidicella_metallireducens	854	872	962	624	1042	510	640	662	492	466	7124
d__Bacteria	k__unclassified_d__Bacteria	p__Firmicutes	c__Clostridia	o__Clostridiales	f__Eubacteriaceae	g__Pseudoramibacter	s__Pseudoramibacter_alactolyticus	708	1268	386	1234	1056	340	418	756	302	652	7120
d__Bacteria	k__unclassified_d__Bacteria	p__Firmicutes	c__Bacilli	o__Bacillales	f__Paenibacillaceae	g__Paenibacillus	s__Paenibacillus_daejeonensis	670	766	658	450	1218	356	244	946	536	1242	7086
d__Bacteria	k__unclassified_d__Bacteria	p__Firmicutes	c__Bacilli	o__Bacillales	f__Bacillaceae	g__Bacillus	s__Bacillus_sp._CAG:988	356	918	2018	786	890	124	258	540	350	826	7066
d__Bacteria	k__unclassified_d__Bacteria	p__Firmicutes	c__Clostridia	o__Clostridiales	f__Lachnospiraceae	g__unclassified_f__Lachnospiraceae	s__Lachnospiraceae_bacterium_JC7	1048	1128	620	460	1114	468	332	600	456	836	7062
d__Bacteria	k__unclassified_d__Bacteria	p__Proteobacteria	c__Epsilonproteobacteria	o__Campylobacterales	f__Helicobacteraceae	g__Helicobacter	s__Helicobacter_trogontum	3898	544	52	94	490	368	6	90	98	1416	7056
d__Bacteria	k__unclassified_d__Bacteria	p__Bacteroidetes	c__Sphingobacteriia	o__Sphingobacteriales	f__Sphingobacteriaceae	g__Mucilaginibacter	s__Mucilaginibacter_sp._PAMC_26640	670	752	556	546	676	886	416	630	594	1286	7012
d__Bacteria	k__unclassified_d__Bacteria	p__Firmicutes	c__Bacilli	o__Bacillales	f__Paenibacillaceae	g__Paenibacillus	s__Paenibacillus_sp._32O-W	662	866	866	758	414	616	50	1298	782	698	7010
d__Bacteria	k__unclassified_d__Bacteria	p__Firmicutes	c__Clostridia	o__Thermoanaerobacterales	f__Thermoanaerobacteraceae	g__Moorella	s__Moorella_glycerini	932	684	604	362	654	682	578	1042	686	766	6990
d__Bacteria	k__unclassified_d__Bacteria	p__Firmicutes	c__Clostridia	o__Clostridiales	f__Lachnospiraceae	g__Butyrivibrio	s__Butyrivibrio_sp._LB2008	710	852	914	544	836	352	216	1074	438	1054	6990
d__Bacteria	k__unclassified_d__Bacteria	p__Firmicutes	c__Clostridia	o__Clostridiales	f__Peptococcaceae	g__unclassified_f__Peptococcaceae	s__Peptococcaceae_bacterium_1109	516	800	664	784	446	546	104	1518	966	642	6986
d__Bacteria	k__unclassified_d__Bacteria	p__Firmicutes	c__Clostridia	o__Clostridiales	f__Clostridiaceae	g__Clostridium	s__Clostridium_sp._CAG:122	402	634	482	522	1578	160	242	698	522	1744	6984
d__Bacteria	k__unclassified_d__Bacteria	p__Bacteroidetes	c__Flavobacteriia	o__Flavobacteriales	f__Flavobacteriaceae	g__Flavobacterium	s__Flavobacterium_sp._JRM	1184	1626	1410	796	1644	20	6	46	50	154	6936
d__Bacteria	k__unclassified_d__Bacteria	p__Proteobacteria	c__Deltaproteobacteria	o__Desulfovibrionales	f__Desulfovibrionaceae	g__Desulfovibrio	s__Desulfovibrio_sp._L21-Syr-AB	856	1436	1314	1056	1776	56	34	142	84	160	6914
d__Bacteria	k__unclassified_d__Bacteria	p__Bacteroidetes	c__Bacteroidia	o__Bacteroidales	f__Prevotellaceae	g__Prevotella	s__Prevotella_sp._P5-60	1392	814	888	452	566	384	354	850	84	1128	6912
d__Bacteria	k__unclassified_d__Bacteria	p__Bacteroidetes	c__Bacteroidia	o__Bacteroidales	f__Prevotellaceae	g__Prevotella	s__Prevotella_stercorea_CAG:629	2208	744	980	362	456	298	276	298	258	1028	6908
d__Bacteria	k__unclassified_d__Bacteria	p__Firmicutes	c__Clostridia	o__Clostridiales	f__Peptostreptococcaceae	g__unclassified_f__Peptostreptococcaceae	s__Peptostreptococcaceae_bacterium_VA2	390	1072	816	504	724	250	196	1262	642	1052	6908
d__Bacteria	k__unclassified_d__Bacteria	p__Firmicutes	c__Clostridia	o__Clostridiales	f__unclassified_o__Clostridiales	g__unclassified_o__Clostridiales	s__Clostridiales_bacterium_VE202-07	624	948	1282	438	1020	416	148	654	742	624	6896
d__Bacteria	k__unclassified_d__Bacteria	p__Firmicutes	c__Bacilli	o__Lactobacillales	f__Enterococcaceae	g__Enterococcus	s__unclassified_g__Enterococcus	476	788	788	692	796	426	226	1186	650	838	6866
d__Bacteria	k__unclassified_d__Bacteria	p__Firmicutes	c__Bacilli	o__Bacillales	f__Paenibacillaceae	g__Paenibacillus	s__Paenibacillus_terrigena	640	724	570	688	310	754	158	1214	810	980	6848
d__Bacteria	k__unclassified_d__Bacteria	p__Firmicutes	c__Clostridia	o__Clostridiales	f__Eubacteriaceae	g__Eubacterium	s__Eubacterium_siraeum_CAG:80	548	596	484	536	976	364	222	1304	988	806	6824
d__Bacteria	k__unclassified_d__Bacteria	p__Firmicutes	c__unclassified_p__Firmicutes	o__unclassified_p__Firmicutes	f__unclassified_p__Firmicutes	g__unclassified_p__Firmicutes	s__Firmicutes_bacterium_CAG:552	1758	212	180	336	1518	64	36	1480	878	362	6824
d__Eukaryota	k__unclassified_d__Eukaryota	p__unclassified_d__Eukaryota	c__unclassified_d__Eukaryota	o__Isochrysidales	f__Noelaerhabdaceae	g__Emiliania	s__Emiliania_huxleyi	1016	694	856	454	564	528	514	838	190	1158	6812
d__Bacteria	k__unclassified_d__Bacteria	p__Spirochaetes	c__Spirochaetia	o__Spirochaetales	f__Spirochaetaceae	g__Treponema	s__Treponema_socranskii	672	668	918	568	922	754	300	510	468	1024	6804
d__Bacteria	k__unclassified_d__Bacteria	p__Firmicutes	c__Bacilli	o__Bacillales	f__Bacillaceae	g__Lentibacillus	s__Lentibacillus_amyloliquefaciens	550	1622	548	46	1688	342	460	286	268	966	6776
d__Bacteria	k__unclassified_d__Bacteria	p__Proteobacteria	c__Gammaproteobacteria	o__Pseudomonadales	f__Pseudomonadaceae	g__Pseudomonas	s__Pseudomonas_aeruginosa	772	636	1052	534	756	192	204	1040	544	1014	6744
d__Bacteria	k__unclassified_d__Bacteria	p__Firmicutes	c__Clostridia	o__Clostridiales	f__Peptococcaceae	g__unclassified_f__Peptococcaceae	s__Peptococcaceae_bacterium_BRH_c23	762	692	724	490	872	718	392	610	454	1026	6740
d__Bacteria	k__unclassified_d__Bacteria	p__Firmicutes	c__Clostridia	o__Clostridiales	f__Clostridiaceae	g__Clostridium	s__Clostridium_akagii	876	502	644	288	430	536	566	1208	452	1234	6736
d__Bacteria	k__unclassified_d__Bacteria	p__Firmicutes	c__Clostridia	o__Clostridiales	f__Ruminococcaceae	g__Ruminococcus	s__Ruminococcus_sp._CAG:624	450	988	620	476	1000	408	422	774	616	976	6730
d__Bacteria	k__unclassified_d__Bacteria	p__Firmicutes	c__Clostridia	o__Clostridiales	f__Lachnospiraceae	g__Butyrivibrio	s__Butyrivibrio_sp._FCS006	492	1118	586	438	1210	252	158	1124	404	920	6702
d__Bacteria	k__unclassified_d__Bacteria	p__Firmicutes	c__Clostridia	o__Clostridiales	f__Ruminococcaceae	g__Ruminiclostridium	s__[Clostridium]_straminisolvens	522	752	528	620	760	536	214	1244	730	796	6702
d__Bacteria	k__unclassified_d__Bacteria	p__Firmicutes	c__Clostridia	o__unclassified_c__Clostridia	f__unclassified_c__Clostridia	g__unclassified_c__Clostridia	s__unclassified_c__Clostridia	760	440	764	472	492	756	658	932	488	930	6692
d__Bacteria	k__unclassified_d__Bacteria	p__Firmicutes	c__Bacilli	o__Bacillales	f__Bacillaceae	g__Oceanobacillus	s__Oceanobacillus_massiliensis	252	560	554	308	1130	164	146	1276	888	1384	6662
d__Bacteria	k__unclassified_d__Bacteria	p__Firmicutes	c__Clostridia	o__Clostridiales	f__Lachnospiraceae	g__Lachnoclostridium	s__[Desulfotomaculum]_guttoideum	592	960	1274	612	1174	476	228	468	258	610	6652
d__Bacteria	k__unclassified_d__Bacteria	p__Firmicutes	c__Bacilli	o__Bacillales	f__Bacillaceae	g__Bacillus	s__Bacillus_bogoriensis	1318	312	506	1114	1242	548	52	584	848	114	6638
d__Bacteria	k__unclassified_d__Bacteria	p__Firmicutes	c__Clostridia	o__Clostridiales	f__Clostridiaceae	g__Clostridium	s__Clostridium_clostridioforme_CAG:511	340	516	528	428	3106	200	96	436	500	482	6632
d__Bacteria	k__unclassified_d__Bacteria	p__Firmicutes	c__Clostridia	o__Clostridiales	f__Lachnospiraceae	g__unclassified_f__Lachnospiraceae	s__Lachnospiraceae_bacterium_2_1_58FAA	810	302	344	258	664	734	598	1184	612	1102	6608
d__Bacteria	k__unclassified_d__Bacteria	p__Actinobacteria	c__Actinobacteria	o__Micrococcales	f__Micrococcaceae	g__Arthrobacter	s__Arthrobacter_sp._Soil761	956	1756	1336	818	1736	0	0	0	2	0	6604
d__Bacteria	k__unclassified_d__Bacteria	p__Proteobacteria	c__Deltaproteobacteria	o__Syntrophobacterales	f__Syntrophaceae	g__Smithella	s__Smithella_sp._SC_K08D17	628	714	566	560	606	880	368	606	490	1184	6602
d__Bacteria	k__unclassified_d__Bacteria	p__Firmicutes	c__Bacilli	o__Bacillales	f__Paenibacillaceae	g__Paenibacillus	s__Paenibacillus_sp._Soil787	540	750	786	858	440	560	170	990	700	802	6596
d__Bacteria	k__unclassified_d__Bacteria	p__Bacteroidetes	c__Flavobacteriia	o__Flavobacteriales	f__Schleiferiaceae	g__Schleiferia	s__Schleiferia_thermophila	742	720	498	498	552	742	312	600	580	1350	6594
d__Bacteria	k__unclassified_d__Bacteria	p__Firmicutes	c__Clostridia	o__Halanaerobiales	f__Halanaerobiaceae	g__Halanaerobium	s__Halanaerobium_sp._T82-1	754	368	386	182	560	542	524	1226	644	1372	6558
d__Bacteria	k__unclassified_d__Bacteria	p__Firmicutes	c__Bacilli	o__Bacillales	f__Paenibacillaceae	g__Gorillibacterium	s__Gorillibacterium_massiliense	366	802	828	700	674	412	138	856	688	1066	6530
d__Bacteria	k__unclassified_d__Bacteria	p__Firmicutes	c__Clostridia	o__Clostridiales	f__Clostridiaceae	g__Clostridium	s__Clostridium_aceticum	414	1130	826	1240	806	332	218	506	516	486	6474
d__Bacteria	k__unclassified_d__Bacteria	p__Firmicutes	c__Erysipelotrichia	o__Erysipelotrichales	f__Erysipelotrichaceae	g__unclassified_f__Erysipelotrichaceae	s__Erysipelotrichaceae_bacterium_CAG:64	220	528	510	190	974	190	178	1378	930	1346	6444
d__Bacteria	k__unclassified_d__Bacteria	p__Firmicutes	c__Clostridia	o__Clostridiales	f__Eubacteriaceae	g__Acetobacterium	s__Acetobacterium_woodii	496	888	782	530	756	470	340	846	572	756	6436
d__Bacteria	k__unclassified_d__Bacteria	p__Firmicutes	c__Clostridia	o__Clostridiales	f__Peptococcaceae	g__Desulfotomaculum	s__Desulfotomaculum_gibsoniae	424	594	648	606	798	546	270	914	608	1018	6426
d__Bacteria	k__unclassified_d__Bacteria	p__Firmicutes	c__Clostridia	o__Clostridiales	f__Lachnospiraceae	g__unclassified_f__Lachnospiraceae	s__Lachnospiraceae_bacterium_C6A11	534	868	494	522	832	280	146	826	440	1482	6424
d__Bacteria	k__unclassified_d__Bacteria	p__Bacteroidetes	c__Bacteroidia	o__Bacteroidales	f__Prevotellaceae	g__Prevotella	s__Prevotella_sp._oral_taxon_306	760	978	890	460	490	600	284	520	432	1008	6422
d__Bacteria	k__unclassified_d__Bacteria	p__Synergistetes	c__Synergistia	o__Synergistales	f__Synergistaceae	g__Thermovirga	s__Thermovirga_lienii	482	726	748	546	818	480	366	920	416	912	6414
d__Bacteria	k__unclassified_d__Bacteria	p__Firmicutes	c__Clostridia	o__Clostridiales	f__Clostridiaceae	g__Clostridium	s__Clostridium_acetobutylicum	746	614	1326	558	616	328	284	656	414	862	6404
d__Bacteria	k__unclassified_d__Bacteria	p__Proteobacteria	c__Deltaproteobacteria	o__unclassified_c__Deltaproteobacteria	f__unclassified_c__Deltaproteobacteria	g__Deferrisoma	s__Deferrisoma_camini	910	394	494	204	922	474	318	868	954	854	6392
d__Bacteria	k__unclassified_d__Bacteria	p__Firmicutes	c__Clostridia	o__Clostridiales	f__Lachnospiraceae	g__Butyrivibrio	s__Butyrivibrio_sp._AE3006	722	1060	706	438	1002	218	154	1038	314	720	6372
d__Bacteria	k__unclassified_d__Bacteria	p__Firmicutes	c__Clostridia	o__Clostridiales	f__Lachnospiraceae	g__unclassified_f__Lachnospiraceae	s__Lachnospiraceae_bacterium_MD2004	474	472	476	468	754	240	210	982	560	1728	6364
d__Bacteria	k__unclassified_d__Bacteria	p__Synergistetes	c__Synergistia	o__Synergistales	f__Synergistaceae	g__Synergistes	s__Synergistes_sp._3_1_syn1	528	802	748	452	1020	522	306	808	576	554	6316
d__Bacteria	k__unclassified_d__Bacteria	p__Bacteroidetes	c__Sphingobacteriia	o__Sphingobacteriales	f__Saprospiraceae	g__Aureispira	s__Aureispira_sp._CCB-QB1	650	564	440	588	576	820	328	594	550	1206	6316
d__Bacteria	k__unclassified_d__Bacteria	p__Firmicutes	c__Clostridia	o__Halanaerobiales	f__Halobacteroidaceae	g__Orenia	s__Orenia_marismortui	1034	1642	1254	820	1466	10	12	28	20	22	6308
d__Bacteria	k__unclassified_d__Bacteria	p__Firmicutes	c__Clostridia	o__Clostridiales	f__Lachnospiraceae	g__Oribacterium	s__Oribacterium_asaccharolyticum	634	512	922	414	1176	536	434	638	440	584	6290
d__Bacteria	k__unclassified_d__Bacteria	p__Firmicutes	c__Negativicutes	o__Selenomonadales	f__Acidaminococcaceae	g__Phascolarctobacterium	s__Phascolarctobacterium_succinatutens	628	830	660	784	940	230	312	542	510	854	6290
d__Bacteria	k__unclassified_d__Bacteria	p__Firmicutes	c__Negativicutes	o__Selenomonadales	f__Veillonellaceae	g__Veillonella	s__Veillonella_sp._CAG:933	814	1192	1078	640	1802	78	62	218	180	206	6270
d__Bacteria	k__unclassified_d__Bacteria	p__Firmicutes	c__Bacilli	o__Bacillales	f__Paenibacillaceae	g__Paenibacillus	s__Paenibacillus_sp._FSL_R7-269	466	526	318	170	1052	296	348	462	734	1896	6268
d__Bacteria	k__unclassified_d__Bacteria	p__Bacteroidetes	c__Sphingobacteriia	o__Sphingobacteriales	f__Sphingobacteriaceae	g__Solitalea	s__Solitalea_canadensis	664	580	496	512	544	756	302	608	516	1288	6266
d__Bacteria	k__unclassified_d__Bacteria	p__Firmicutes	c__Negativicutes	o__Selenomonadales	f__Veillonellaceae	g__Acetonema	s__Acetonema_longum	782	968	892	590	1276	412	146	304	222	662	6254
d__Bacteria	k__unclassified_d__Bacteria	p__Synergistetes	c__Synergistia	o__Synergistales	f__Synergistaceae	g__Cloacibacillus	s__Cloacibacillus_evryensis	624	646	430	430	1146	294	236	626	920	898	6250
d__Bacteria	k__unclassified_d__Bacteria	p__Firmicutes	c__Bacilli	o__Bacillales	f__Planococcaceae	g__Jeotgalibacillus	s__Jeotgalibacillus_malaysiensis	686	1052	580	500	880	316	296	470	782	680	6242
d__Bacteria	k__unclassified_d__Bacteria	p__Firmicutes	c__Clostridia	o__Clostridiales	f__Peptostreptococcaceae	g__Peptoclostridium	s__[Clostridium]_bifermentans	900	938	1018	460	1358	386	200	196	210	568	6234
d__Bacteria	k__unclassified_d__Bacteria	p__Proteobacteria	c__Deltaproteobacteria	o__Desulfobacterales	f__Desulfobacteraceae	g__Desulfosarcina	s__Desulfosarcina_sp._BuS5	312	746	556	828	1152	172	182	894	194	1190	6226
d__Bacteria	k__unclassified_d__Bacteria	p__Firmicutes	c__Bacilli	o__Bacillales	f__Paenibacillaceae	g__Paenibacillus	s__Paenibacillus_etheri	282	938	830	770	134	654	30	1244	714	624	6220
d__Bacteria	k__unclassified_d__Bacteria	p__Firmicutes	c__Bacilli	o__Bacillales	f__Paenibacillaceae	g__Brevibacillus	s__Brevibacillus_panacihumi	492	708	490	636	848	538	206	662	304	1334	6218
d__Bacteria	k__unclassified_d__Bacteria	p__Firmicutes	c__Bacilli	o__Bacillales	f__Paenibacillaceae	g__Paenibacillus	s__Paenibacillus_elgii	466	240	418	280	1028	580	410	556	500	1702	6180
d__Bacteria	k__unclassified_d__Bacteria	p__Firmicutes	c__Clostridia	o__Clostridiales	f__Ruminococcaceae	g__unclassified_f__Ruminococcaceae	s__Ruminococcaceae_bacterium_GD1	690	514	450	576	702	480	428	732	464	1132	6168
d__Bacteria	k__unclassified_d__Bacteria	p__Firmicutes	c__Clostridia	o__Clostridiales	f__Lachnospiraceae	g__Butyrivibrio	s__Butyrivibrio_sp._FCS014	688	564	624	340	942	322	258	432	416	1568	6154
d__Bacteria	k__unclassified_d__Bacteria	p__Proteobacteria	c__unclassified_p__Proteobacteria	o__unclassified_p__Proteobacteria	f__unclassified_p__Proteobacteria	g__unclassified_p__Proteobacteria	s__Proteobacteria_bacterium_CAG:495	114	224	694	1568	938	56	1012	558	172	818	6154
d__Bacteria	k__unclassified_d__Bacteria	p__Firmicutes	c__Clostridia	o__Clostridiales	f__unclassified_o__Clostridiales	g__Levyella	s__Levyella_massiliensis	892	240	110	204	220	896	784	1352	540	864	6102
d__Bacteria	k__unclassified_d__Bacteria	p__Proteobacteria	c__Gammaproteobacteria	o__Pseudomonadales	f__Moraxellaceae	g__Acinetobacter	s__Acinetobacter_baumannii	604	676	532	446	522	544	330	678	558	1202	6092
d__Bacteria	k__unclassified_d__Bacteria	p__Firmicutes	c__Clostridia	o__Clostridiales	f__Peptococcaceae	g__Desulfotomaculum	s__Desulfotomaculum_alcoholivorax	304	484	322	312	874	640	818	1344	504	472	6074
d__Bacteria	k__unclassified_d__Bacteria	p__Firmicutes	c__Bacilli	o__Bacillales	f__Paenibacillaceae	g__Paenibacillus	s__Paenibacillus_ginsengihumi	722	368	600	360	1306	404	256	522	490	1046	6074
d__Eukaryota	k__unclassified_d__Eukaryota	p__unclassified_d__Eukaryota	c__unclassified_d__Eukaryota	o__Trichomonadida	f__Trichomonadidae	g__Trichomonas	s__Trichomonas_vaginalis	730	532	1022	396	648	416	250	848	818	410	6070
d__Bacteria	k__unclassified_d__Bacteria	p__Planctomycetes	c__Planctomycetia	o__Candidatus_Brocadiales	f__Candidatus_Brocadiaceae	g__Candidatus_Scalindua	s__Candidatus_Scalindua_brodae	2870	306	72	42	296	314	164	582	192	1230	6068
d__Bacteria	k__unclassified_d__Bacteria	p__Firmicutes	c__Clostridia	o__Clostridiales	f__unclassified_o__Clostridiales	g__unclassified_o__Clostridiales	s__Thermoanaerobacter_cellulolyticus	928	160	182	116	158	924	856	1346	650	716	6036
d__Bacteria	k__unclassified_d__Bacteria	p__Bacteroidetes	c__Cytophagia	o__Cytophagales	f__Cytophagaceae	g__Flexibacter	s__Flexibacter_roseolus	718	530	864	370	484	702	322	448	418	1156	6012
d__Bacteria	k__unclassified_d__Bacteria	p__Bacteroidetes	c__Bacteroidia	o__Bacteroidales	f__Porphyromonadaceae	g__Porphyromonas	s__Porphyromonas_sp._31_2	586	422	400	990	670	304	376	866	436	958	6008
d__Bacteria	k__unclassified_d__Bacteria	p__Firmicutes	c__Clostridia	o__Clostridiales	f__Clostridiaceae	g__Clostridium	s__Clostridium_sp._CAG:567	758	294	502	380	610	624	524	888	576	850	6006
d__Bacteria	k__unclassified_d__Bacteria	p__Firmicutes	c__Clostridia	o__Clostridiales	f__unclassified_o__Clostridiales	g__unclassified_o__Clostridiales	s__Clostridiales_bacterium_VE202-14	630	678	844	482	658	304	284	606	720	782	5988
d__Bacteria	k__unclassified_d__Bacteria	p__Bacteroidetes	c__Bacteroidia	o__Bacteroidales	f__Prevotellaceae	g__Prevotella	s__Prevotella_sp._CAG:474	832	750	982	338	464	480	372	574	198	986	5976
d__Bacteria	k__unclassified_d__Bacteria	p__Firmicutes	c__Bacilli	o__Lactobacillales	f__Carnobacteriaceae	g__Trichococcus	s__Trichococcus_collinsii	942	132	98	52	142	948	910	1418	654	680	5976
d__Bacteria	k__unclassified_d__Bacteria	p__Proteobacteria	c__Betaproteobacteria	o__Methylophilales	f__Methylophilaceae	g__Methylophilus	s__unclassified_g__Methylophilus	1040	1492	1102	688	1640	0	2	0	2	0	5966
d__Bacteria	k__unclassified_d__Bacteria	p__Firmicutes	c__Clostridia	o__Thermoanaerobacterales	f__Thermoanaerobacteraceae	g__Thermoanaerobacter	s__Thermoanaerobacter_thermohydrosulfuricus	734	666	586	514	722	492	268	604	452	914	5952
d__Bacteria	k__unclassified_d__Bacteria	p__Proteobacteria	c__Gammaproteobacteria	o__Methylococcales	f__Methylococcaceae	g__Methylomicrobium	s__Methylomicrobium_buryatense	602	620	436	540	554	760	306	554	422	1154	5948
d__Bacteria	k__unclassified_d__Bacteria	p__unclassified_d__Bacteria	c__unclassified_d__Bacteria	o__unclassified_d__Bacteria	f__unclassified_d__Bacteria	g__unclassified_d__Bacteria	s__uncultured_bacterium_Contig99	698	532	376	220	1066	280	218	752	632	1172	5946
d__Bacteria	k__unclassified_d__Bacteria	p__Firmicutes	c__Clostridia	o__Clostridiales	f__Ruminococcaceae	g__Ruminococcus	s__Ruminococcus_obeum_CAG:39	360	428	558	1588	566	364	218	650	676	510	5918
d__Bacteria	k__unclassified_d__Bacteria	p__Firmicutes	c__Clostridia	o__Clostridiales	f__Peptococcaceae	g__Desulfosporosinus	s__Desulfosporosinus_acididurans	594	716	744	424	940	274	118	852	406	844	5912
d__Bacteria	k__unclassified_d__Bacteria	p__Firmicutes	c__Clostridia	o__Clostridiales	f__Lachnospiraceae	g__unclassified_f__Lachnospiraceae	s__Lachnospiraceae_bacterium_VE202-12	524	1020	724	356	668	256	238	688	424	1000	5898
d__Bacteria	k__unclassified_d__Bacteria	p__Firmicutes	c__Clostridia	o__Clostridiales	f__Eubacteriaceae	g__Acetobacterium	s__Acetobacterium_bakii	498	378	504	734	646	500	424	1074	542	580	5880
d__Bacteria	k__unclassified_d__Bacteria	p__Firmicutes	c__Erysipelotrichia	o__Erysipelotrichales	f__Erysipelotrichaceae	g__Coprobacillus	s__unclassified_g__Coprobacillus	530	670	640	474	830	374	192	604	568	996	5878
d__Bacteria	k__unclassified_d__Bacteria	p__Firmicutes	c__Bacilli	o__Bacillales	f__Paenibacillaceae	g__Paenibacillus	s__Paenibacillus_sp._FSL_R7-0331	716	662	950	288	574	548	564	546	426	594	5868
d__Bacteria	k__unclassified_d__Bacteria	p__Bacteroidetes	c__Bacteroidia	o__Bacteroidales	f__Prevotellaceae	g__Prevotella	s__Prevotella_shahii	728	626	1256	254	516	674	476	544	296	492	5862
d__Bacteria	k__unclassified_d__Bacteria	p__Firmicutes	c__Clostridia	o__Clostridiales	f__Lachnospiraceae	g__unclassified_f__Lachnospiraceae	s__Lachnospiraceae_bacterium_NK4A136	1028	1080	540	442	824	268	168	480	414	590	5834
d__Bacteria	k__unclassified_d__Bacteria	p__Actinobacteria	c__Actinobacteria	o__Micrococcales	f__Intrasporangiaceae	g__Terrabacter	s__Terrabacter_sp._DBF63	426	628	1130	664	866	172	180	598	258	890	5812
d__Bacteria	k__unclassified_d__Bacteria	p__Firmicutes	c__Bacilli	o__Bacillales	f__Paenibacillaceae	g__Paenibacillus	s__Paenibacillus_sp._JDR-2	832	1100	514	300	924	282	244	460	366	774	5796
d__Bacteria	k__unclassified_d__Bacteria	p__Firmicutes	c__Negativicutes	o__Selenomonadales	f__Veillonellaceae	g__Sporomusa	s__Sporomusa_sp._An4	368	678	512	580	410	670	104	1108	776	590	5796
d__Bacteria	k__unclassified_d__Bacteria	p__Firmicutes	c__Clostridia	o__Clostridiales	f__unclassified_o__Clostridiales	g__unclassified_o__Clostridiales	s__Clostridiales_bacterium_VE202-01	734	574	780	780	932	326	212	528	356	566	5788
d__Bacteria	k__unclassified_d__Bacteria	p__Bacteroidetes	c__Bacteroidia	o__Bacteroidales	f__Prevotellaceae	g__Prevotella	s__Prevotella_sp._CAG:924	914	978	1166	498	682	382	148	294	330	396	5788
d__Bacteria	k__unclassified_d__Bacteria	p__Bacteroidetes	c__Sphingobacteriia	o__Sphingobacteriales	f__Chitinophagaceae	g__Sediminibacterium	s__Sediminibacterium_sp._OR53	560	570	416	540	446	692	302	528	502	1224	5780
d__Bacteria	k__unclassified_d__Bacteria	p__Firmicutes	c__Clostridia	o__Clostridiales	f__Ruminococcaceae	g__Ruminococcus	s__Ruminococcus_sp._SR1/5	582	902	838	624	812	324	222	442	414	614	5774
d__Bacteria	k__unclassified_d__Bacteria	p__Bacteroidetes	c__Flavobacteriia	o__Flavobacteriales	f__Flavobacteriaceae	g__Flavobacterium	s__Flavobacterium_branchiophilum	3030	540	62	74	520	264	24	88	84	1088	5774
d__Bacteria	k__unclassified_d__Bacteria	p__Bacteroidetes	c__Bacteroidia	o__Bacteroidales	f__Prevotellaceae	g__Prevotella	s__Prevotella_veroralis	1012	634	784	350	512	418	412	624	84	944	5774
d__Bacteria	k__unclassified_d__Bacteria	p__Firmicutes	c__Negativicutes	o__Selenomonadales	f__Veillonellaceae	g__Mitsuokella	s__Mitsuokella_multacida	520	1438	822	412	804	166	286	342	516	444	5750
d__Bacteria	k__unclassified_d__Bacteria	p__Verrucomicrobia	c__Verrucomicrobiae	o__Verrucomicrobiales	f__Akkermansiaceae	g__Akkermansia	s__Akkermansia_sp._KLE1797	796	962	1056	250	428	730	414	350	346	398	5730
d__Bacteria	k__unclassified_d__Bacteria	p__Firmicutes	c__Clostridia	o__Clostridiales	f__Clostridiaceae	g__Thermotalea	s__Thermotalea_metallivorans	568	538	528	324	924	570	232	732	528	758	5702
d__Bacteria	k__unclassified_d__Bacteria	p__Firmicutes	c__Bacilli	o__Bacillales	f__Paenibacillaceae	g__Paenibacillus	s__Paenibacillus_sp._Root444D2	968	12	14	14	44	1058	882	1362	650	692	5696
d__Bacteria	k__unclassified_d__Bacteria	p__Firmicutes	c__Clostridia	o__Clostridiales	f__Lachnospiraceae	g__Cellulosilyticum	s__Cellulosilyticum_ruminicola	546	562	666	562	494	378	180	952	616	734	5690
d__Bacteria	k__unclassified_d__Bacteria	p__Firmicutes	c__Tissierellia	o__unclassified_c__Tissierellia	f__unclassified_c__Tissierellia	g__unclassified_c__Tissierellia	s__[Clostridium]_ultunense	338	668	474	440	716	250	240	1484	424	648	5682
d__Bacteria	k__unclassified_d__Bacteria	p__Firmicutes	c__Clostridia	o__Clostridiales	f__Peptococcaceae	g__Desulfosporosinus	s__Desulfosporosinus_sp._OT	516	408	308	490	996	454	366	680	600	858	5676
d__Bacteria	k__unclassified_d__Bacteria	p__Firmicutes	c__Bacilli	o__Bacillales	f__Paenibacillaceae	g__Paenibacillus	s__Paenibacillus_sonchi	394	1066	702	360	998	208	126	828	486	482	5650
d__Bacteria	k__unclassified_d__Bacteria	p__Firmicutes	c__Clostridia	o__Clostridiales	f__Lachnospiraceae	g__Lachnoanaerobaculum	s__Lachnoanaerobaculum_sp._OBRC5-5	706	394	412	400	958	362	382	678	574	766	5632
d__Bacteria	k__unclassified_d__Bacteria	p__Firmicutes	c__Clostridia	o__Clostridiales	f__Lachnospiraceae	g__Shuttleworthia	s__Shuttleworthia_sp._MSX8B	844	574	944	586	830	468	222	176	186	802	5632
d__Bacteria	k__unclassified_d__Bacteria	p__Firmicutes	c__Bacilli	o__Bacillales	f__Paenibacillaceae	g__Paenibacillus	s__Paenibacillus_sp._VKM_B-2647	348	594	626	376	1090	318	270	828	470	696	5616
d__Bacteria	k__unclassified_d__Bacteria	p__Firmicutes	c__Clostridia	o__Clostridiales	f__Peptococcaceae	g__Desulfosporosinus	s__Desulfosporosinus_meridiei	400	662	778	540	848	228	246	746	332	824	5604
d__Bacteria	k__unclassified_d__Bacteria	p__Firmicutes	c__Negativicutes	o__Selenomonadales	f__Veillonellaceae	g__Pelosinus	s__Pelosinus_fermentans	404	634	642	528	666	230	214	994	532	732	5576
d__Bacteria	k__unclassified_d__Bacteria	p__Spirochaetes	c__Spirochaetia	o__Spirochaetales	f__Spirochaetaceae	g__Treponema	s__Treponema_sp._JC4	410	778	336	1278	550	278	278	612	320	722	5562
d__Bacteria	k__unclassified_d__Bacteria	p__Bacteroidetes	c__Bacteroidia	o__Bacteroidales	f__Marinilabiliaceae	g__Marinilabilia	s__Marinilabilia_salmonicolor	2360	430	180	210	424	412	78	234	114	1096	5538
d__Bacteria	k__unclassified_d__Bacteria	p__Firmicutes	c__Clostridia	o__Clostridiales	f__Eubacteriaceae	g__Eubacterium	s__unclassified_g__Eubacterium	466	504	372	444	592	498	182	814	728	928	5528
d__Bacteria	k__unclassified_d__Bacteria	p__Firmicutes	c__Clostridia	o__Thermoanaerobacterales	f__Thermoanaerobacterales_Family_III._Incertae_Sedis	g__Thermoanaerobacterium	s__Thermoanaerobacterium_xylanolyticum	320	368	872	368	514	586	132	870	466	1018	5514
d__Bacteria	k__unclassified_d__Bacteria	p__Actinobacteria	c__Actinobacteria	o__Bifidobacteriales	f__Bifidobacteriaceae	g__Bifidobacterium	s__Bifidobacterium_pullorum	436	626	910	560	792	166	242	576	300	892	5500
d__Bacteria	k__unclassified_d__Bacteria	p__Firmicutes	c__Clostridia	o__Clostridiales	f__Clostridiaceae	g__Clostridium	s__Clostridium_drakei	362	738	480	1194	468	332	162	740	374	614	5464
d__Bacteria	k__unclassified_d__Bacteria	p__Firmicutes	c__Clostridia	o__Clostridiales	f__Peptococcaceae	g__Desulfosporosinus	s__Desulfosporosinus_sp._I2	500	468	386	422	1076	336	186	764	466	856	5460
d__Bacteria	k__unclassified_d__Bacteria	p__Firmicutes	c__Clostridia	o__Clostridiales	f__Clostridiaceae	g__Clostridium	s__Clostridium_sp._LF2	480	704	710	290	826	504	220	568	444	706	5452
d__Bacteria	k__unclassified_d__Bacteria	p__Firmicutes	c__Bacilli	o__Bacillales	f__Bacillaceae	g__Bacillus	s__Bacillus_bataviensis	594	862	644	416	1082	116	88	608	434	596	5440
d__Bacteria	k__unclassified_d__Bacteria	p__Actinobacteria	c__Coriobacteriia	o__Coriobacteriales	f__Atopobiaceae	g__Olsenella	s__Olsenella_profusa	350	850	478	544	88	624	292	1116	578	516	5436
d__Eukaryota	k__unclassified_d__Eukaryota	p__Apicomplexa	c__Aconoidasida	o__Haemosporida	f__Plasmodiidae	g__Plasmodium	s__Plasmodium_berghei	320	492	842	370	760	598	654	622	542	232	5432
d__Bacteria	k__unclassified_d__Bacteria	p__Firmicutes	c__Bacilli	o__Bacillales	f__Paenibacillaceae	g__Paenibacillus	s__Paenibacillus_odorifer	494	284	202	208	416	434	376	1048	620	1346	5428
d__Bacteria	k__unclassified_d__Bacteria	p__Bacteroidetes	c__Flavobacteriia	o__Flavobacteriales	f__Flavobacteriaceae	g__Vitellibacter	s__Vitellibacter_vladivostokensis	656	504	566	370	402	716	256	486	378	1084	5418
d__Bacteria	k__unclassified_d__Bacteria	p__Firmicutes	c__Negativicutes	o__Selenomonadales	f__Veillonellaceae	g__Megasphaera	s__Megasphaera_elsdenii	644	1240	1012	196	646	282	192	398	170	636	5416
d__Bacteria	k__unclassified_d__Bacteria	p__Firmicutes	c__Bacilli	o__Bacillales	f__Bacillaceae	g__Bacillus	s__Bacillus_niacini	940	378	420	860	1046	348	104	448	652	220	5416
d__Bacteria	k__unclassified_d__Bacteria	p__Firmicutes	c__Clostridia	o__Clostridiales	f__Ruminococcaceae	g__Ruminococcus	s__Ruminococcus_sp._DSM_100440	470	550	492	412	516	384	254	816	588	916	5398
d__Bacteria	k__unclassified_d__Bacteria	p__Firmicutes	c__Bacilli	o__Bacillales	f__Paenibacillaceae	g__Paenibacillus	s__Paenibacillus_fonticola	594	1136	720	286	688	266	198	294	246	970	5398
d__Bacteria	k__unclassified_d__Bacteria	p__Chloroflexi	c__Anaerolineae	o__Anaerolineales	f__Anaerolineaceae	g__Ornatilinea	s__Ornatilinea_apprima	156	662	488	1238	6	690	4	1136	652	356	5388
d__Bacteria	k__unclassified_d__Bacteria	p__Firmicutes	c__Clostridia	o__Clostridiales	f__Eubacteriaceae	g__Eubacterium	s__Eubacterium_sp._CAG:581	710	418	606	276	586	784	386	612	308	698	5384
d__Bacteria	k__unclassified_d__Bacteria	p__Chloroflexi	c__Anaerolineae	o__Anaerolineales	f__Anaerolineaceae	g__Longilinea	s__Longilinea_arvoryzae	116	596	290	304	732	372	354	1532	678	406	5380
d__Bacteria	k__unclassified_d__Bacteria	p__Firmicutes	c__Clostridia	o__Clostridiales	f__Clostridiaceae	g__Clostridium	s__Clostridium_baratii	322	520	446	1302	410	264	118	1072	364	528	5346
d__Bacteria	k__unclassified_d__Bacteria	p__Bacteroidetes	c__Bacteroidia	o__Bacteroidales	f__Bacteroidaceae	g__Bacteroides	s__Bacteroides_coprosuis	616	540	452	444	484	624	268	518	390	1008	5344
d__Bacteria	k__unclassified_d__Bacteria	p__Bacteroidetes	c__Bacteroidia	o__Bacteroidales	f__Porphyromonadaceae	g__Porphyromonas	s__Porphyromonas_cangingivalis	794	408	424	728	572	458	354	344	408	852	5342
d__Bacteria	k__unclassified_d__Bacteria	p__Actinobacteria	c__Coriobacteriia	o__Eggerthellales	f__Eggerthellaceae	g__Enterorhabdus	s__Enterorhabdus_mucosicola	234	1074	1006	418	548	382	324	548	346	460	5340
d__Bacteria	k__unclassified_d__Bacteria	p__Bacteroidetes	c__Bacteroidia	o__Bacteroidales	f__Porphyromonadaceae	g__Parabacteroides	s__Parabacteroides_merdae_CAG:48	546	600	756	514	486	384	278	684	268	822	5338
d__Bacteria	k__unclassified_d__Bacteria	p__Firmicutes	c__Clostridia	o__Clostridiales	f__Lachnospiraceae	g__Lachnoanaerobaculum	s__Lachnoanaerobaculum_sp._MSX33	314	414	546	980	828	224	154	788	418	642	5308
d__Bacteria	k__unclassified_d__Bacteria	p__Firmicutes	c__Negativicutes	o__Selenomonadales	f__Acidaminococcaceae	g__Phascolarctobacterium	s__Phascolarctobacterium_sp._CAG:207	482	564	656	440	772	566	180	390	526	728	5304
d__Bacteria	k__unclassified_d__Bacteria	p__Firmicutes	c__Clostridia	o__Clostridiales	f__Lachnospiraceae	g__unclassified_f__Lachnospiraceae	s__Lachnospiraceae_bacterium_P6B14	614	618	674	314	702	298	324	538	254	948	5284
d__Bacteria	k__unclassified_d__Bacteria	p__Firmicutes	c__Bacilli	o__Bacillales	f__Paenibacillaceae	g__Paenibacillus	s__Paenibacillus_sanguinis	252	496	506	366	482	334	192	1012	760	882	5282
d__Bacteria	k__unclassified_d__Bacteria	p__Actinobacteria	c__Coriobacteriia	o__Coriobacteriales	f__Coriobacteriaceae	g__Collinsella	s__Collinsella_aerofaciens	396	1026	556	548	704	240	284	614	324	586	5278
d__Bacteria	k__unclassified_d__Bacteria	p__Bacteroidetes	c__Cytophagia	o__Cytophagales	f__Flammeovirgaceae	g__Flammeovirga	s__Flammeovirga_sp._OC4	304	336	334	312	844	180	208	1092	664	992	5266
d__Bacteria	k__unclassified_d__Bacteria	p__Firmicutes	c__Negativicutes	o__Selenomonadales	f__Veillonellaceae	g__Anaerovibrio	s__Anaerovibrio_lipolyticus	718	604	462	388	656	210	196	704	290	1000	5228
d__Bacteria	k__unclassified_d__Bacteria	p__Firmicutes	c__Erysipelotrichia	o__Erysipelotrichales	f__Erysipelotrichaceae	g__unclassified_f__Erysipelotrichaceae	s__unclassified_f__Erysipelotrichaceae	770	172	260	158	188	796	656	1090	504	626	5220
d__Bacteria	k__unclassified_d__Bacteria	p__Bacteroidetes	c__unclassified_p__Bacteroidetes	o__unclassified_p__Bacteroidetes	f__unclassified_p__Bacteroidetes	g__unclassified_p__Bacteroidetes	s__Bacteroidetes_bacterium_oral_taxon_272	856	662	814	430	516	412	258	362	298	610	5218
d__Bacteria	k__unclassified_d__Bacteria	p__Firmicutes	c__Clostridia	o__Clostridiales	f__Ruminococcaceae	g__Pseudobacteroides	s__Pseudobacteroides_cellulosolvens	386	710	610	490	898	250	152	564	322	826	5208
d__Bacteria	k__unclassified_d__Bacteria	p__Firmicutes	c__Clostridia	o__Clostridiales	f__Ruminococcaceae	g__Ruminococcus	s__Ruminococcus_sp._CAG:90	196	362	332	232	850	286	256	822	730	1140	5206
d__Bacteria	k__unclassified_d__Bacteria	p__Firmicutes	c__Clostridia	o__Clostridiales	f__Clostridiaceae	g__Caldisalinibacter	s__Caldisalinibacter_kiritimatiensis	308	766	702	560	314	496	112	870	458	620	5206
d__Bacteria	k__unclassified_d__Bacteria	p__Actinobacteria	c__Coriobacteriia	o__Eggerthellales	f__Eggerthellaceae	g__Adlercreutzia	s__Adlercreutzia_equolifaciens	350	752	772	438	300	410	274	806	464	624	5190
d__Bacteria	k__unclassified_d__Bacteria	p__Proteobacteria	c__Alphaproteobacteria	o__Rickettsiales	f__Anaplasmataceae	g__Wolbachia	s__Wolbachia_endosymbiont_of_Cimex_lectularius	296	998	508	428	606	412	194	678	514	538	5172
d__Bacteria	k__unclassified_d__Bacteria	p__Firmicutes	c__Bacilli	o__Lactobacillales	f__Streptococcaceae	g__Streptococcus	s__Streptococcus_ovis	296	532	490	632	204	584	82	1098	692	558	5168
d__Bacteria	k__unclassified_d__Bacteria	p__Firmicutes	c__Clostridia	o__Clostridiales	f__Clostridiaceae	g__Alkaliphilus	s__Alkaliphilus_metalliredigens	386	670	546	454	736	412	188	512	366	892	5162
d__Bacteria	k__unclassified_d__Bacteria	p__Bacteroidetes	c__Bacteroidia	o__Bacteroidales	f__Bacteroidaceae	g__Bacteroides	s__Bacteroides_vulgatus_CAG:6	554	236	254	882	486	148	272	892	364	1058	5146
d__Bacteria	k__unclassified_d__Bacteria	p__Actinobacteria	c__Coriobacteriia	o__Eggerthellales	f__Eggerthellaceae	g__Eggerthella	s__Eggerthella_sp._YY7918	328	232	458	1142	470	344	240	474	302	1154	5144
d__Bacteria	k__unclassified_d__Bacteria	p__Firmicutes	c__Clostridia	o__Clostridiales	f__Clostridiaceae	g__Clostridium	s__Clostridium_ljungdahlii	434	1296	674	544	652	74	156	406	224	682	5142
d__Bacteria	k__unclassified_d__Bacteria	p__Proteobacteria	c__Alphaproteobacteria	o__Rickettsiales	f__Anaplasmataceae	g__Wolbachia	s__Wolbachia_endosymbiont_of_Laodelphax_striatella	276	1106	436	414	646	230	210	872	446	430	5066
d__Bacteria	k__unclassified_d__Bacteria	p__Bacteroidetes	c__Bacteroidia	o__Bacteroidales	f__unclassified_o__Bacteroidales	g__unclassified_o__Bacteroidales	s__Bacteroidales_bacterium_KA00344	396	762	820	528	182	436	150	816	400	572	5062
d__Bacteria	k__unclassified_d__Bacteria	p__Bacteroidetes	c__Bacteroidia	o__Bacteroidales	f__Prevotellaceae	g__Prevotella	s__Prevotella_falsenii	674	298	940	360	290	376	306	600	200	1016	5060
d__Bacteria	k__unclassified_d__Bacteria	p__Firmicutes	c__Bacilli	o__Bacillales	f__Bacillaceae	g__Bacillus	s__Bacillus_sp._J13	378	666	420	484	488	366	134	944	464	702	5046
d__Bacteria	k__unclassified_d__Bacteria	p__Firmicutes	c__Clostridia	o__Clostridiales	f__Clostridiales_Family_XIII._Incertae_Sedis	g__unclassified_f__Clostridiales_Family_XIII._Incertae_Sedis	s__[Eubacterium]_infirmum	380	652	462	368	722	376	258	586	612	582	4998
d__Bacteria	k__unclassified_d__Bacteria	p__Firmicutes	c__Clostridia	o__Clostridiales	f__Lachnospiraceae	g__Dorea	s__Dorea_formicigenerans_CAG:28	358	650	474	460	602	414	264	666	600	508	4996
d__Bacteria	k__unclassified_d__Bacteria	p__Firmicutes	c__Clostridia	o__Clostridiales	f__Clostridiaceae	g__Clostridium	s__Clostridium_argentinense	322	830	606	412	526	414	156	610	444	672	4992
d__Bacteria	k__unclassified_d__Bacteria	p__unclassified_d__Bacteria	c__unclassified_d__Bacteria	o__unclassified_d__Bacteria	f__unclassified_d__Bacteria	g__unclassified_d__Bacteria	s__uncultured_bacterium_LAB20	436	568	424	416	394	620	266	404	428	1036	4992
d__Bacteria	k__unclassified_d__Bacteria	p__Bacteroidetes	c__Sphingobacteriia	o__Sphingobacteriales	f__Sphingobacteriaceae	g__Sphingobacterium	s__Sphingobacterium_sp._ACCC_05744	1952	268	418	58	324	468	250	272	208	774	4992
d__Bacteria	k__unclassified_d__Bacteria	p__Firmicutes	c__Clostridia	o__Clostridiales	f__Lachnospiraceae	g__Blautia	s__unclassified_g__Blautia	316	738	438	280	600	446	164	684	596	730	4992
d__Bacteria	k__unclassified_d__Bacteria	p__Tenericutes	c__Mollicutes	o__Mycoplasmatales	f__Mycoplasmataceae	g__Mycoplasma	s__Mycoplasma_sp._CAG:776	614	642	880	406	774	490	342	378	182	282	4990
d__Bacteria	k__unclassified_d__Bacteria	p__Proteobacteria	c__Epsilonproteobacteria	o__Campylobacterales	f__Campylobacteraceae	g__Campylobacter	s__Campylobacter_jejuni	632	1610	1464	90	568	98	52	108	156	208	4986
d__Bacteria	k__unclassified_d__Bacteria	p__Firmicutes	c__Clostridia	o__Clostridiales	f__Lachnospiraceae	g__Oribacterium	s__Oribacterium_sinus	580	270	234	232	174	530	422	916	468	1158	4984
d__Bacteria	k__unclassified_d__Bacteria	p__Actinobacteria	c__Actinobacteria	o__Bifidobacteriales	f__Bifidobacteriaceae	g__Gardnerella	s__Gardnerella_vaginalis	320	394	378	2418	606	94	58	108	120	486	4982
d__Bacteria	k__unclassified_d__Bacteria	p__Firmicutes	c__Clostridia	o__Clostridiales	f__Eubacteriaceae	g__Eubacterium	s__Eubacterium_sp._CAG:146	526	364	410	716	566	438	268	430	464	800	4982
d__Bacteria	k__unclassified_d__Bacteria	p__Proteobacteria	c__Deltaproteobacteria	o__Desulfovibrionales	f__Desulfovibrionaceae	g__Desulfovibrio	s__Desulfovibrio_fructosivorans	570	934	858	674	1028	98	76	252	156	336	4982
d__Bacteria	k__unclassified_d__Bacteria	p__Actinobacteria	c__Coriobacteriia	o__Coriobacteriales	f__Coriobacteriaceae	g__unclassified_f__Coriobacteriaceae	s__Coriobacteriaceae_bacterium_BV3Ac1	482	416	476	886	370	418	404	646	308	568	4974
d__Bacteria	k__unclassified_d__Bacteria	p__Firmicutes	c__Bacilli	o__Bacillales	f__Bacillaceae	g__Bacillus	s__Bacillus_wakoensis	18	466	352	922	1610	4	6	14	8	1560	4960
d__Bacteria	k__unclassified_d__Bacteria	p__Firmicutes	c__Erysipelotrichia	o__Erysipelotrichales	f__Erysipelotrichaceae	g__Kandleria	s__Kandleria_vitulina	530	680	482	252	610	306	284	668	484	642	4938
d__Bacteria	k__unclassified_d__Bacteria	p__Firmicutes	c__Bacilli	o__Bacillales	f__Bacillaceae	g__Bacillus	s__Bacillus_mannanilyticus	684	874	776	456	1172	54	66	274	282	300	4938
d__Bacteria	k__unclassified_d__Bacteria	p__Firmicutes	c__Clostridia	o__Clostridiales	f__Peptococcaceae	g__Desulfitobacterium	s__Desulfitobacterium_metallireducens	562	782	594	346	578	178	124	798	354	612	4928
d__Bacteria	k__unclassified_d__Bacteria	p__Firmicutes	c__Bacilli	o__Bacillales	f__Bacillaceae	g__Bacillus	s__Bacillus_sp._J37	206	600	450	840	120	508	44	956	690	512	4926
d__Bacteria	k__unclassified_d__Bacteria	p__Firmicutes	c__Clostridia	o__Clostridiales	f__unclassified_o__Clostridiales	g__Gottschalkia	s__Gottschalkia_acidurici	454	684	586	504	828	86	100	1048	254	374	4918
d__Bacteria	k__unclassified_d__Bacteria	p__Firmicutes	c__Bacilli	o__Lactobacillales	f__Enterococcaceae	g__Enterococcus	s__Enterococcus_avium	186	418	428	200	812	170	166	1006	598	928	4912
d__Bacteria	k__unclassified_d__Bacteria	p__Firmicutes	c__Bacilli	o__Bacillales	f__Paenibacillaceae	g__Paenibacillus	s__Paenibacillus_sp._FSL_H7-0357	426	408	490	312	698	186	350	670	488	884	4912
d__Bacteria	k__unclassified_d__Bacteria	p__Firmicutes	c__Bacilli	o__Bacillales	f__Bacillaceae	g__Bacillus	s__Bacillus_sp._SG-1	700	182	204	108	586	584	558	862	440	684	4908
d__Bacteria	k__unclassified_d__Bacteria	p__Firmicutes	c__Bacilli	o__Bacillales	f__Paenibacillaceae	g__Paenibacillus	s__Paenibacillus_sp._DMB20	174	442	326	992	338	362	52	642	444	1130	4902
d__Bacteria	k__unclassified_d__Bacteria	p__Proteobacteria	c__Betaproteobacteria	o__unclassified_c__Betaproteobacteria	f__unclassified_c__Betaproteobacteria	g__Candidatus_Accumulibacter	s__Candidatus_Accumulibacter_sp._SK-11	548	482	442	384	396	604	282	422	374	962	4896
d__Bacteria	k__unclassified_d__Bacteria	p__Firmicutes	c__Clostridia	o__Clostridiales	f__Ruminococcaceae	g__Ruminococcus	s__Ruminococcus_sp._CAG:55	490	166	224	566	524	406	374	878	480	768	4876
d__Bacteria	k__unclassified_d__Bacteria	p__Firmicutes	c__Clostridia	o__Clostridiales	f__Peptococcaceae	g__Thermincola	s__Thermincola_ferriacetica	576	714	624	384	532	380	296	450	340	564	4860
d__Bacteria	k__unclassified_d__Bacteria	p__Actinobacteria	c__Coriobacteriia	o__Coriobacteriales	f__Coriobacteriaceae	g__Collinsella	s__Collinsella_sp._GD3	154	558	420	430	256	482	282	1154	496	602	4834
d__Bacteria	k__unclassified_d__Bacteria	p__Firmicutes	c__Clostridia	o__Thermoanaerobacterales	f__Thermoanaerobacteraceae	g__Tepidanaerobacter	s__Tepidanaerobacter_syntrophicus	326	368	338	376	730	224	144	654	576	1098	4834
d__Bacteria	k__unclassified_d__Bacteria	p__Firmicutes	c__Clostridia	o__Clostridiales	f__Peptococcaceae	g__Dehalobacter	s__Dehalobacter_sp._FTH1	332	644	558	450	792	260	138	490	376	788	4828
d__Bacteria	k__unclassified_d__Bacteria	p__Firmicutes	c__Clostridia	o__Clostridiales	f__Clostridiaceae	g__Clostridium	s__Clostridium_sp._CAG:167	332	436	594	336	468	110	472	130	88	1838	4804
d__Bacteria	k__unclassified_d__Bacteria	p__Firmicutes	c__Clostridia	o__Clostridiales	f__Clostridiaceae	g__Alkaliphilus	s__Alkaliphilus_transvaalensis	406	480	740	596	760	164	136	334	252	924	4792
d__Bacteria	k__unclassified_d__Bacteria	p__Firmicutes	c__Bacilli	o__Bacillales	f__Paenibacillaceae	g__Aneurinibacillus	s__Aneurinibacillus_terranovensis	468	366	378	314	790	214	234	874	524	622	4784
d__Bacteria	k__unclassified_d__Bacteria	p__Verrucomicrobia	c__Verrucomicrobiae	o__Verrucomicrobiales	f__Akkermansiaceae	g__Akkermansia	s__Akkermansia_sp._CAG:344	530	1104	446	172	228	1072	592	194	326	118	4782
d__Bacteria	k__unclassified_d__Bacteria	p__Fusobacteria	c__Fusobacteriia	o__Fusobacteriales	f__Fusobacteriaceae	g__Fusobacterium	s__Fusobacterium_periodonticum	370	556	666	260	738	314	148	536	446	740	4774
d__Bacteria	k__unclassified_d__Bacteria	p__Firmicutes	c__Bacilli	o__Lactobacillales	f__Streptococcaceae	g__Streptococcus	s__Streptococcus_massiliensis	534	308	454	462	472	420	408	578	330	796	4762
d__Bacteria	k__unclassified_d__Bacteria	p__Proteobacteria	c__Alphaproteobacteria	o__Rhizobiales	f__Rhizobiaceae	g__Sinorhizobium	s__Sinorhizobium_sp._GL28	540	370	566	312	330	478	330	588	312	934	4760
d__Bacteria	k__unclassified_d__Bacteria	p__unclassified_d__Bacteria	c__unclassified_d__Bacteria	o__unclassified_d__Bacteria	f__unclassified_d__Bacteria	g__unclassified_d__Bacteria	s__bacterium_SIT5	244	590	580	552	150	666	26	942	604	404	4758
d__Archaea	k__unclassified_d__Archaea	p__Euryarchaeota	c__Methanobacteria	o__Methanobacteriales	f__Methanobacteriaceae	g__Methanobrevibacter	s__Methanobrevibacter_cuticularis	210	436	478	170	844	104	172	902	578	862	4756
d__Bacteria	k__unclassified_d__Bacteria	p__Spirochaetes	c__Spirochaetia	o__Spirochaetales	f__Spirochaetaceae	g__Treponema	s__Treponema_medium	472	1014	364	394	876	208	156	352	418	458	4712
d__Bacteria	k__unclassified_d__Bacteria	p__Firmicutes	c__Clostridia	o__Clostridiales	f__Syntrophomonadaceae	g__Syntrophomonas	s__Syntrophomonas_zehnderi	420	454	612	372	778	522	136	228	192	998	4712
d__Bacteria	k__unclassified_d__Bacteria	p__Firmicutes	c__Clostridia	o__Clostridiales	f__Clostridiaceae	g__Clostridium	s__Clostridium_tetani	470	956	456	454	630	222	36	836	344	304	4708
d__Bacteria	k__unclassified_d__Bacteria	p__Firmicutes	c__Clostridia	o__Clostridiales	f__Clostridiaceae	g__Clostridium	s__Clostridium_sp._HMP27	300	590	334	1316	438	150	188	494	516	380	4706
d__Bacteria	k__unclassified_d__Bacteria	p__Firmicutes	c__Bacilli	o__Bacillales	f__Paenibacillaceae	g__Paenibacillus	s__Paenibacillus_dendritiformis	446	458	328	344	1262	248	296	568	288	468	4706
d__Bacteria	k__unclassified_d__Bacteria	p__Spirochaetes	c__Spirochaetia	o__Spirochaetales	f__Spirochaetaceae	g__Treponema	s__Treponema_bryantii	232	478	356	800	340	378	26	810	436	846	4702
d__Bacteria	k__unclassified_d__Bacteria	p__Proteobacteria	c__Gammaproteobacteria	o__Pseudomonadales	f__Moraxellaceae	g__Acinetobacter	s__Acinetobacter_venetianus	488	394	372	386	428	624	246	412	374	950	4674
d__Bacteria	k__unclassified_d__Bacteria	p__unclassified_d__Bacteria	c__unclassified_d__Bacteria	o__unclassified_d__Bacteria	f__unclassified_d__Bacteria	g__unclassified_d__Bacteria	s__bacterium_LF-3	238	446	372	276	498	260	194	708	684	980	4656
d__Bacteria	k__unclassified_d__Bacteria	p__Firmicutes	c__Clostridia	o__Clostridiales	f__Peptococcaceae	g__unclassified_f__Peptococcaceae	s__Peptococcaceae_bacterium_BRH_c4a	520	612	562	350	718	74	22	1458	184	144	4644
d__Bacteria	k__unclassified_d__Bacteria	p__Firmicutes	c__Clostridia	o__Clostridiales	f__Peptococcaceae	g__Desulfitobacterium	s__Desulfitobacterium_sp._PCE1	452	362	344	334	526	478	240	926	500	466	4628
d__Bacteria	k__unclassified_d__Bacteria	p__Firmicutes	c__Clostridia	o__Clostridiales	f__Peptococcaceae	g__Desulfotomaculum	s__Desulfotomaculum_kuznetsovii	408	716	674	412	570	290	190	562	270	522	4614
d__Bacteria	k__unclassified_d__Bacteria	p__Firmicutes	c__Clostridia	o__unclassified_c__Clostridia	f__unclassified_c__Clostridia	g__unclassified_c__Clostridia	s__Clostridia_bacterium_UC5.1-1C12	266	390	236	180	610	216	194	854	554	1108	4608
d__Bacteria	k__unclassified_d__Bacteria	p__Firmicutes	c__Bacilli	o__Lactobacillales	f__Lactobacillaceae	g__Lactobacillus	s__Lactobacillus_salivarius	2342	408	70	42	254	142	58	212	142	934	4604
d__Bacteria	k__unclassified_d__Bacteria	p__Firmicutes	c__Clostridia	o__Clostridiales	f__Lachnospiraceae	g__unclassified_f__Lachnospiraceae	s__Lachnospiraceae_bacterium_oral_taxon_500	238	402	336	224	488	264	268	706	482	1190	4598
d__Bacteria	k__unclassified_d__Bacteria	p__Firmicutes	c__Clostridia	o__Clostridiales	f__Clostridiaceae	g__Clostridium	s__Clostridium_sp._JCC	210	778	436	690	458	420	148	580	312	546	4578
d__Bacteria	k__unclassified_d__Bacteria	p__Firmicutes	c__Bacilli	o__Bacillales	f__Paenibacillaceae	g__Paenibacillus	s__Paenibacillus_sp._JCM_10914	736	116	114	262	888	380	446	600	394	640	4576
d__Bacteria	k__unclassified_d__Bacteria	p__Bacteroidetes	c__Bacteroidia	o__Bacteroidales	f__Prevotellaceae	g__Prevotella	s__Prevotella_oris	674	544	752	338	422	354	262	458	322	414	4540
d__Bacteria	k__unclassified_d__Bacteria	p__Firmicutes	c__Bacilli	o__Bacillales	f__Bacillaceae	g__Lysinibacillus	s__Lysinibacillus_macroides	218	762	482	504	174	422	24	940	578	422	4526
d__Bacteria	k__unclassified_d__Bacteria	p__Firmicutes	c__Bacilli	o__Bacillales	f__Paenibacillaceae	g__Brevibacillus	s__Brevibacillus_thermoruber	322	1178	574	202	704	206	294	308	452	282	4522
d__Bacteria	k__unclassified_d__Bacteria	p__Firmicutes	c__Bacilli	o__Bacillales	f__Bacillaceae	g__Lysinibacillus	s__Lysinibacillus_sphaericus	408	666	824	368	642	308	162	226	166	752	4522
d__Bacteria	k__unclassified_d__Bacteria	p__Firmicutes	c__Clostridia	o__Clostridiales	f__Clostridiaceae	g__Clostridium	s__Clostridium_novyi	450	1156	496	204	754	154	232	278	480	316	4520
d__Bacteria	k__unclassified_d__Bacteria	p__Firmicutes	c__Clostridia	o__Clostridiales	f__Peptococcaceae	g__unclassified_f__Peptococcaceae	s__Peptococcaceae_bacterium_BICA1-7	388	466	456	1044	586	354	140	184	168	734	4520
d__Bacteria	k__unclassified_d__Bacteria	p__Firmicutes	c__Clostridia	o__Clostridiales	f__Clostridiaceae	g__Clostridium	s__Clostridium_sp._CAG:533	538	870	1150	370	1036	374	162	10	2	2	4514
d__Bacteria	k__unclassified_d__Bacteria	p__Firmicutes	c__Clostridia	o__Clostridiales	f__Peptococcaceae	g__Desulfosporosinus	s__Desulfosporosinus_sp._HMP52	466	646	560	420	640	180	230	460	250	658	4510
d__Bacteria	k__unclassified_d__Bacteria	p__unclassified_d__Bacteria	c__unclassified_d__Bacteria	o__unclassified_d__Bacteria	f__unclassified_d__Bacteria	g__unclassified_d__Bacteria	s__uncultured_bacterium_Contig140	192	532	472	544	356	378	90	830	456	658	4508
d__Bacteria	k__unclassified_d__Bacteria	p__Firmicutes	c__Bacilli	o__Bacillales	f__Paenibacillaceae	g__Paenibacillus	s__Paenibacillus_sp._SIT18	606	696	496	536	610	106	212	330	212	674	4478
d__Bacteria	k__unclassified_d__Bacteria	p__Firmicutes	c__Erysipelotrichia	o__Erysipelotrichales	f__Erysipelotrichaceae	g__unclassified_f__Erysipelotrichaceae	s__[Eubacterium]_dolichum	218	398	454	1022	614	218	168	472	256	656	4476
d__Bacteria	k__unclassified_d__Bacteria	p__Bacteroidetes	c__Cytophagia	o__Cytophagales	f__Cytophagaceae	g__Spirosoma	s__Spirosoma_spitsbergense	2660	296	34	62	252	184	0	58	72	840	4458
d__Bacteria	k__unclassified_d__Bacteria	p__Firmicutes	c__unclassified_p__Firmicutes	o__unclassified_p__Firmicutes	f__unclassified_p__Firmicutes	g__unclassified_p__Firmicutes	s__Firmicutes_bacterium_CAG:822	328	592	448	440	392	390	80	854	374	532	4430
d__Bacteria	k__unclassified_d__Bacteria	p__Actinobacteria	c__Actinobacteria	o__Propionibacteriales	f__Propionibacteriaceae	g__Propionimicrobium	s__Propionimicrobium_lymphophilum	178	376	342	114	718	158	160	896	610	870	4422
d__Bacteria	k__unclassified_d__Bacteria	p__Firmicutes	c__Clostridia	o__Clostridiales	f__Lachnospiraceae	g__Butyrivibrio	s__Butyrivibrio_sp._XPD2002	636	480	196	352	676	314	290	444	442	584	4414
d__Bacteria	k__unclassified_d__Bacteria	p__Firmicutes	c__Bacilli	o__Bacillales	f__Bacillaceae	g__Bacillus	s__Bacillus_shackletonii	312	580	636	522	528	422	132	530	340	394	4396
d__Bacteria	k__unclassified_d__Bacteria	p__Firmicutes	c__Clostridia	o__Clostridiales	f__unclassified_o__Clostridiales	g__unclassified_o__Clostridiales	s__Clostridiales_bacterium_38_11	338	82	128	924	978	298	268	678	426	270	4390
d__Bacteria	k__unclassified_d__Bacteria	p__Bacteroidetes	c__Cytophagia	o__Cytophagales	f__Cyclobacteriaceae	g__Echinicola	s__Echinicola_pacifica	466	168	228	544	428	122	280	878	368	900	4382
d__Bacteria	k__unclassified_d__Bacteria	p__Firmicutes	c__Bacilli	o__Bacillales	f__Paenibacillaceae	g__Paenibacillus	s__Paenibacillus_sp._J14	202	520	414	524	462	490	22	766	568	412	4380
d__Bacteria	k__unclassified_d__Bacteria	p__Proteobacteria	c__Gammaproteobacteria	o__Pseudomonadales	f__Pseudomonadaceae	g__Pseudomonas	s__Pseudomonas_sp._AAC	252	540	542	442	594	278	222	664	248	596	4378
d__Bacteria	k__unclassified_d__Bacteria	p__Firmicutes	c__Clostridia	o__Clostridiales	f__Peptococcaceae	g__Pelotomaculum	s__Pelotomaculum_thermopropionicum	320	858	546	302	648	244	280	360	370	440	4368
d__Bacteria	k__unclassified_d__Bacteria	p__unclassified_d__Bacteria	c__unclassified_d__Bacteria	o__unclassified_d__Bacteria	f__unclassified_d__Bacteria	g__unclassified_d__Bacteria	s__uncultured_bacterium_Lq_025_E06	454	412	334	332	372	566	236	466	346	848	4366
d__Bacteria	k__unclassified_d__Bacteria	p__Firmicutes	c__Clostridia	o__Clostridiales	f__Clostridiaceae	g__Clostridium	s__Clostridium_sartagoforme	166	440	362	154	828	116	158	764	662	704	4354
d__Bacteria	k__unclassified_d__Bacteria	p__Proteobacteria	c__Deltaproteobacteria	o__Desulfobacterales	f__Desulfobacteraceae	g__Candidatus_Magnetomorum	s__Candidatus_Magnetomorum_sp._HK-1	510	508	484	364	504	238	190	680	280	596	4354
d__Bacteria	k__unclassified_d__Bacteria	p__Firmicutes	c__Bacilli	o__Bacillales	f__Paenibacillaceae	g__Paenibacillus	s__Paenibacillus_alvei	702	426	456	314	900	128	148	300	234	746	4354
d__Bacteria	k__unclassified_d__Bacteria	p__Bacteroidetes	c__Bacteroidia	o__Bacteroidales	f__Prevotellaceae	g__Prevotella	s__Prevotella_sp._FD3004	1072	298	340	348	472	278	152	332	326	734	4352
d__Bacteria	k__unclassified_d__Bacteria	p__Bacteroidetes	c__Bacteroidia	o__Bacteroidales	f__Prevotellaceae	g__Prevotella	s__Prevotella_sp._P5-125	780	348	534	476	462	248	208	470	202	624	4352
d__Bacteria	k__unclassified_d__Bacteria	p__Proteobacteria	c__Alphaproteobacteria	o__Rhizobiales	f__Rhizobiaceae	g__Agrobacterium	s__Agrobacterium_vitis	266	530	510	464	576	194	262	638	276	618	4334
d__Bacteria	k__unclassified_d__Bacteria	p__Bacteroidetes	c__Bacteroidia	o__Bacteroidales	f__Bacteroidaceae	g__Bacteroides	s__Bacteroides_eggerthii_CAG:109	752	414	1024	406	364	162	104	326	230	552	4334
d__Bacteria	k__unclassified_d__Bacteria	p__Firmicutes	c__Bacilli	o__Bacillales	f__Paenibacillaceae	g__Paenibacillus	s__Paenibacillus_mucilaginosus	480	620	426	276	822	130	128	456	464	528	4330
d__Bacteria	k__unclassified_d__Bacteria	p__Firmicutes	c__Clostridia	o__Clostridiales	f__Lachnospiraceae	g__Lachnoanaerobaculum	s__Lachnoanaerobaculum_sp._ICM7	310	1036	466	264	688	124	208	274	326	622	4318
d__Bacteria	k__unclassified_d__Bacteria	p__Bacteroidetes	c__Bacteroidia	o__Bacteroidales	f__Prevotellaceae	g__Prevotella	s__Prevotella_sp._oral_taxon_472	2224	170	124	184	280	126	48	162	108	874	4300
d__Bacteria	k__unclassified_d__Bacteria	p__Firmicutes	c__Bacilli	o__Bacillales	f__Paenibacillaceae	g__Paenibacillus	s__Paenibacillus_sp._UNC451MF	458	272	280	150	470	144	158	776	464	1128	4300
d__Bacteria	k__unclassified_d__Bacteria	p__Firmicutes	c__Clostridia	o__Clostridiales	f__Peptostreptococcaceae	g__Terrisporobacter	s__Terrisporobacter_othiniensis	416	368	674	314	512	462	288	422	330	500	4286
d__Bacteria	k__unclassified_d__Bacteria	p__Tenericutes	c__Mollicutes	o__Acholeplasmatales	f__Acholeplasmataceae	g__Acholeplasma	s__Acholeplasma_axanthum	160	536	350	660	1086	56	34	180	84	1134	4280
d__Bacteria	k__unclassified_d__Bacteria	p__Firmicutes	c__Bacilli	o__Bacillales	f__Paenibacillaceae	g__Brevibacillus	s__Brevibacillus_sp._Leaf182	652	962	812	446	902	48	42	210	50	146	4270
d__Bacteria	k__unclassified_d__Bacteria	p__Firmicutes	c__Bacilli	o__Lactobacillales	f__Streptococcaceae	g__Streptococcus	s__Streptococcus_caballi	146	488	462	432	102	512	22	1010	586	508	4268
d__Bacteria	k__unclassified_d__Bacteria	p__Firmicutes	c__Erysipelotrichia	o__Erysipelotrichales	f__Erysipelotrichaceae	g__Coprobacillus	s__Coprobacillus_sp._8_1_38FAA	334	446	678	250	642	276	154	536	426	526	4268
d__Bacteria	k__unclassified_d__Bacteria	p__Firmicutes	c__Negativicutes	o__Selenomonadales	f__Veillonellaceae	g__Selenomonas	s__Selenomonas_sp._oral_taxon_892	652	76	44	156	1572	276	312	246	28	890	4252
d__Bacteria	k__unclassified_d__Bacteria	p__Bacteroidetes	c__Bacteroidia	o__Bacteroidales	f__Prolixibacteraceae	g__Prolixibacter	s__Prolixibacter_bellariivorans	372	300	268	490	468	364	214	640	336	798	4250
d__Bacteria	k__unclassified_d__Bacteria	p__Firmicutes	c__Clostridia	o__Clostridiales	f__Lachnospiraceae	g__unclassified_f__Lachnospiraceae	s__Lachnospiraceae_bacterium_9_1_43BFAA	304	492	410	322	570	322	122	502	462	736	4242
d__Bacteria	k__unclassified_d__Bacteria	p__Actinobacteria	c__Coriobacteriia	o__Coriobacteriales	f__Atopobiaceae	g__Atopobium	s__Atopobium_rimae	426	980	324	136	220	466	494	576	332	286	4240
d__Bacteria	k__unclassified_d__Bacteria	p__Proteobacteria	c__Alphaproteobacteria	o__Rhodospirillales	f__Acetobacteraceae	g__Acidiphilium	s__Acidiphilium_sp._CAG:727	402	112	70	156	238	54	112	316	138	2632	4230
d__Bacteria	k__unclassified_d__Bacteria	p__unclassified_d__Bacteria	c__unclassified_d__Bacteria	o__unclassified_d__Bacteria	f__unclassified_d__Bacteria	g__unclassified_d__Bacteria	s__bacterium_OL-1	612	470	208	90	34	656	584	794	330	446	4224
d__Bacteria	k__unclassified_d__Bacteria	p__Firmicutes	c__Clostridia	o__Clostridiales	f__Peptococcaceae	g__Desulfosporosinus	s__Desulfosporosinus_sp._BICA1-9	364	360	124	360	1028	400	292	544	324	428	4224
d__Archaea	k__unclassified_d__Archaea	p__Thaumarchaeota	c__unclassified_p__Thaumarchaeota	o__unclassified_p__Thaumarchaeota	f__unclassified_p__Thaumarchaeota	g__unclassified_p__Thaumarchaeota	s__uncultured_marine_thaumarchaeote_KM3_35_D03	730	986	788	580	1120	0	10	2	0	4	4220
d__Bacteria	k__unclassified_d__Bacteria	p__Firmicutes	c__Bacilli	o__Bacillales	f__Bacillaceae	g__Bacillus	s__Bacillus_okhensis	278	378	710	378	476	38	188	772	540	456	4214
d__Bacteria	k__unclassified_d__Bacteria	p__Bacteroidetes	c__Sphingobacteriia	o__Sphingobacteriales	f__Sphingobacteriaceae	g__Pedobacter	s__Pedobacter_sp._Hv1	648	426	554	298	412	312	264	478	120	702	4214
d__Bacteria	k__unclassified_d__Bacteria	p__Proteobacteria	c__Alphaproteobacteria	o__Rhizobiales	f__Methylobacteriaceae	g__Methylobacterium	s__Methylobacterium_aquaticum	400	504	364	356	336	384	220	398	440	788	4190
d__Bacteria	k__unclassified_d__Bacteria	p__Spirochaetes	c__Spirochaetia	o__Spirochaetales	f__Spirochaetaceae	g__Treponema	s__Treponema_brennaborense	446	292	352	188	820	194	158	620	482	630	4182
d__Bacteria	k__unclassified_d__Bacteria	p__Bacteroidetes	c__Cytophagia	o__Cytophagales	f__Flammeovirgaceae	g__Flexithrix	s__Flexithrix_dorotheae	516	254	810	172	470	200	222	510	322	706	4182
d__Bacteria	k__unclassified_d__Bacteria	p__Firmicutes	c__Erysipelotrichia	o__Erysipelotrichales	f__Erysipelotrichaceae	g__Holdemanella	s__Holdemanella_biformis	522	338	358	320	946	292	186	450	286	478	4176
d__Bacteria	k__unclassified_d__Bacteria	p__Firmicutes	c__Negativicutes	o__Selenomonadales	f__Veillonellaceae	g__Pelosinus	s__unclassified_g__Pelosinus	436	224	280	280	694	378	246	996	62	576	4172
d__Bacteria	k__unclassified_d__Bacteria	p__Firmicutes	c__Clostridia	o__Clostridiales	f__Clostridiaceae	g__Clostridium	s__Clostridium_sp._enrichment_culture_clone_7-14	296	692	334	316	738	362	182	424	362	464	4170
d__Bacteria	k__unclassified_d__Bacteria	p__Proteobacteria	c__Gammaproteobacteria	o__Alteromonadales	f__Shewanellaceae	g__Shewanella	s__Shewanella_sediminis	398	768	806	266	308	162	98	444	616	302	4168
d__Bacteria	k__unclassified_d__Bacteria	p__Proteobacteria	c__Deltaproteobacteria	o__Desulfovibrionales	f__Desulfovibrionaceae	g__Desulfocurvus	s__Desulfocurvus_vexinensis	134	162	174	320	232	274	396	1044	436	988	4160
d__Bacteria	k__unclassified_d__Bacteria	p__Proteobacteria	c__Gammaproteobacteria	o__Oceanospirillales	f__Alcanivoracaceae	g__Alcanivorax	s__Alcanivorax_sp._NBRC_102024	294	872	638	248	392	274	90	658	390	298	4154
d__Bacteria	k__unclassified_d__Bacteria	p__Firmicutes	c__Bacilli	o__Bacillales	f__Bacillaceae	g__Bacillus	s__Bacillus_sp._A053	402	466	376	416	40	490	60	1020	492	356	4118
d__Bacteria	k__unclassified_d__Bacteria	p__Actinobacteria	c__Coriobacteriia	o__Coriobacteriales	f__Atopobiaceae	g__Olsenella	s__Olsenella_scatoligenes	114	816	480	528	390	336	76	562	282	532	4116
d__Bacteria	k__unclassified_d__Bacteria	p__Bacteroidetes	c__Cytophagia	o__Cytophagales	f__Cytophagaceae	g__Rhodonellum	s__Rhodonellum_psychrophilum	2266	256	56	102	310	190	2	56	48	826	4112
d__Bacteria	k__unclassified_d__Bacteria	p__Bacteroidetes	c__Bacteroidia	o__Bacteroidales	f__unclassified_o__Bacteroidales	g__unclassified_o__Bacteroidales	s__Bacteroidales_bacterium_Barb6XT	416	292	270	600	382	236	230	656	330	682	4094
d__Bacteria	k__unclassified_d__Bacteria	p__Firmicutes	c__Clostridia	o__Clostridiales	f__Clostridiaceae	g__Clostridium	s__Clostridium_celatum	394	606	466	162	522	280	326	424	268	638	4086
d__Bacteria	k__unclassified_d__Bacteria	p__Firmicutes	c__Clostridia	o__Clostridiales	f__Peptostreptococcaceae	g__Peptoclostridium	s__[Clostridium]_mangenotii	322	392	406	166	638	144	108	688	482	734	4080
d__Bacteria	k__unclassified_d__Bacteria	p__Bacteroidetes	c__Flavobacteriia	o__Flavobacteriales	f__Flavobacteriaceae	g__Capnocytophaga	s__Capnocytophaga_cynodegmi	490	276	374	550	510	232	170	586	300	590	4078
d__Bacteria	k__unclassified_d__Bacteria	p__Firmicutes	c__Bacilli	o__Bacillales	f__Paenibacillaceae	g__Paenibacillus	s__Paenibacillus_sp._Soil750	982	226	202	318	780	86	204	268	240	768	4074
d__Bacteria	k__unclassified_d__Bacteria	p__Firmicutes	c__Bacilli	o__Bacillales	f__Bacillaceae	g__Paucisalibacillus	s__Paucisalibacillus_sp._EB02	280	414	532	186	658	318	164	472	316	730	4070
d__Bacteria	k__unclassified_d__Bacteria	p__Spirochaetes	c__Spirochaetia	o__Spirochaetales	f__Spirochaetaceae	g__Sphaerochaeta	s__Sphaerochaeta_globosa	238	454	370	448	230	358	94	878	608	388	4066
d__Bacteria	k__unclassified_d__Bacteria	p__Firmicutes	c__Clostridia	o__Clostridiales	f__Clostridiaceae	g__unclassified_f__Clostridiaceae	s__unclassified_f__Clostridiaceae	438	426	418	124	474	276	300	686	340	580	4062
d__Bacteria	k__unclassified_d__Bacteria	p__Firmicutes	c__Bacilli	o__Bacillales	f__Paenibacillaceae	g__Paenibacillus	s__Paenibacillus_pasadenensis	332	910	498	160	566	224	226	386	400	358	4060
d__Bacteria	k__unclassified_d__Bacteria	p__Firmicutes	c__Bacilli	o__Bacillales	f__Paenibacillaceae	g__Paenibacillus	s__Paenibacillus_sp._MT18	206	552	332	160	756	430	538	572	302	208	4056
d__Bacteria	k__unclassified_d__Bacteria	p__Firmicutes	c__Clostridia	o__Clostridiales	f__Clostridiaceae	g__Clostridium	s__Clostridium_sp._JC272	248	446	384	398	44	412	94	850	472	700	4048
d__Bacteria	k__unclassified_d__Bacteria	p__Proteobacteria	c__Deltaproteobacteria	o__Desulfovibrionales	f__Desulfovibrionaceae	g__Desulfovibrio	s__Desulfovibrio_sp._U5L	546	784	594	444	928	50	54	146	78	420	4044
d__Bacteria	k__unclassified_d__Bacteria	p__Firmicutes	c__Clostridia	o__Clostridiales	f__Clostridiaceae	g__Clostridium	s__Clostridium_diolis	694	54	118	44	64	696	672	830	402	460	4034
d__Bacteria	k__unclassified_d__Bacteria	p__Bacteroidetes	c__Sphingobacteriia	o__Sphingobacteriales	f__Sphingobacteriaceae	g__Mucilaginibacter	s__Mucilaginibacter_paludis	394	116	774	66	274	588	506	338	288	684	4028
d__Bacteria	k__unclassified_d__Bacteria	p__Bacteroidetes	c__Cytophagia	o__Cytophagales	f__Flammeovirgaceae	g__unclassified_f__Flammeovirgaceae	s__Flammeovirgaceae_bacterium_311	424	190	248	468	448	208	206	750	266	812	4020
d__Bacteria	k__unclassified_d__Bacteria	p__Firmicutes	c__Clostridia	o__Clostridiales	f__Lachnospiraceae	g__Oribacterium	s__Oribacterium_parvum	376	616	546	338	674	292	136	538	240	254	4010
d__Bacteria	k__unclassified_d__Bacteria	p__Proteobacteria	c__Betaproteobacteria	o__Burkholderiales	f__Comamonadaceae	g__Comamonas	s__Comamonas_testosteroni	394	636	522	468	816	132	168	394	140	336	4006
d__Bacteria	k__unclassified_d__Bacteria	p__Firmicutes	c__Clostridia	o__Clostridiales	f__Lachnospiraceae	g__Shuttleworthia	s__Shuttleworthia_satelles	314	320	746	230	618	352	330	594	174	322	4000
d__Bacteria	k__unclassified_d__Bacteria	p__Tenericutes	c__Mollicutes	o__Acholeplasmatales	f__Acholeplasmataceae	g__Acholeplasma	s__Acholeplasma_hippikon	480	302	496	238	200	450	484	554	272	496	3972
d__Eukaryota	k__Metazoa	p__Nematoda	c__Enoplea	o__Trichocephalida	f__Trichuridae	g__Trichuris	s__Trichuris_trichiura	312	574	512	328	436	222	180	478	528	396	3966
d__Bacteria	k__unclassified_d__Bacteria	p__Firmicutes	c__Negativicutes	o__Selenomonadales	f__Veillonellaceae	g__Megasphaera	s__Megasphaera_cerevisiae	212	508	968	348	614	80	148	344	206	524	3952
d__Bacteria	k__unclassified_d__Bacteria	p__Firmicutes	c__Bacilli	o__Lactobacillales	f__Lactobacillaceae	g__Lactobacillus	s__Lactobacillus_ruminis	796	476	314	246	460	158	184	460	320	522	3936
d__Bacteria	k__unclassified_d__Bacteria	p__Actinobacteria	c__Actinobacteria	o__Bifidobacteriales	f__Bifidobacteriaceae	g__Bifidobacterium	s__Bifidobacterium_angulatum	156	294	308	134	620	164	124	752	560	806	3918
d__Bacteria	k__unclassified_d__Bacteria	p__Bacteroidetes	c__Flavobacteriia	o__Flavobacteriales	f__Flavobacteriaceae	g__Ornithobacterium	s__Ornithobacterium_rhinotracheale	472	388	652	280	320	430	332	344	242	458	3918
d__Bacteria	k__unclassified_d__Bacteria	p__Firmicutes	c__Bacilli	o__Bacillales	f__Paenibacillaceae	g__Paenibacillus	s__Paenibacillus_sp._1-49	676	952	652	520	956	4	2	30	12	88	3892
d__Bacteria	k__unclassified_d__Bacteria	p__Firmicutes	c__Bacilli	o__Lactobacillales	f__Streptococcaceae	g__Streptococcus	s__unclassified_g__Streptococcus	306	150	206	120	226	636	86	998	618	540	3886
d__Bacteria	k__unclassified_d__Bacteria	p__Proteobacteria	c__Deltaproteobacteria	o__Syntrophobacterales	f__Syntrophorhabdaceae	g__Syntrophorhabdus	s__Syntrophorhabdus_aromaticivorans	578	594	376	170	410	366	238	528	440	186	3886
d__Bacteria	k__unclassified_d__Bacteria	p__Firmicutes	c__Bacilli	o__Lactobacillales	f__Streptococcaceae	g__Streptococcus	s__Streptococcus_constellatus	118	526	396	542	24	514	4	920	510	312	3866
d__Bacteria	k__unclassified_d__Bacteria	p__Firmicutes	c__Clostridia	o__Clostridiales	f__Peptostreptococcaceae	g__Peptoclostridium	s__[Clostridium]_hiranonis	382	460	702	340	672	508	162	72	42	504	3844
d__Bacteria	k__unclassified_d__Bacteria	p__Proteobacteria	c__Gammaproteobacteria	o__Aeromonadales	f__Succinivibrionaceae	g__Succinivibrio	s__Succinivibrio_dextrinosolvens	474	414	210	182	466	330	354	510	304	592	3836
d__Bacteria	k__unclassified_d__Bacteria	p__Firmicutes	c__Clostridia	o__Clostridiales	f__Clostridiaceae	g__Clostridium	s__Clostridium_sp._mt5	268	680	292	84	662	262	420	654	306	200	3828
d__Bacteria	k__unclassified_d__Bacteria	p__Firmicutes	c__Negativicutes	o__Selenomonadales	f__Acidaminococcaceae	g__Acidaminococcus	s__Acidaminococcus_intestini	228	382	384	326	272	374	82	882	438	460	3828
d__Bacteria	k__unclassified_d__Bacteria	p__Nitrospirae	c__Nitrospira	o__unclassified_c__Nitrospira	f__unclassified_c__Nitrospira	g__unclassified_c__Nitrospira	s__Nitrospira_bacterium_SG8_35_4	606	1012	720	448	1034	0	2	0	0	0	3822
d__Bacteria	k__unclassified_d__Bacteria	p__Firmicutes	c__Clostridia	o__Thermoanaerobacterales	f__Thermoanaerobacteraceae	g__Moorella	s__Moorella_thermoacetica	456	564	534	290	572	194	156	370	262	414	3812
d__Bacteria	k__unclassified_d__Bacteria	p__Firmicutes	c__Clostridia	o__Clostridiales	f__Lachnospiraceae	g__Butyrivibrio	s__Butyrivibrio_sp._XPD2006	392	396	370	434	752	336	122	402	124	474	3802
d__Bacteria	k__unclassified_d__Bacteria	p__Firmicutes	c__Bacilli	o__Bacillales	f__Bacillaceae	g__Bacillus	s__Bacillus_niameyensis	224	584	500	1346	424	28	36	354	148	148	3792
d__Bacteria	k__unclassified_d__Bacteria	p__Firmicutes	c__Bacilli	o__Bacillales	f__Bacillaceae	g__Bacillus	s__Bacillus_sp._MSP13	352	574	698	264	788	42	70	400	222	378	3788
d__Bacteria	k__unclassified_d__Bacteria	p__Proteobacteria	c__Deltaproteobacteria	o__Desulfovibrionales	f__Desulfovibrionaceae	g__Desulfovibrio	s__Desulfovibrio_sp._X2	468	282	294	296	334	350	398	626	298	438	3784
d__Bacteria	k__unclassified_d__Bacteria	p__Firmicutes	c__Bacilli	o__Bacillales	f__Bacillaceae	g__Bacillus	s__Bacillus_pumilus	84	180	244	708	488	290	204	528	314	742	3782
d__Bacteria	k__unclassified_d__Bacteria	p__Bacteroidetes	c__Flavobacteriia	o__Flavobacteriales	f__Flavobacteriaceae	g__Ulvibacter	s__Ulvibacter_sp._LPB0005	400	172	162	588	344	116	272	702	264	754	3774
d__Bacteria	k__unclassified_d__Bacteria	p__Firmicutes	c__Bacilli	o__Lactobacillales	f__Streptococcaceae	g__Lactococcus	s__Lactococcus_raffinolactis	386	370	224	248	390	400	162	420	456	718	3774
d__Bacteria	k__unclassified_d__Bacteria	p__Firmicutes	c__Bacilli	o__Bacillales	f__Bacillaceae	g__Geobacillus	s__Geobacillus_stearothermophilus	466	262	322	258	520	392	262	482	238	570	3772
d__Bacteria	k__unclassified_d__Bacteria	p__Spirochaetes	c__Spirochaetia	o__Brachyspirales	f__Brachyspiraceae	g__Brachyspira	s__Brachyspira_hampsonii	280	328	290	142	468	188	198	722	444	698	3758
d__Bacteria	k__unclassified_d__Bacteria	p__Proteobacteria	c__Gammaproteobacteria	o__Pseudomonadales	f__Pseudomonadaceae	g__Pseudomonas	s__Pseudomonas_fluorescens	342	416	414	546	662	148	94	268	160	706	3756
d__Bacteria	k__unclassified_d__Bacteria	p__Actinobacteria	c__Coriobacteriia	o__Coriobacteriales	f__Atopobiaceae	g__Olsenella	s__Olsenella_uli	158	1270	598	166	434	96	220	142	196	470	3750
d__Bacteria	k__unclassified_d__Bacteria	p__Bacteroidetes	c__Bacteroidia	o__Bacteroidales	f__Prevotellaceae	g__Prevotella	s__Prevotella_nanceiensis	314	304	344	442	408	190	232	422	434	658	3748
d__Bacteria	k__unclassified_d__Bacteria	p__Firmicutes	c__Clostridia	o__Clostridiales	f__Lachnospiraceae	g__Coprococcus	s__Coprococcus_sp._CAG:131	594	118	298	236	478	374	318	532	272	526	3746
d__Archaea	k__unclassified_d__Archaea	p__Euryarchaeota	c__Methanomicrobia	o__Methanomicrobiales	f__Methanoregulaceae	g__Methanolinea	s__Methanolinea_sp._SDB	74	274	532	378	440	16	44	1266	176	520	3720
d__Bacteria	k__unclassified_d__Bacteria	p__Firmicutes	c__Negativicutes	o__Selenomonadales	f__Acidaminococcaceae	g__Acidaminococcus	s__Acidaminococcus_sp._CAG:917	366	264	208	372	668	212	54	342	164	1056	3706
d__Bacteria	k__unclassified_d__Bacteria	p__Firmicutes	c__Bacilli	o__Bacillales	f__Bacillaceae	g__Lysinibacillus	s__Lysinibacillus_sp._F5	430	728	270	238	518	262	186	354	392	318	3696
d__Bacteria	k__unclassified_d__Bacteria	p__Firmicutes	c__Bacilli	o__Bacillales	f__Bacillaceae	g__Bacillus	s__Bacillus_sp._FJAT-27445	148	554	372	482	96	426	2	840	510	266	3696
d__Bacteria	k__unclassified_d__Bacteria	p__Firmicutes	c__Bacilli	o__Bacillales	f__Bacillaceae	g__unclassified_f__Bacillaceae	s__unclassified_f__Bacillaceae	222	438	368	248	312	212	130	688	364	710	3692
d__Bacteria	k__unclassified_d__Bacteria	p__Firmicutes	c__Clostridia	o__Clostridiales	f__Clostridiaceae	g__Clostridium	s__Clostridium_dakarense	304	430	468	418	350	178	212	626	210	468	3664
d__Bacteria	k__unclassified_d__Bacteria	p__Firmicutes	c__Bacilli	o__Bacillales	f__Paenibacillaceae	g__Paenibacillus	s__Paenibacillus_sp._Leaf72	256	520	224	116	1090	68	88	486	362	450	3660
d__Bacteria	k__unclassified_d__Bacteria	p__Bacteroidetes	c__Bacteroidia	o__Bacteroidales	f__Prevotellaceae	g__Prevotella	s__Prevotella_multiformis	368	374	284	254	224	534	316	332	298	670	3654
d__Bacteria	k__unclassified_d__Bacteria	p__Proteobacteria	c__Deltaproteobacteria	o__Desulfovibrionales	f__Desulfovibrionaceae	g__Desulfovibrio	s__Desulfovibrio_alcoholivorans	260	440	378	316	490	184	222	564	256	544	3654
d__Bacteria	k__unclassified_d__Bacteria	p__Actinobacteria	c__Coriobacteriia	o__Coriobacteriales	f__Coriobacteriaceae	g__Coriobacterium	s__Coriobacterium_glomerans	580	842	726	424	894	26	26	22	48	62	3650
d__Bacteria	k__unclassified_d__Bacteria	p__Actinobacteria	c__Coriobacteriia	o__Coriobacteriales	f__Atopobiaceae	g__Atopobium	s__Atopobium_fossor	408	574	348	188	392	240	174	458	274	552	3608
d__Bacteria	k__unclassified_d__Bacteria	p__Proteobacteria	c__Deltaproteobacteria	o__Desulfuromonadales	f__Pelobacteraceae	g__Pelobacter	s__Pelobacter_propionicus	222	450	286	372	224	246	78	812	504	412	3606
d__Bacteria	k__unclassified_d__Bacteria	p__Bacteroidetes	c__Bacteroidia	o__Bacteroidales	f__Porphyromonadaceae	g__Porphyromonas	s__Porphyromonas_sp._oral_taxon_279	700	392	494	240	322	208	226	344	34	642	3602
d__Bacteria	k__unclassified_d__Bacteria	p__Firmicutes	c__Bacilli	o__Bacillales	f__Alicyclobacillaceae	g__Tumebacillus	s__Tumebacillus_flagellatus	204	256	454	222	282	126	108	914	448	584	3598
d__Bacteria	k__unclassified_d__Bacteria	p__Firmicutes	c__Clostridia	o__Clostridiales	f__Peptococcaceae	g__Dehalobacter	s__Dehalobacter_sp._UNSWDHB	372	456	532	258	758	40	42	642	312	178	3590
d__Viruses	k__unclassified_d__Viruses	p__unclassified_d__Viruses	c__unclassified_d__Viruses	o__unclassified_d__Viruses	f__Microviridae	g__unclassified_f__Microviridae	s__Microviridae_Fen7786_21	626	1012	1510	4	222	2	22	192	0	0	3590
d__Bacteria	k__unclassified_d__Bacteria	p__Firmicutes	c__Negativicutes	o__Selenomonadales	f__Veillonellaceae	g__Thermosinus	s__Thermosinus_carboxydivorans	236	476	384	304	460	226	250	424	278	546	3584
d__Bacteria	k__unclassified_d__Bacteria	p__Firmicutes	c__Clostridia	o__Clostridiales	f__Gracilibacteraceae	g__Gracilibacter	s__Gracilibacter_sp._BRH_c7a	424	318	240	332	578	188	90	350	246	818	3584
d__Bacteria	k__unclassified_d__Bacteria	p__Firmicutes	c__Bacilli	o__Bacillales	f__Bacillaceae	g__Bacillus	s__Bacillus_sp._REN51N	292	1060	512	164	460	122	206	184	396	188	3584
d__Bacteria	k__unclassified_d__Bacteria	p__Firmicutes	c__Clostridia	o__Clostridiales	f__Clostridiaceae	g__Clostridium	s__Clostridium_sp._DMHC_10	228	500	378	170	596	172	168	448	324	598	3582
d__Archaea	k__unclassified_d__Archaea	p__Euryarchaeota	c__Thermoplasmata	o__Methanomassiliicoccales	f__unclassified_o__Methanomassiliicoccales	g__unclassified_o__Methanomassiliicoccales	s__Methanomassiliicoccales_archaeon_RumEn_M1	266	424	360	298	430	278	300	532	298	396	3582
d__Bacteria	k__unclassified_d__Bacteria	p__Spirochaetes	c__Spirochaetia	o__Brachyspirales	f__Brachyspiraceae	g__Brachyspira	s__Brachyspira_pilosicoli	284	394	290	270	518	192	162	818	222	418	3568
d__Bacteria	k__unclassified_d__Bacteria	p__Bacteroidetes	c__Bacteroidia	o__Bacteroidales	f__Porphyromonadaceae	g__Porphyromonas	s__Porphyromonas_asaccharolytica	386	230	230	412	368	102	176	634	272	742	3552
d__Bacteria	k__unclassified_d__Bacteria	p__Firmicutes	c__Bacilli	o__Bacillales	f__Paenibacillaceae	g__Paenibacillus	s__Paenibacillus_sp._G1	338	308	280	548	604	126	122	438	198	580	3542
d__Bacteria	k__unclassified_d__Bacteria	p__Firmicutes	c__Bacilli	o__Bacillales	f__Paenibacillaceae	g__Paenibacillus	s__Paenibacillus_sp._P1XP2	620	730	212	252	382	190	168	424	208	356	3542
d__Bacteria	k__unclassified_d__Bacteria	p__Proteobacteria	c__Deltaproteobacteria	o__Desulfovibrionales	f__Desulfovibrionaceae	g__Desulfovibrio	s__Desulfovibrio_frigidus	154	360	240	154	268	308	236	740	330	724	3514
d__Bacteria	k__unclassified_d__Bacteria	p__Firmicutes	c__Bacilli	o__Bacillales	f__Bacillaceae	g__Lysinibacillus	s__Lysinibacillus_contaminans	274	360	338	310	504	128	202	538	508	346	3508
d__Bacteria	k__unclassified_d__Bacteria	p__Fusobacteria	c__Fusobacteriia	o__Fusobacteriales	f__Leptotrichiaceae	g__Sebaldella	s__Sebaldella_termitidis	276	378	438	358	398	444	80	512	314	304	3502
d__Bacteria	k__unclassified_d__Bacteria	p__Firmicutes	c__Bacilli	o__Bacillales	f__Bacillaceae	g__Bacillus	s__Bacillus_sp._B-jedd	130	446	410	434	300	332	54	722	360	308	3496
d__Bacteria	k__unclassified_d__Bacteria	p__Firmicutes	c__Clostridia	o__Clostridiales	f__Clostridiaceae	g__Clostridium	s__Clostridium_sp._CAG:264	290	378	400	286	660	140	174	328	300	538	3494
d__Bacteria	k__unclassified_d__Bacteria	p__Spirochaetes	c__Spirochaetia	o__Spirochaetales	f__Spirochaetaceae	g__Treponema	s__Treponema_vincentii	226	506	552	500	448	222	44	298	180	516	3492
d__Bacteria	k__unclassified_d__Bacteria	p__Actinobacteria	c__Coriobacteriia	o__Eggerthellales	f__Eggerthellaceae	g__Gordonibacter	s__Gordonibacter_pamelaeae	304	398	264	252	616	254	194	482	376	352	3492
d__Bacteria	k__unclassified_d__Bacteria	p__Chloroflexi	c__Anaerolineae	o__unclassified_c__Anaerolineae	f__unclassified_c__Anaerolineae	g__unclassified_c__Anaerolineae	s__Anaerolineae_bacterium_SM23_84	264	464	476	378	688	214	132	222	286	366	3490
d__Bacteria	k__unclassified_d__Bacteria	p__unclassified_d__Bacteria	c__unclassified_d__Bacteria	o__unclassified_d__Bacteria	f__unclassified_d__Bacteria	g__unclassified_d__Bacteria	s__uncultured_bacterium_Contig1500	134	456	388	552	20	412	2	754	470	296	3484
d__Bacteria	k__unclassified_d__Bacteria	p__Firmicutes	c__Negativicutes	o__Selenomonadales	f__Veillonellaceae	g__Mitsuokella	s__Mitsuokella_jalaludinii	406	632	456	120	358	296	278	428	220	268	3462
d__Bacteria	k__unclassified_d__Bacteria	p__Firmicutes	c__Bacilli	o__Lactobacillales	f__Lactobacillaceae	g__Sharpea	s__Sharpea_azabuensis	216	310	338	236	544	156	158	528	336	628	3450
d__Bacteria	k__unclassified_d__Bacteria	p__Actinobacteria	c__Actinobacteria	o__Micrococcales	f__Microbacteriaceae	g__Microbacterium	s__Microbacterium_sp._TNHR37B	636	0	46	6	0	676	500	882	336	360	3442
d__Bacteria	k__unclassified_d__Bacteria	p__Actinobacteria	c__Actinobacteria	o__Bifidobacteriales	f__Bifidobacteriaceae	g__Bifidobacterium	s__Bifidobacterium_thermacidophilum	144	382	378	364	298	288	92	628	378	482	3434
d__Bacteria	k__unclassified_d__Bacteria	p__Verrucomicrobia	c__unclassified_p__Verrucomicrobia	o__unclassified_p__Verrucomicrobia	f__unclassified_p__Verrucomicrobia	g__unclassified_p__Verrucomicrobia	s__Verrucomicrobia_bacterium_IMCC26134	174	1022	436	152	350	238	188	352	152	348	3412
d__Bacteria	k__unclassified_d__Bacteria	p__Firmicutes	c__Clostridia	o__Clostridiales	f__Clostridiaceae	g__Clostridium	s__Clostridium_sp._CAG:921	234	230	260	214	646	170	94	674	432	444	3398
d__Bacteria	k__unclassified_d__Bacteria	p__Proteobacteria	c__Deltaproteobacteria	o__Desulfarculales	f__Desulfarculaceae	g__Dethiosulfatarculus	s__Dethiosulfatarculus_sandiegensis	424	614	650	528	864	52	18	60	80	102	3392
d__Bacteria	k__unclassified_d__Bacteria	p__Firmicutes	c__Clostridia	o__Clostridiales	f__Lachnospiraceae	g__Butyrivibrio	s__Butyrivibrio_sp._NC2007	366	324	438	274	580	174	140	554	188	354	3392
d__Bacteria	k__unclassified_d__Bacteria	p__Actinobacteria	c__Coriobacteriia	o__Coriobacteriales	f__Atopobiaceae	g__Atopobium	s__Atopobium_sp._oral_taxon_199	510	276	188	128	160	446	386	532	368	390	3384
d__Bacteria	k__unclassified_d__Bacteria	p__Firmicutes	c__Clostridia	o__Clostridiales	f__Symbiobacteriaceae	g__Symbiobacterium	s__Symbiobacterium_thermophilum	372	258	288	180	176	396	330	598	324	460	3382
d__Bacteria	k__unclassified_d__Bacteria	p__Firmicutes	c__Clostridia	o__Clostridiales	f__Peptostreptococcaceae	g__unclassified_f__Peptostreptococcaceae	s__Peptostreptococcaceae_bacterium_CM5	238	364	292	186	436	140	124	486	584	526	3376
d__Bacteria	k__unclassified_d__Bacteria	p__Firmicutes	c__Bacilli	o__Bacillales	f__Paenibacillaceae	g__Paenibacillus	s__Paenibacillus_glacialis	236	556	550	380	558	80	90	388	48	480	3366
d__Bacteria	k__unclassified_d__Bacteria	p__Firmicutes	c__Bacilli	o__Bacillales	f__Bacillales_Family_X._Incertae_Sedis	g__Thermicanus	s__Thermicanus_aegyptius	290	536	520	406	454	240	98	350	198	270	3362
d__Bacteria	k__unclassified_d__Bacteria	p__Firmicutes	c__Clostridia	o__Clostridiales	f__Peptococcaceae	g__Desulfotomaculum	s__Desulfotomaculum_nigrificans	300	656	522	352	352	152	132	280	326	290	3362
d__Bacteria	k__unclassified_d__Bacteria	p__Firmicutes	c__Clostridia	o__Clostridiales	f__Lachnospiraceae	g__unclassified_f__Lachnospiraceae	s__Lachnospiraceae_bacterium_5_1_63FAA	372	342	644	158	456	186	132	296	290	476	3352
d__Bacteria	k__unclassified_d__Bacteria	p__Bacteroidetes	c__Bacteroidia	o__Bacteroidales	f__Bacteroidaceae	g__Bacteroides	s__Bacteroides_pectinophilus_CAG:437	144	244	270	152	462	140	80	194	186	1476	3348
d__Bacteria	k__unclassified_d__Bacteria	p__Bacteroidetes	c__unclassified_p__Bacteroidetes	o__unclassified_p__Bacteroidetes	f__unclassified_p__Bacteroidetes	g__unclassified_p__Bacteroidetes	s__Bacteroidetes_oral_taxon_274	338	278	330	424	378	76	150	488	224	660	3346
d__Bacteria	k__unclassified_d__Bacteria	p__Firmicutes	c__Bacilli	o__Bacillales	f__Paenibacillaceae	g__Paenibacillus	s__Paenibacillus_wulumuqiensis	434	512	606	258	808	290	162	44	44	186	3344
d__Bacteria	k__unclassified_d__Bacteria	p__Firmicutes	c__Clostridia	o__Clostridiales	f__Lachnospiraceae	g__unclassified_f__Lachnospiraceae	s__Lachnospiraceae_bacterium_VE202-23	300	602	356	234	348	130	92	448	174	660	3344
d__Bacteria	k__unclassified_d__Bacteria	p__Spirochaetes	c__Spirochaetia	o__Spirochaetales	f__Spirochaetaceae	g__Treponema	s__Treponema_succinifaciens	194	298	224	298	534	154	140	536	206	756	3340
d__Bacteria	k__unclassified_d__Bacteria	p__Proteobacteria	c__Gammaproteobacteria	o__Aeromonadales	f__Succinivibrionaceae	g__Succinatimonas	s__Succinatimonas_sp._CAG:777	396	700	670	588	832	18	10	38	36	52	3340
d__Bacteria	k__unclassified_d__Bacteria	p__Firmicutes	c__Clostridia	o__Thermoanaerobacterales	f__Thermoanaerobacteraceae	g__Moorella	s__Moorella_mulderi	190	430	392	254	526	238	308	390	240	364	3332
d__Bacteria	k__unclassified_d__Bacteria	p__Firmicutes	c__Bacilli	o__Lactobacillales	f__Streptococcaceae	g__Streptococcus	s__Streptococcus_orisratti	288	364	390	176	374	230	166	462	288	570	3308
d__Bacteria	k__unclassified_d__Bacteria	p__Firmicutes	c__Bacilli	o__Bacillales	f__Bacillaceae	g__Bacillus	s__Bacillus_sp._1NLA3E	480	294	196	176	478	186	138	584	436	338	3306
d__Bacteria	k__unclassified_d__Bacteria	p__Actinobacteria	c__Actinobacteria	o__Micrococcales	f__Micrococcaceae	g__Arthrobacter	s__Arthrobacter_sp._MWB30	128	324	328	346	92	384	82	856	390	364	3294
d__Bacteria	k__unclassified_d__Bacteria	p__Bacteroidetes	c__Bacteroidia	o__Bacteroidales	f__Prevotellaceae	g__Prevotella	s__Prevotella_pallens	488	208	296	500	578	138	152	268	182	482	3292
d__Bacteria	k__unclassified_d__Bacteria	p__Firmicutes	c__Clostridia	o__Clostridiales	f__Clostridiaceae	g__Clostridium	s__Clostridium_sp._CAG:440	500	82	72	74	76	552	456	694	398	388	3292
d__Bacteria	k__unclassified_d__Bacteria	p__Bacteroidetes	c__Cytophagia	o__Cytophagales	f__Cyclobacteriaceae	g__Echinicola	s__Echinicola_vietnamensis	338	202	198	504	258	96	190	632	264	602	3284
d__Bacteria	k__unclassified_d__Bacteria	p__Bacteroidetes	c__Cytophagia	o__Cytophagales	f__Cytophagaceae	g__Spirosoma	s__Spirosoma_panaciterrae	314	130	170	436	332	84	172	712	296	634	3280
d__Bacteria	k__unclassified_d__Bacteria	p__Firmicutes	c__Bacilli	o__Bacillales	f__Bacillaceae	g__Bacillus	s__Bacillus_subtilis	422	616	476	154	536	54	66	318	254	384	3280
d__Bacteria	k__unclassified_d__Bacteria	p__Tenericutes	c__Mollicutes	o__Acholeplasmatales	f__Acholeplasmataceae	g__Acholeplasma	s__Acholeplasma_sp._CAG:878	264	246	204	270	322	140	140	850	394	450	3280
d__Bacteria	k__unclassified_d__Bacteria	p__Firmicutes	c__Bacilli	o__Bacillales	f__Paenibacillaceae	g__Paenibacillus	s__Paenibacillus_sp._TCA20	152	58	50	66	96	214	280	1118	656	586	3276
d__Bacteria	k__unclassified_d__Bacteria	p__Firmicutes	c__Erysipelotrichia	o__Erysipelotrichales	f__Erysipelotrichaceae	g__Coprobacillus	s__Coprobacillus_sp._3_3_56FAA	510	112	152	82	216	376	368	652	362	444	3274
d__Bacteria	k__unclassified_d__Bacteria	p__Bacteroidetes	c__unclassified_p__Bacteroidetes	o__Bacteroidetes_Order_III._Incertae_sedis	f__unclassified_o__Bacteroidetes_Order_III._Incertae_sedis	g__Thermonema	s__Thermonema_rossianum	376	384	260	236	244	438	192	326	208	606	3270
d__Bacteria	k__unclassified_d__Bacteria	p__Firmicutes	c__Bacilli	o__Bacillales	f__Paenibacillaceae	g__Paenibacillus	s__Paenibacillus_macquariensis	418	380	434	298	592	136	116	228	142	524	3268
d__Bacteria	k__unclassified_d__Bacteria	p__Firmicutes	c__unclassified_p__Firmicutes	o__unclassified_p__Firmicutes	f__unclassified_p__Firmicutes	g__unclassified_p__Firmicutes	s__Firmicutes_bacterium_CAG:449	738	62	50	314	98	78	220	426	424	838	3248
d__Bacteria	k__unclassified_d__Bacteria	p__Firmicutes	c__Clostridia	o__Clostridiales	f__Lachnospiraceae	g__unclassified_f__Lachnospiraceae	s__Lachnospiraceae_bacterium_FD2005	320	166	184	364	1290	50	94	196	210	372	3246
d__Bacteria	k__unclassified_d__Bacteria	p__Bacteroidetes	c__Flavobacteriia	o__Flavobacteriales	f__Flavobacteriaceae	g__Elizabethkingia	s__Elizabethkingia_anophelis	1218	210	66	156	176	236	34	242	132	776	3246
d__Bacteria	k__unclassified_d__Bacteria	p__Firmicutes	c__Clostridia	o__Clostridiales	f__Peptococcaceae	g__Desulfotomaculum	s__Desulfotomaculum_acetoxidans	328	256	508	162	556	148	186	356	276	456	3232
d__Bacteria	k__unclassified_d__Bacteria	p__Spirochaetes	c__Spirochaetia	o__Spirochaetales	f__Spirochaetaceae	g__Treponema	s__Treponema_phagedenis	140	500	376	390	94	330	18	678	400	304	3230
d__Bacteria	k__unclassified_d__Bacteria	p__Bacteroidetes	c__Cytophagia	o__Cytophagales	f__Cytophagaceae	g__Runella	s__Runella_slithyformis	354	290	154	340	278	100	140	620	338	610	3224
d__Bacteria	k__unclassified_d__Bacteria	p__Firmicutes	c__Clostridia	o__Thermoanaerobacterales	f__Thermoanaerobacteraceae	g__Fervidicola	s__Fervidicola_ferrireducens	400	388	218	234	518	192	168	376	240	484	3218
d__Bacteria	k__unclassified_d__Bacteria	p__Bacteroidetes	c__Sphingobacteriia	o__Sphingobacteriales	f__Sphingobacteriaceae	g__Sphingobacterium	s__Sphingobacterium_sp._H1ai	390	170	226	504	486	172	98	434	308	430	3218
d__Bacteria	k__unclassified_d__Bacteria	p__unclassified_d__Bacteria	c__unclassified_d__Bacteria	o__unclassified_d__Bacteria	f__unclassified_d__Bacteria	g__unclassified_d__Bacteria	s__Parcubacteria_group_bacterium_GW2011_GWC1_43_30	328	182	168	510	192	318	230	554	208	524	3214
d__Bacteria	k__unclassified_d__Bacteria	p__Firmicutes	c__Bacilli	o__Lactobacillales	f__Streptococcaceae	g__Streptococcus	s__Streptococcus_agalactiae	352	580	692	344	692	84	38	158	82	186	3208
d__Bacteria	k__unclassified_d__Bacteria	p__Firmicutes	c__Clostridia	o__Clostridiales	f__Lachnospiraceae	g__Butyrivibrio	s__Butyrivibrio_hungatei	296	402	298	304	574	208	176	346	220	384	3208
d__Bacteria	k__unclassified_d__Bacteria	p__Chloroflexi	c__Ktedonobacteria	o__Ktedonobacterales	f__Ktedonobacteraceae	g__Ktedonobacter	s__Ktedonobacter_racemifer	192	132	124	166	328	272	168	674	396	754	3206
d__Bacteria	k__unclassified_d__Bacteria	p__Firmicutes	c__Bacilli	o__Bacillales	f__Paenibacillaceae	g__Paenibacillus	s__Paenibacillus_sp._O199	120	324	248	438	38	282	120	686	460	482	3198
d__Bacteria	k__unclassified_d__Bacteria	p__Firmicutes	c__Negativicutes	o__Selenomonadales	f__Acidaminococcaceae	g__Acidaminococcus	s__Acidaminococcus_sp._CAG:542	310	304	194	172	544	268	288	446	316	346	3188
d__Bacteria	k__unclassified_d__Bacteria	p__Firmicutes	c__Negativicutes	o__Selenomonadales	f__Veillonellaceae	g__Veillonella	s__Veillonella_atypica	108	236	308	104	608	286	218	390	204	724	3186
d__Bacteria	k__unclassified_d__Bacteria	p__Bacteroidetes	c__Bacteroidia	o__Bacteroidales	f__Porphyromonadaceae	g__Porphyromonas	s__Porphyromonas_uenonis	434	574	648	136	242	240	134	238	108	422	3176
d__Bacteria	k__unclassified_d__Bacteria	p__Firmicutes	c__Bacilli	o__Bacillales	f__Paenibacillaceae	g__Paenibacillus	s__Paenibacillus_sp._DMB5	216	262	246	130	384	102	76	464	370	922	3172
d__Bacteria	k__unclassified_d__Bacteria	p__Bacteroidetes	c__Cytophagia	o__Cytophagales	f__Cytophagaceae	g__Hymenobacter	s__Hymenobacter_norwichensis	478	30	250	28	70	528	450	642	314	364	3154
d__Bacteria	k__unclassified_d__Bacteria	p__Firmicutes	c__Bacilli	o__Bacillales	f__Paenibacillaceae	g__Brevibacillus	s__Brevibacillus_massiliensis	224	354	312	386	380	124	128	522	336	384	3150
d__Bacteria	k__unclassified_d__Bacteria	p__Planctomycetes	c__Planctomycetia	o__Candidatus_Brocadiales	f__Candidatus_Brocadiaceae	g__Candidatus_Kuenenia	s__Candidatus_Kuenenia_stuttgartiensis	364	658	422	426	714	58	54	170	28	256	3150
d__Bacteria	k__unclassified_d__Bacteria	p__Bacteroidetes	c__Bacteroidia	o__Bacteroidales	f__Prevotellaceae	g__Prevotella	s__Prevotella_bergensis	436	262	406	324	326	118	308	372	220	378	3150
d__Bacteria	k__unclassified_d__Bacteria	p__unclassified_d__Bacteria	c__unclassified_d__Bacteria	o__unclassified_d__Bacteria	f__unclassified_d__Bacteria	g__unclassified_d__Bacteria	s__bacterium_SM23_31	442	560	724	346	496	46	46	132	50	308	3150
d__Bacteria	k__unclassified_d__Bacteria	p__Firmicutes	c__Clostridia	o__Clostridiales	f__Clostridiaceae	g__Clostridium	s__Clostridium_sp._K25	792	236	68	272	298	84	258	194	240	690	3132
d__Bacteria	k__unclassified_d__Bacteria	p__Firmicutes	c__Negativicutes	o__Selenomonadales	f__Veillonellaceae	g__Selenomonas	s__Selenomonas_sp._AE3005	254	228	182	268	402	214	170	442	294	676	3130
d__Bacteria	k__unclassified_d__Bacteria	p__Fusobacteria	c__Fusobacteriia	o__Fusobacteriales	f__Fusobacteriaceae	g__Fusobacterium	s__Fusobacterium_hwasookii	206	484	256	274	156	372	62	576	332	394	3112
d__Bacteria	k__unclassified_d__Bacteria	p__Bacteroidetes	c__Bacteroidia	o__Bacteroidales	f__unclassified_o__Bacteroidales	g__unclassified_o__Bacteroidales	s__Bacteroidales_bacterium_Barb7	408	308	390	316	422	202	188	266	130	480	3110
d__Bacteria	k__unclassified_d__Bacteria	p__Proteobacteria	c__Gammaproteobacteria	o__Enterobacteriales	f__Enterobacteriaceae	g__Klebsiella	s__Klebsiella_oxytoca	366	598	574	454	762	4	24	154	130	30	3096
d__Bacteria	k__unclassified_d__Bacteria	p__Bacteroidetes	c__Bacteroidia	o__Bacteroidales	f__Porphyromonadaceae	g__Fermentimonas	s__Fermentimonas_caenicola	1086	256	206	214	280	176	92	128	114	542	3094
d__Bacteria	k__unclassified_d__Bacteria	p__Proteobacteria	c__Gammaproteobacteria	o__Vibrionales	f__Vibrionaceae	g__Vibrio	s__Vibrio_splendidus	370	206	224	262	586	202	138	384	240	468	3080
d__Bacteria	k__unclassified_d__Bacteria	p__Proteobacteria	c__Gammaproteobacteria	o__Pseudomonadales	f__Pseudomonadaceae	g__Pseudomonas	s__Pseudomonas_amygdali	378	282	230	240	670	172	152	328	160	468	3080
d__Bacteria	k__unclassified_d__Bacteria	p__Actinobacteria	c__Actinobacteria	o__Bifidobacteriales	f__Bifidobacteriaceae	g__Bifidobacterium	s__Bifidobacterium_merycicum	244	268	236	264	444	308	104	302	202	702	3074
d__Bacteria	k__unclassified_d__Bacteria	p__Firmicutes	c__Clostridia	o__Clostridiales	f__Peptostreptococcaceae	g__Filifactor	s__Filifactor_alocis	166	424	256	706	326	160	64	256	224	478	3060
d__Bacteria	k__unclassified_d__Bacteria	p__Bacteroidetes	c__Flavobacteriia	o__Flavobacteriales	f__Flavobacteriaceae	g__Psychroserpens	s__Psychroserpens_sp._Hel_I_66	334	130	170	388	306	102	118	598	240	660	3046
d__Bacteria	k__unclassified_d__Bacteria	p__Proteobacteria	c__Epsilonproteobacteria	o__Campylobacterales	f__Campylobacteraceae	g__Campylobacter	s__Campylobacter_fetus	220	370	266	130	464	166	106	476	304	540	3042
d__Bacteria	k__unclassified_d__Bacteria	p__Firmicutes	c__Clostridia	o__Clostridiales	f__Ruminococcaceae	g__Mageeibacillus	s__Mageeibacillus_indolicus	140	368	326	436	390	236	48	442	330	324	3040
d__Bacteria	k__unclassified_d__Bacteria	p__Proteobacteria	c__Gammaproteobacteria	o__Vibrionales	f__Vibrionaceae	g__Vibrio	s__Vibrio_sp._OY15	546	754	572	336	824	2	2	0	0	0	3036
d__Bacteria	k__unclassified_d__Bacteria	p__Bacteroidetes	c__Cytophagia	o__Cytophagales	f__Cytophagaceae	g__Rufibacter	s__Rufibacter_tibetensis	358	338	382	366	270	398	210	208	40	462	3032
d__Bacteria	k__unclassified_d__Bacteria	p__Firmicutes	c__Clostridia	o__Clostridiales	f__Lachnospiraceae	g__unclassified_f__Lachnospiraceae	s__Lachnospiraceae_bacterium_AC2012	398	412	444	354	642	50	72	268	100	284	3024
d__Eukaryota	k__Metazoa	p__Chordata	c__Mammalia	o__Rodentia	f__Muridae	g__Rattus	s__Rattus_norvegicus	134	286	370	242	434	386	414	332	312	110	3020
d__Bacteria	k__unclassified_d__Bacteria	p__Bacteroidetes	c__Bacteroidia	o__Bacteroidales	f__Porphyromonadaceae	g__Parabacteroides	s__Parabacteroides_sp._CAG:2	420	258	430	268	316	406	188	214	136	382	3018
d__Bacteria	k__unclassified_d__Bacteria	p__Bacteroidetes	c__Cytophagia	o__Cytophagales	f__Cytophagaceae	g__Dyadobacter	s__Dyadobacter_fermentans	358	132	546	82	256	400	322	322	296	302	3016
d__Bacteria	k__unclassified_d__Bacteria	p__Firmicutes	c__Bacilli	o__Bacillales	f__Bacillaceae	g__Bacillus	s__Bacillus_massiliogorillae	378	248	178	268	460	168	152	222	180	744	2998
d__Bacteria	k__unclassified_d__Bacteria	p__Firmicutes	c__Clostridia	o__Clostridiales	f__Peptococcaceae	g__Thermincola	s__Thermincola_potens	362	534	398	268	352	196	96	314	206	268	2994
d__Bacteria	k__unclassified_d__Bacteria	p__Bacteroidetes	c__Bacteroidia	o__Bacteroidales	f__Prolixibacteraceae	g__Draconibacterium	s__Draconibacterium_orientale	516	266	278	516	546	210	40	206	300	116	2994
d__Bacteria	k__unclassified_d__Bacteria	p__Firmicutes	c__Bacilli	o__Bacillales	f__Paenibacillaceae	g__Paenibacillus	s__Paenibacillus_sp._FSL_R7-277	318	174	162	148	526	112	136	548	312	538	2974
d__Bacteria	k__unclassified_d__Bacteria	p__Firmicutes	c__Negativicutes	o__Selenomonadales	f__Veillonellaceae	g__Anaerovibrio	s__Anaerovibrio_sp._RM50	326	644	410	236	404	204	80	276	144	250	2974
d__Bacteria	k__unclassified_d__Bacteria	p__Firmicutes	c__Clostridia	o__Clostridiales	f__Clostridiaceae	g__Clostridium	s__Clostridium_cylindrosporum	348	450	564	238	712	220	82	80	186	92	2972
d__Bacteria	k__unclassified_d__Bacteria	p__Bacteroidetes	c__Cytophagia	o__Cytophagales	f__Cyclobacteriaceae	g__Algoriphagus	s__Algoriphagus_marincola	324	138	164	268	290	68	160	600	264	694	2970
d__Bacteria	k__unclassified_d__Bacteria	p__Firmicutes	c__Bacilli	o__Bacillales	f__Bacillaceae	g__Virgibacillus	s__Virgibacillus_soli	202	300	198	312	488	212	44	430	340	428	2954
d__Bacteria	k__unclassified_d__Bacteria	p__Bacteroidetes	c__Bacteroidia	o__Bacteroidales	f__Bacteroidaceae	g__Bacteroides	s__Bacteroides_sp._2_1_56FAA	328	352	446	190	266	360	188	202	184	434	2950
d__Bacteria	k__unclassified_d__Bacteria	p__Firmicutes	c__Clostridia	o__Clostridiales	f__Clostridiales_Family_XIII._Incertae_Sedis	g__unclassified_f__Clostridiales_Family_XIII._Incertae_Sedis	s__[Eubacterium]_nodatum	272	360	184	370	410	198	94	302	362	398	2950
d__Bacteria	k__unclassified_d__Bacteria	p__Actinobacteria	c__Actinobacteria	o__Actinomycetales	f__Actinomycetaceae	g__Trueperella	s__Trueperella_bernardiae	280	132	148	456	302	68	204	590	220	548	2948
d__Bacteria	k__unclassified_d__Bacteria	p__Firmicutes	c__Clostridia	o__Clostridiales	f__unclassified_o__Clostridiales	g__unclassified_o__Clostridiales	s__Clostridiales_bacterium_SIT11	146	232	218	102	488	114	110	552	340	642	2944
d__Bacteria	k__unclassified_d__Bacteria	p__unclassified_d__Bacteria	c__unclassified_d__Bacteria	o__unclassified_d__Bacteria	f__unclassified_d__Bacteria	g__unclassified_d__Bacteria	s__uncultured_bacterium_Ad_087_C16_contig1	450	294	474	188	304	196	182	298	28	518	2932
d__Eukaryota	k__Metazoa	p__Chordata	c__Mammalia	o__Primates	f__Hominidae	g__Homo	s__Homo_sapiens	70	236	306	230	268	576	520	292	352	80	2930
d__Bacteria	k__unclassified_d__Bacteria	p__Firmicutes	c__Bacilli	o__Bacillales	f__Paenibacillaceae	g__Paenibacillus	s__Paenibacillus_ehimensis	252	238	462	112	406	110	112	476	336	424	2928
d__Bacteria	k__unclassified_d__Bacteria	p__Firmicutes	c__Clostridia	o__Clostridiales	f__Peptostreptococcaceae	g__unclassified_f__Peptostreptococcaceae	s__Peptostreptococcaceae_bacterium_oral_taxon_113	342	340	258	266	550	90	86	412	172	410	2926
d__Bacteria	k__unclassified_d__Bacteria	p__Chloroflexi	c__Chloroflexia	o__Chloroflexales	f__Roseiflexaceae	g__Roseiflexus	s__Roseiflexus_castenholzii	354	168	280	180	158	368	374	496	256	284	2918
d__Bacteria	k__unclassified_d__Bacteria	p__Proteobacteria	c__Betaproteobacteria	o__Burkholderiales	f__Burkholderiaceae	g__Burkholderia	s__Burkholderia_cepacia	210	552	372	470	760	6	8	44	48	446	2916
d__Bacteria	k__unclassified_d__Bacteria	p__Firmicutes	c__Clostridia	o__Clostridiales	f__Clostridiaceae	g__Clostridium	s__Clostridium_colicanis	214	344	392	258	374	204	160	380	134	450	2910
d__Bacteria	k__unclassified_d__Bacteria	p__Bacteroidetes	c__Bacteroidia	o__Bacteroidales	f__Marinifilaceae	g__Marinifilum	s__Marinifilum_fragile	340	150	166	476	280	120	114	520	246	498	2910
d__Bacteria	k__unclassified_d__Bacteria	p__Firmicutes	c__Clostridia	o__Clostridiales	f__Clostridiaceae	g__Clostridium	s__Clostridium_sp._ND2	490	272	294	226	210	146	184	328	88	670	2908
d__Archaea	k__unclassified_d__Archaea	p__Euryarchaeota	c__Methanomicrobia	o__Methanosarcinales	f__Methanosarcinaceae	g__Methanomethylovorans	s__Methanomethylovorans_hollandica	320	412	384	346	462	108	90	358	114	312	2906
d__Bacteria	k__unclassified_d__Bacteria	p__Firmicutes	c__Clostridia	o__Clostridiales	f__Lachnospiraceae	g__Anaerostipes	s__unclassified_g__Anaerostipes	220	316	390	252	604	282	72	172	136	454	2898
d__Bacteria	k__unclassified_d__Bacteria	p__Firmicutes	c__Bacilli	o__Lactobacillales	f__Carnobacteriaceae	g__Trichococcus	s__Trichococcus_sp._R210	280	288	268	268	552	206	106	230	224	456	2878
d__Bacteria	k__unclassified_d__Bacteria	p__Firmicutes	c__Erysipelotrichia	o__Erysipelotrichales	f__Erysipelotrichaceae	g__Coprobacillus	s__Coprobacillus_sp._8_2_54BFAA	150	294	250	94	364	146	272	386	278	642	2876
d__Bacteria	k__unclassified_d__Bacteria	p__Firmicutes	c__Clostridia	o__Clostridiales	f__Clostridiaceae	g__Thermobrachium	s__Thermobrachium_celere	258	346	386	246	446	246	98	392	80	372	2870
d__Bacteria	k__unclassified_d__Bacteria	p__Firmicutes	c__Bacilli	o__Bacillales	f__Paenibacillaceae	g__Paenibacillus	s__Paenibacillus_sp._FSL_R7-0273	446	150	216	64	290	96	52	154	112	1286	2866
d__Archaea	k__unclassified_d__Archaea	p__Thaumarchaeota	c__unclassified_p__Thaumarchaeota	o__unclassified_p__Thaumarchaeota	f__unclassified_p__Thaumarchaeota	g__unclassified_p__Thaumarchaeota	s__Marine_Group_I_thaumarchaeote_SCGC_AAA799-B03	566	638	522	378	740	2	4	0	0	0	2850
d__Bacteria	k__unclassified_d__Bacteria	p__Firmicutes	c__Bacilli	o__Bacillales	f__Paenibacillaceae	g__Paenibacillus	s__Paenibacillus_sp._OSY-SE	272	280	178	210	362	166	96	450	316	520	2850
d__Bacteria	k__unclassified_d__Bacteria	p__Firmicutes	c__Clostridia	o__Thermoanaerobacterales	f__Thermoanaerobacteraceae	g__Caldanaerobacter	s__Caldanaerobacter_subterraneus	220	336	386	220	302	130	92	494	132	536	2848
d__Bacteria	k__unclassified_d__Bacteria	p__Firmicutes	c__Clostridia	o__Clostridiales	f__Defluviitaleaceae	g__unclassified_f__Defluviitaleaceae	s__Defluviitalea_phaphyphila	366	190	298	204	334	122	212	344	302	470	2842
d__Bacteria	k__unclassified_d__Bacteria	p__Deinococcus-Thermus	c__Deinococci	o__Thermales	f__Thermaceae	g__Thermus	s__Thermus_oshimai	540	296	354	198	256	202	200	292	26	478	2842
d__Bacteria	k__unclassified_d__Bacteria	p__Proteobacteria	c__Betaproteobacteria	o__Burkholderiales	f__Burkholderiaceae	g__Burkholderia	s__Burkholderia_pseudomallei	330	598	422	394	604	68	70	130	88	136	2840
d__Bacteria	k__unclassified_d__Bacteria	p__Firmicutes	c__Bacilli	o__Bacillales	f__Bacillaceae	g__Bacillus	s__Bacillus_cihuensis	110	286	334	226	350	244	202	538	250	298	2838
d__Bacteria	k__unclassified_d__Bacteria	p__Planctomycetes	c__Planctomycetia	o__Planctomycetales	f__Planctomycetaceae	g__Gemmata	s__Gemmata_sp._IIL30	180	352	302	276	334	210	166	396	276	344	2836
d__Bacteria	k__unclassified_d__Bacteria	p__Firmicutes	c__Bacilli	o__Bacillales	f__Paenibacillaceae	g__Aneurinibacillus	s__Aneurinibacillus_migulanus	176	146	166	124	126	176	218	776	316	608	2832
d__Bacteria	k__unclassified_d__Bacteria	p__Proteobacteria	c__Deltaproteobacteria	o__Desulfobacterales	f__Desulfobulbaceae	g__Desulfobulbus	s__Desulfobulbus_propionicus	326	580	170	142	310	212	140	466	342	140	2828
d__Bacteria	k__unclassified_d__Bacteria	p__Firmicutes	c__Clostridia	o__Clostridiales	f__unclassified_o__Clostridiales	g__Gottschalkia	s__[Clostridium]_purinilyticum	254	502	390	214	378	128	146	222	290	304	2828
d__Bacteria	k__unclassified_d__Bacteria	p__Cyanobacteria	c__unclassified_p__Cyanobacteria	o__Nostocales	f__Microchaetaceae	g__Hassallia	s__Hassallia_byssoidea	1552	118	46	22	156	28	4	92	36	770	2824
d__Bacteria	k__unclassified_d__Bacteria	p__Firmicutes	c__Bacilli	o__Lactobacillales	f__Lactobacillaceae	g__Lactobacillus	s__Lactobacillus_plantarum	148	352	362	226	538	208	68	248	136	536	2822
d__Bacteria	k__unclassified_d__Bacteria	p__Firmicutes	c__Negativicutes	o__Selenomonadales	f__Veillonellaceae	g__Megasphaera	s__unclassified_g__Megasphaera	160	420	278	272	368	166	178	328	422	230	2822
d__Bacteria	k__unclassified_d__Bacteria	p__Bacteroidetes	c__Flavobacteriia	o__Flavobacteriales	f__Flavobacteriaceae	g__Myroides	s__Myroides_odoratimimus	334	286	216	174	216	372	176	274	222	550	2820
d__Bacteria	k__unclassified_d__Bacteria	p__Firmicutes	c__Bacilli	o__Bacillales	f__Bacillaceae	g__Bacillus	s__Bacillus_sp._FJAT-28004	274	192	154	144	498	294	290	548	168	250	2812
d__Bacteria	k__unclassified_d__Bacteria	p__Firmicutes	c__Erysipelotrichia	o__Erysipelotrichales	f__Erysipelotrichaceae	g__Bulleidia	s__Bulleidia_extructa	394	242	240	104	166	344	300	434	260	304	2788
d__Bacteria	k__unclassified_d__Bacteria	p__Bacteroidetes	c__Flavobacteriia	o__Flavobacteriales	f__Flavobacteriaceae	g__Aquimarina	s__Aquimarina_muelleri	1778	136	14	20	106	90	4	34	32	560	2774
d__Bacteria	k__unclassified_d__Bacteria	p__Firmicutes	c__Clostridia	o__Clostridiales	f__Clostridiaceae	g__Clostridium	s__Clostridium_scatologenes	400	74	98	38	172	372	360	572	348	338	2772
d__Bacteria	k__unclassified_d__Bacteria	p__Firmicutes	c__Clostridia	o__Clostridiales	f__Peptostreptococcaceae	g__Intestinibacter	s__Intestinibacter_bartlettii	180	214	312	232	610	106	92	622	140	264	2772
d__Bacteria	k__unclassified_d__Bacteria	p__Firmicutes	c__Clostridia	o__Clostridiales	f__Clostridiales_Family_XIII._Incertae_Sedis	g__unclassified_f__Clostridiales_Family_XIII._Incertae_Sedis	s__Clostridiales_bacterium_S5-A14a	270	596	358	150	256	156	80	440	236	228	2770
d__Bacteria	k__unclassified_d__Bacteria	p__Firmicutes	c__Negativicutes	o__Selenomonadales	f__Veillonellaceae	g__Megamonas	s__Megamonas_funiformis	90	278	190	388	416	288	136	302	338	342	2768
d__Bacteria	k__unclassified_d__Bacteria	p__Firmicutes	c__Erysipelotrichia	o__Erysipelotrichales	f__Erysipelotrichaceae	g__Eggerthia	s__Eggerthia_catenaformis	322	304	412	196	296	136	184	234	136	548	2768
d__Bacteria	k__unclassified_d__Bacteria	p__Firmicutes	c__Bacilli	o__Bacillales	f__Bacillaceae	g__Bacillus	s__Bacillus_sp._J33	488	8	46	14	4	516	466	646	260	318	2766
d__Bacteria	k__unclassified_d__Bacteria	p__Firmicutes	c__Clostridia	o__Clostridiales	f__Peptostreptococcaceae	g__Peptoclostridium	s__[Clostridium]_sticklandii	176	254	240	168	390	176	104	368	324	562	2762
d__Bacteria	k__unclassified_d__Bacteria	p__Bacteroidetes	c__Bacteroidia	o__Bacteroidales	f__Prevotellaceae	g__Prevotella	s__Prevotella_loescheii	400	190	432	330	284	150	132	288	94	454	2754
d__Bacteria	k__unclassified_d__Bacteria	p__Firmicutes	c__Bacilli	o__Bacillales	f__Bacillaceae	g__Bacillus	s__Bacillus_nealsonii	248	214	260	188	280	102	128	398	578	356	2752
d__Bacteria	k__unclassified_d__Bacteria	p__Bacteroidetes	c__Sphingobacteriia	o__Sphingobacteriales	f__Sphingobacteriaceae	g__Pedobacter	s__Pedobacter_cryoconitis	298	364	210	202	206	240	138	286	202	602	2748
d__Bacteria	k__unclassified_d__Bacteria	p__Firmicutes	c__unclassified_p__Firmicutes	o__unclassified_p__Firmicutes	f__unclassified_p__Firmicutes	g__unclassified_p__Firmicutes	s__Firmicutes_bacterium_CAG:308	154	296	258	108	456	120	86	456	320	492	2746
d__Bacteria	k__unclassified_d__Bacteria	p__Proteobacteria	c__Alphaproteobacteria	o__Rhodospirillales	f__Acetobacteraceae	g__Acetobacter	s__Acetobacter_sp._CAG:977	288	98	272	572	384	32	442	226	58	360	2732
d__Bacteria	k__unclassified_d__Bacteria	p__Firmicutes	c__Erysipelotrichia	o__Erysipelotrichales	f__Erysipelotrichaceae	g__Coprobacillus	s__Coprobacillus_sp._CAG:698	594	144	128	284	316	18	182	238	206	622	2732
d__Bacteria	k__unclassified_d__Bacteria	p__Firmicutes	c__Clostridia	o__Clostridiales	f__Clostridiaceae	g__Clostridium	s__Clostridium_tetanomorphum	284	218	248	238	322	168	96	440	184	532	2730
d__Bacteria	k__unclassified_d__Bacteria	p__Firmicutes	c__Bacilli	o__Bacillales	f__Paenibacillaceae	g__Paenibacillus	s__Paenibacillus_sp._AT5	148	302	262	202	504	104	68	482	256	402	2730
d__Bacteria	k__unclassified_d__Bacteria	p__Firmicutes	c__Clostridia	o__Clostridiales	f__Lachnospiraceae	g__Coprococcus	s__Coprococcus_sp._ART55/1	270	226	300	408	456	148	114	272	172	362	2728
d__Bacteria	k__unclassified_d__Bacteria	p__Spirochaetes	c__Spirochaetia	o__Spirochaetales	f__Spirochaetaceae	g__Sphaerochaeta	s__Sphaerochaeta_pleomorpha	246	456	350	196	478	290	132	136	176	264	2724
d__Bacteria	k__unclassified_d__Bacteria	p__Proteobacteria	c__Deltaproteobacteria	o__Desulfovibrionales	f__Desulfovibrionaceae	g__Desulfovibrio	s__Desulfovibrio_salexigens	234	266	268	190	294	168	158	412	336	390	2716
d__Bacteria	k__unclassified_d__Bacteria	p__Fusobacteria	c__Fusobacteriia	o__Fusobacteriales	f__Fusobacteriaceae	g__Fusobacterium	s__Fusobacterium_varium	314	200	150	118	336	306	288	526	210	268	2716
d__Bacteria	k__unclassified_d__Bacteria	p__Firmicutes	c__Clostridia	o__Clostridiales	f__Clostridiaceae	g__Clostridium	s__Clostridium_sp._CAG:798	162	312	248	258	116	256	70	470	410	412	2714
d__Bacteria	k__unclassified_d__Bacteria	p__Firmicutes	c__Bacilli	o__Bacillales	f__Bacillaceae	g__Bacillus	s__Bacillus_sp._FJAT-27997	188	422	412	154	436	192	174	200	190	346	2714
d__Bacteria	k__unclassified_d__Bacteria	p__Firmicutes	c__Clostridia	o__Clostridiales	f__Eubacteriaceae	g__Eubacterium	s__Eubacterium_sp._CAG:248	414	240	158	154	438	136	116	154	194	706	2710
d__Bacteria	k__unclassified_d__Bacteria	p__Firmicutes	c__Negativicutes	o__Selenomonadales	f__Veillonellaceae	g__Veillonella	s__Veillonella_sp._6_1_27	566	4	10	2	2	442	446	650	274	310	2706
d__Bacteria	k__unclassified_d__Bacteria	p__Firmicutes	c__Clostridia	o__Clostridiales	f__Lachnospiraceae	g__Roseburia	s__Roseburia_sp._CAG:18	340	142	264	246	358	304	188	294	200	370	2706
d__Bacteria	k__unclassified_d__Bacteria	p__Firmicutes	c__Bacilli	o__Bacillales	f__Paenibacillaceae	g__Paenibacillus	s__Paenibacillus_sp._URHA0014	366	514	190	188	424	108	92	266	192	360	2700
d__Bacteria	k__unclassified_d__Bacteria	p__Proteobacteria	c__Gammaproteobacteria	o__Xanthomonadales	f__Rhodanobacteraceae	g__Rhodanobacter	s__Rhodanobacter_denitrificans	118	246	242	76	414	106	88	522	350	532	2694
d__Bacteria	k__unclassified_d__Bacteria	p__Proteobacteria	c__Betaproteobacteria	o__Burkholderiales	f__Sutterellaceae	g__Sutterella	s__Sutterella_wadsworthensis	60	272	152	60	30	176	962	298	96	588	2694
d__Bacteria	k__unclassified_d__Bacteria	p__Proteobacteria	c__Gammaproteobacteria	o__Aeromonadales	f__Succinivibrionaceae	g__Ruminobacter	s__Ruminobacter_sp._RM87	182	410	384	344	194	206	66	442	256	208	2692
d__Bacteria	k__unclassified_d__Bacteria	p__Bacteroidetes	c__Cytophagia	o__Cytophagales	f__Cyclobacteriaceae	g__Algoriphagus	s__Algoriphagus_terrigena	280	798	166	498	356	102	8	122	310	50	2690
d__Bacteria	k__unclassified_d__Bacteria	p__Bacteroidetes	c__Sphingobacteriia	o__Sphingobacteriales	f__Sphingobacteriaceae	g__Sphingobacterium	s__uncultured_Sphingobacterium_sp._EB080_L08E11	284	248	192	288	180	378	156	218	230	514	2688
d__Bacteria	k__unclassified_d__Bacteria	p__Firmicutes	c__Bacilli	o__Lactobacillales	f__Streptococcaceae	g__Streptococcus	s__Streptococcus_merionis	148	286	198	98	438	104	114	492	316	482	2676
d__Bacteria	k__unclassified_d__Bacteria	p__Proteobacteria	c__Deltaproteobacteria	o__Desulfovibrionales	f__Desulfovibrionaceae	g__Desulfovibrio	s__Desulfovibrio_zosterae	212	412	366	330	558	24	38	90	190	454	2674
d__Bacteria	k__unclassified_d__Bacteria	p__Firmicutes	c__Clostridia	o__Clostridiales	f__Lachnospiraceae	g__Anaerostipes	s__Anaerostipes_sp._CAG:276	422	224	142	310	200	172	174	464	234	332	2674
d__Bacteria	k__unclassified_d__Bacteria	p__Cyanobacteria	c__unclassified_p__Cyanobacteria	o__Nostocales	f__Nostocaceae	g__Cylindrospermum	s__Cylindrospermum_stagnale	142	474	444	286	360	132	126	294	96	314	2668
d__Bacteria	k__unclassified_d__Bacteria	p__unclassified_d__Bacteria	c__unclassified_d__Bacteria	o__unclassified_d__Bacteria	f__unclassified_d__Bacteria	g__unclassified_d__Bacteria	s__bacterium_L21-Spi-D4	226	172	144	612	224	110	102	450	246	366	2652
d__Bacteria	k__unclassified_d__Bacteria	p__Proteobacteria	c__Gammaproteobacteria	o__Methylococcales	f__Methylococcaceae	g__Methylobacter	s__Methylobacter_sp._BBA5.1	210	370	304	236	396	146	128	404	140	312	2646
d__Bacteria	k__unclassified_d__Bacteria	p__Bacteroidetes	c__Flavobacteriia	o__Flavobacteriales	f__Flavobacteriaceae	g__Flavobacterium	s__Flavobacterium_psychrophilum	426	222	266	210	216	210	112	448	126	406	2642
d__Bacteria	k__unclassified_d__Bacteria	p__Firmicutes	c__Bacilli	o__Bacillales	f__Paenibacillaceae	g__Cohnella	s__Cohnella_panacarvi	404	344	448	180	462	112	46	110	90	430	2626
d__Bacteria	k__unclassified_d__Bacteria	p__Actinobacteria	c__Actinobacteria	o__Actinomycetales	f__Actinomycetaceae	g__Actinomyces	s__Actinomyces_sp._oral_taxon_849	408	296	228	44	312	306	110	420	450	48	2622
d__Bacteria	k__unclassified_d__Bacteria	p__Bacteroidetes	c__Flavobacteriia	o__Flavobacteriales	f__Flavobacteriaceae	g__Mangrovimonas	s__Mangrovimonas_sp._ST2L12	224	86	138	378	182	128	242	468	270	506	2622
d__Bacteria	k__unclassified_d__Bacteria	p__Firmicutes	c__Bacilli	o__Bacillales	f__Bacillaceae	g__Bacillus	s__Bacillus_sp._JCM_19034	122	330	282	330	10	326	8	624	374	214	2620
d__Bacteria	k__unclassified_d__Bacteria	p__Firmicutes	c__Erysipelotrichia	o__Erysipelotrichales	f__Erysipelotrichaceae	g__Faecalicoccus	s__Faecalicoccus_pleomorphus	74	266	134	92	456	310	380	506	202	198	2618
d__Bacteria	k__unclassified_d__Bacteria	p__Firmicutes	c__Clostridia	o__Clostridiales	f__unclassified_o__Clostridiales	g__unclassified_o__Clostridiales	s__Clostridiales_bacterium_VE202-29	368	166	412	336	272	86	160	322	118	376	2616
d__Bacteria	k__unclassified_d__Bacteria	p__Firmicutes	c__Clostridia	o__Clostridiales	f__Peptostreptococcaceae	g__Terrisporobacter	s__Terrisporobacter_glycolicus	204	240	284	174	280	218	212	476	196	328	2612
d__Bacteria	k__unclassified_d__Bacteria	p__Actinobacteria	c__Actinobacteria	o__Corynebacteriales	f__Corynebacteriaceae	g__Corynebacterium	s__Corynebacterium_simulans	490	688	518	288	626	0	0	0	0	0	2610
d__Bacteria	k__unclassified_d__Bacteria	p__Proteobacteria	c__Gammaproteobacteria	o__Xanthomonadales	f__Xanthomonadaceae	g__Xanthomonas	s__Xanthomonas_vasicola	286	114	134	356	240	64	130	536	194	556	2610
d__Bacteria	k__unclassified_d__Bacteria	p__Proteobacteria	c__Alphaproteobacteria	o__Sphingomonadales	f__Erythrobacteraceae	g__Porphyrobacter	s__Porphyrobacter_sp._AAP82	76	266	180	76	414	80	74	564	368	510	2608
d__Bacteria	k__unclassified_d__Bacteria	p__Bacteroidetes	c__Cytophagia	o__Cytophagales	f__Cytophagaceae	g__Fibrella	s__Fibrella_aestuarina	1148	204	104	94	166	146	60	102	34	544	2602
d__Bacteria	k__unclassified_d__Bacteria	p__Bacteroidetes	c__Bacteroidia	o__Bacteroidales	f__Prevotellaceae	g__Prevotella	s__Prevotella_sp._C561	370	150	186	302	392	140	60	426	100	476	2602
d__Bacteria	k__unclassified_d__Bacteria	p__Firmicutes	c__Clostridia	o__Clostridiales	f__Clostridiaceae	g__Clostridium	s__Clostridium_algidicarnis	94	178	196	94	394	116	90	530	304	600	2596
d__Bacteria	k__unclassified_d__Bacteria	p__Bacteroidetes	c__Flavobacteriia	o__Flavobacteriales	f__Flavobacteriaceae	g__Myroides	s__Myroides_sp._A21	248	104	164	356	218	64	92	550	214	578	2588
d__Bacteria	k__unclassified_d__Bacteria	p__Proteobacteria	c__Alphaproteobacteria	o__Rhizobiales	f__Aurantimonadaceae	g__Martelella	s__Martelella_endophytica	380	2	66	12	0	532	440	532	346	276	2586
d__Bacteria	k__unclassified_d__Bacteria	p__unclassified_d__Bacteria	c__unclassified_d__Bacteria	o__unclassified_d__Bacteria	f__unclassified_d__Bacteria	g__unclassified_d__Bacteria	s__uncultured_bacterium_DCM003Cefta01	228	190	628	190	156	156	222	236	158	422	2586
d__Bacteria	k__unclassified_d__Bacteria	p__Actinobacteria	c__Actinobacteria	o__Bifidobacteriales	f__Bifidobacteriaceae	g__Parascardovia	s__Parascardovia_denticolens	338	474	376	238	504	54	78	280	86	156	2584
d__Bacteria	k__unclassified_d__Bacteria	p__Firmicutes	c__Negativicutes	o__Selenomonadales	f__Veillonellaceae	g__Selenomonas	s__Selenomonas_sp._CM52	120	384	394	306	40	196	24	536	348	230	2578
d__Bacteria	k__unclassified_d__Bacteria	p__Armatimonadetes	c__unclassified_p__Armatimonadetes	o__unclassified_p__Armatimonadetes	f__unclassified_p__Armatimonadetes	g__unclassified_p__Armatimonadetes	s__Armatimonadetes_bacterium_CSP1-3	296	68	64	22	212	420	460	580	196	252	2570
d__Bacteria	k__unclassified_d__Bacteria	p__Firmicutes	c__Bacilli	o__Bacillales	f__Bacillaceae	g__Bacillus	s__Bacillus_sp._37MA	706	204	204	142	166	240	134	168	140	466	2570
d__Bacteria	k__unclassified_d__Bacteria	p__Bacteroidetes	c__Flavobacteriia	o__Flavobacteriales	f__Flavobacteriaceae	g__Capnocytophaga	s__Capnocytophaga_gingivalis	220	102	126	430	258	72	158	502	274	426	2568
d__Bacteria	k__unclassified_d__Bacteria	p__Proteobacteria	c__Alphaproteobacteria	o__Rhodospirillales	f__Acetobacteraceae	g__Acetobacter	s__Acetobacter_sp._CAG:267	94	100	226	496	410	56	380	312	108	370	2552
d__Bacteria	k__unclassified_d__Bacteria	p__Firmicutes	c__Negativicutes	o__Selenomonadales	f__Veillonellaceae	g__Centipeda	s__Centipeda_periodontii	132	294	322	164	194	236	116	340	370	382	2550
d__Bacteria	k__unclassified_d__Bacteria	p__Proteobacteria	c__Deltaproteobacteria	o__Desulfobacterales	f__Desulfobacteraceae	g__Candidatus_Magnetoglobus	s__Candidatus_Magnetoglobus_multicellularis	316	216	238	114	304	70	90	340	386	472	2546
d__Bacteria	k__unclassified_d__Bacteria	p__Proteobacteria	c__Deltaproteobacteria	o__Desulfobacterales	f__Desulfobacteraceae	g__Desulfospira	s__Desulfospira_joergensenii	162	286	234	262	298	154	90	514	250	294	2544
d__Bacteria	k__unclassified_d__Bacteria	p__unclassified_d__Bacteria	c__unclassified_d__Bacteria	o__unclassified_d__Bacteria	f__unclassified_d__Bacteria	g__unclassified_d__Bacteria	s__uncultured_bacterium_Contig1495	96	294	258	348	158	222	12	564	272	314	2538
d__Bacteria	k__unclassified_d__Bacteria	p__Firmicutes	c__Clostridia	o__Clostridiales	f__Peptostreptococcaceae	g__unclassified_f__Peptostreptococcaceae	s__Peptostreptococcaceae_bacterium_OBRC8	176	218	482	186	300	108	60	250	410	348	2538
d__Bacteria	k__unclassified_d__Bacteria	p__Firmicutes	c__Clostridia	o__Clostridiales	f__Peptostreptococcaceae	g__Peptostreptococcus	s__Peptostreptococcus_anaerobius	278	240	194	220	200	130	172	252	450	396	2532
d__Bacteria	k__unclassified_d__Bacteria	p__Firmicutes	c__Bacilli	o__Bacillales	f__Planococcaceae	g__Sporosarcina	s__Sporosarcina_sp._HYO08	294	266	266	202	322	234	94	246	296	308	2528
d__Bacteria	k__unclassified_d__Bacteria	p__Firmicutes	c__Clostridia	o__Clostridiales	f__Lachnospiraceae	g__Lachnoclostridium	s__[Clostridium]_indolis	372	492	298	218	446	104	80	158	114	246	2528
d__Bacteria	k__unclassified_d__Bacteria	p__Firmicutes	c__Clostridia	o__Clostridiales	f__Ruminococcaceae	g__Ruminococcus	s__Ruminococcus_sp._CAG:9	572	192	136	156	278	188	128	298	234	344	2526
d__Bacteria	k__unclassified_d__Bacteria	p__Firmicutes	c__unclassified_p__Firmicutes	o__unclassified_p__Firmicutes	f__unclassified_p__Firmicutes	g__unclassified_p__Firmicutes	s__Firmicutes_bacterium_CAG:313	282	424	262	200	276	74	96	218	278	414	2524
d__Bacteria	k__unclassified_d__Bacteria	p__Firmicutes	c__Tissierellia	o__Tissierellales	f__Peptoniphilaceae	g__Helcococcus	s__Helcococcus_sueciensis	176	406	468	70	320	114	76	328	226	340	2524
d__Eukaryota	k__Viridiplantae	p__Chlorophyta	c__Chlorophyceae	o__Chlamydomonadales	f__Volvocaceae	g__Volvox	s__Volvox_carteri	450	0	28	6	0	434	426	576	280	314	2514
d__Bacteria	k__unclassified_d__Bacteria	p__unclassified_d__Bacteria	c__unclassified_d__Bacteria	o__unclassified_d__Bacteria	f__unclassified_d__Bacteria	g__unclassified_d__Bacteria	s__bacterium_SM23_57	464	150	78	192	586	70	144	184	216	430	2514
d__Bacteria	k__unclassified_d__Bacteria	p__Actinobacteria	c__Actinobacteria	o__Bifidobacteriales	f__Bifidobacteriaceae	g__Bifidobacterium	s__Bifidobacterium_biavatii	124	256	462	188	482	60	86	304	222	328	2512
d__Bacteria	k__unclassified_d__Bacteria	p__Firmicutes	c__Clostridia	o__Clostridiales	f__Lachnospiraceae	g__Anaerostipes	s__Anaerostipes_sp._3_2_56FAA	278	204	272	172	254	214	222	334	190	372	2512
d__Bacteria	k__unclassified_d__Bacteria	p__Firmicutes	c__Bacilli	o__Bacillales	f__Bacillaceae	g__Bacillus	s__Bacillus_thermoamylovorans	320	292	136	316	270	178	198	356	224	220	2510
d__Bacteria	k__unclassified_d__Bacteria	p__Proteobacteria	c__Gammaproteobacteria	o__Vibrionales	f__Vibrionaceae	g__Vibrio	s__Vibrio_nigripulchritudo	132	220	52	98	406	192	188	486	160	574	2508
d__Bacteria	k__unclassified_d__Bacteria	p__Proteobacteria	c__Deltaproteobacteria	o__Desulfuromonadales	f__Geobacteraceae	g__Geobacter	s__Geobacter_bemidjiensis	1448	168	78	34	152	88	6	60	46	428	2508
d__Bacteria	k__unclassified_d__Bacteria	p__Proteobacteria	c__Deltaproteobacteria	o__Desulfovibrionales	f__Desulfohalobiaceae	g__Desulfonatronovibrio	s__Desulfonatronovibrio_magnus	94	204	264	166	264	150	118	514	154	576	2504
d__Bacteria	k__unclassified_d__Bacteria	p__Firmicutes	c__Clostridia	o__Clostridiales	f__Peptococcaceae	g__Dehalobacter	s__Dehalobacter_restrictus	202	292	124	98	580	164	168	324	172	376	2500
d__Bacteria	k__unclassified_d__Bacteria	p__Firmicutes	c__Clostridia	o__Clostridiales	f__Clostridiaceae	g__Clostridium	s__Clostridium_sp._C8	222	358	290	172	228	190	94	314	176	448	2492
d__Bacteria	k__unclassified_d__Bacteria	p__Bacteroidetes	c__Flavobacteriia	o__Flavobacteriales	f__Flavobacteriaceae	g__Myroides	s__Myroides_odoratus	608	92	410	66	304	132	126	254	72	422	2486
d__Bacteria	k__unclassified_d__Bacteria	p__Actinobacteria	c__Actinobacteria	o__Bifidobacteriales	f__Bifidobacteriaceae	g__Bifidobacterium	s__Bifidobacterium_cuniculi	132	346	324	284	84	214	46	568	264	224	2486
d__Bacteria	k__unclassified_d__Bacteria	p__Firmicutes	c__Bacilli	o__Bacillales	f__Bacillaceae	g__Bacillus	s__Bacillus_sp._m3-13	136	472	284	266	20	262	6	506	326	204	2482
d__Bacteria	k__unclassified_d__Bacteria	p__Firmicutes	c__Bacilli	o__Bacillales	f__Paenibacillaceae	g__Paenibacillus	s__Paenibacillus_alginolyticus	156	342	116	52	242	158	212	548	198	454	2478
d__Bacteria	k__unclassified_d__Bacteria	p__Firmicutes	c__Bacilli	o__Lactobacillales	f__Lactobacillaceae	g__Lactobacillus	s__Lactobacillus_zeae	88	332	234	292	0	284	0	680	310	258	2478
d__Bacteria	k__unclassified_d__Bacteria	p__Proteobacteria	c__Gammaproteobacteria	o__Vibrionales	f__Vibrionaceae	g__Photobacterium	s__Photobacterium_leiognathi	382	340	418	132	196	192	166	250	34	366	2476
d__Bacteria	k__unclassified_d__Bacteria	p__Firmicutes	c__Bacilli	o__Bacillales	f__Planococcaceae	g__Sporosarcina	s__Sporosarcina_koreensis	278	326	292	220	468	150	64	212	122	334	2466
d__Bacteria	k__unclassified_d__Bacteria	p__Proteobacteria	c__Deltaproteobacteria	o__Desulfarculales	f__Desulfarculaceae	g__Desulfarculus	s__Desulfarculus_baarsii	74	134	114	146	152	188	250	532	292	582	2464
d__Bacteria	k__unclassified_d__Bacteria	p__Firmicutes	c__Bacilli	o__Bacillales	f__Paenibacillaceae	g__Paenibacillus	s__Paenibacillus_assamensis	106	244	188	86	384	96	68	474	332	486	2464
d__Bacteria	k__unclassified_d__Bacteria	p__Firmicutes	c__Clostridia	o__Thermoanaerobacterales	f__Thermoanaerobacteraceae	g__Desulfovirgula	s__Desulfovirgula_thermocuniculi	150	354	242	238	222	160	142	406	340	204	2458
d__Bacteria	k__unclassified_d__Bacteria	p__Proteobacteria	c__Deltaproteobacteria	o__Myxococcales	f__Cystobacteraceae	g__Stigmatella	s__Stigmatella_aurantiaca	86	268	226	280	50	234	4	716	314	278	2456
d__Bacteria	k__unclassified_d__Bacteria	p__Firmicutes	c__Clostridia	o__Clostridiales	f__Clostridiaceae	g__Clostridiisalibacter	s__Clostridiisalibacter_paucivorans	148	322	568	230	328	82	104	254	172	244	2452
d__Bacteria	k__unclassified_d__Bacteria	p__Bacteroidetes	c__Bacteroidia	o__Bacteroidales	f__Prevotellaceae	g__Prevotella	s__Prevotella_micans	466	282	304	330	360	152	30	174	158	194	2450
d__Bacteria	k__unclassified_d__Bacteria	p__Firmicutes	c__Bacilli	o__Bacillales	f__Paenibacillaceae	g__Paenibacillus	s__Paenibacillus_sp._FSL_R5-0345	194	168	178	82	606	82	58	410	260	406	2444
d__Bacteria	k__unclassified_d__Bacteria	p__Firmicutes	c__Negativicutes	o__Selenomonadales	f__Acidaminococcaceae	g__Acidaminococcus	s__unclassified_g__Acidaminococcus	194	338	228	114	556	162	144	280	244	184	2444
d__Bacteria	k__unclassified_d__Bacteria	p__Firmicutes	c__Negativicutes	o__Selenomonadales	f__Acidaminococcaceae	g__Acidaminococcus	s__Acidaminococcus_fermentans	142	252	210	424	356	138	78	228	222	392	2442
d__Bacteria	k__unclassified_d__Bacteria	p__Firmicutes	c__Bacilli	o__Bacillales	f__Bacillaceae	g__Bacillus	s__Bacillus_sp._123MFChir2	90	300	266	282	0	302	2	652	312	230	2436
d__Bacteria	k__unclassified_d__Bacteria	p__Actinobacteria	c__Actinobacteria	o__Bifidobacteriales	f__Bifidobacteriaceae	g__Scardovia	s__Scardovia_wiggsiae	228	210	212	598	330	138	40	376	148	156	2436
d__Bacteria	k__unclassified_d__Bacteria	p__Bacteroidetes	c__Bacteroidia	o__Bacteroidales	f__Prevotellaceae	g__Prevotella	s__Prevotella_sp._P5-119	638	272	484	178	292	104	112	134	84	132	2430
d__Bacteria	k__unclassified_d__Bacteria	p__Firmicutes	c__Clostridia	o__Clostridiales	f__Ruminococcaceae	g__Ruminococcus	s__Ruminococcus_sp._CAG:57	168	216	242	304	212	218	118	302	178	458	2416
d__Bacteria	k__unclassified_d__Bacteria	p__Actinobacteria	c__Actinobacteria	o__Bifidobacteriales	f__Bifidobacteriaceae	g__Bifidobacterium	s__Bifidobacterium_breve	88	274	156	106	292	310	150	528	144	362	2410
d__Bacteria	k__unclassified_d__Bacteria	p__Synergistetes	c__Synergistia	o__Synergistales	f__Synergistaceae	g__Jonquetella	s__Jonquetella_sp._BV3C21	84	732	308	94	276	208	70	238	94	304	2408
d__Bacteria	k__unclassified_d__Bacteria	p__Firmicutes	c__Negativicutes	o__Selenomonadales	f__Veillonellaceae	g__Pelosinus	s__Pelosinus_sp._UFO1	176	262	274	210	744	154	88	186	118	196	2408
d__Bacteria	k__unclassified_d__Bacteria	p__unclassified_d__Bacteria	c__unclassified_d__Bacteria	o__unclassified_d__Bacteria	f__unclassified_d__Bacteria	g__unclassified_d__Bacteria	s__uncultured_bacterium_Contig16	66	140	256	234	666	16	98	172	148	610	2406
d__Bacteria	k__unclassified_d__Bacteria	p__Bacteroidetes	c__Bacteroidia	o__Bacteroidales	f__Prevotellaceae	g__Prevotella	s__Prevotella_scopos	728	440	578	182	328	38	22	12	28	46	2402
d__Bacteria	k__unclassified_d__Bacteria	p__Firmicutes	c__Clostridia	o__Thermoanaerobacterales	f__Thermoanaerobacterales_Family_III._Incertae_Sedis	g__Thermoanaerobacterium	s__Thermoanaerobacterium_thermosaccharolyticum	256	276	248	120	330	226	98	318	152	372	2396
d__Bacteria	k__unclassified_d__Bacteria	p__Proteobacteria	c__Gammaproteobacteria	o__Cellvibrionales	f__Cellvibrionaceae	g__Teredinibacter	s__Teredinibacter_sp._991H.S.0a.06	426	2	40	14	0	378	408	556	264	308	2396
d__Bacteria	k__unclassified_d__Bacteria	p__Firmicutes	c__Clostridia	o__Clostridiales	f__Clostridiaceae	g__Clostridium	s__Clostridium_paraputrificum	274	142	340	102	428	170	136	322	222	254	2390
d__Bacteria	k__unclassified_d__Bacteria	p__Bacteroidetes	c__Sphingobacteriia	o__Sphingobacteriales	f__Sphingobacteriaceae	g__Pedobacter	s__Pedobacter_antarcticus	262	100	388	90	156	380	250	256	208	298	2388
d__Bacteria	k__unclassified_d__Bacteria	p__Firmicutes	c__Clostridia	o__Clostridiales	f__Clostridiaceae	g__Clostridium	s__Clostridium_arbusti	82	134	148	552	422	84	78	424	138	326	2388
d__Bacteria	k__unclassified_d__Bacteria	p__Bacteroidetes	c__Bacteroidia	o__Bacteroidales	f__Prolixibacteraceae	g__Sunxiuqinia	s__Sunxiuqinia_dokdonensis	364	144	328	332	210	176	54	184	114	482	2388
d__Bacteria	k__unclassified_d__Bacteria	p__Proteobacteria	c__Betaproteobacteria	o__Burkholderiales	f__Comamonadaceae	g__Variovorax	s__Variovorax_paradoxus	118	208	212	252	328	178	144	372	176	394	2382
d__Bacteria	k__unclassified_d__Bacteria	p__Firmicutes	c__Clostridia	o__Clostridiales	f__Lachnospiraceae	g__Blautia	s__Blautia_sp._Marseille-P2398	250	332	164	704	300	50	40	248	56	236	2380
d__Bacteria	k__unclassified_d__Bacteria	p__Chloroflexi	c__Anaerolineae	o__Anaerolineales	f__Anaerolineaceae	g__Levilinea	s__Levilinea_saccharolytica	74	64	62	1106	114	208	166	280	66	238	2378
d__Bacteria	k__unclassified_d__Bacteria	p__Firmicutes	c__Bacilli	o__Bacillales	f__Sporolactobacillaceae	g__Sporolactobacillus	s__Sporolactobacillus_laevolacticus	200	70	232	110	830	36	68	116	138	576	2376
d__Bacteria	k__unclassified_d__Bacteria	p__Firmicutes	c__Negativicutes	o__Selenomonadales	f__Veillonellaceae	g__Selenomonas	s__Selenomonas_sp._FC4001	150	264	162	208	448	52	42	432	96	520	2374
d__Bacteria	k__unclassified_d__Bacteria	p__Firmicutes	c__Bacilli	o__Bacillales	f__Bacillaceae	g__Bacillus	s__Bacillus_sp._UNC438CL73TsuS30	108	256	148	114	280	184	152	530	216	386	2374
d__Bacteria	k__unclassified_d__Bacteria	p__Synergistetes	c__Synergistia	o__Synergistales	f__Synergistaceae	g__Aminobacterium	s__Aminobacterium_mobile	162	322	146	294	352	258	84	346	156	250	2370
d__Bacteria	k__unclassified_d__Bacteria	p__Firmicutes	c__Clostridia	o__Thermoanaerobacterales	f__Thermoanaerobacteraceae	g__Moorella	s__Moorella_sp._60_41	220	400	520	202	264	94	108	168	158	232	2366
d__Bacteria	k__unclassified_d__Bacteria	p__Firmicutes	c__Bacilli	o__Bacillales	f__Paenibacillaceae	g__Paenibacillus	s__Paenibacillus_sp._Soil522	172	264	200	126	128	218	48	408	270	532	2366
d__Bacteria	k__unclassified_d__Bacteria	p__Proteobacteria	c__Epsilonproteobacteria	o__Campylobacterales	f__Campylobacteraceae	g__Arcobacter	s__Arcobacter_butzleri	74	208	208	130	376	80	96	422	298	470	2362
d__Bacteria	k__unclassified_d__Bacteria	p__Bacteroidetes	c__Bacteroidia	o__Bacteroidales	f__Porphyromonadaceae	g__Porphyromonas	s__Porphyromonas_sp._COT-239_OH1446	280	340	364	332	194	156	136	190	184	184	2360
d__Bacteria	k__unclassified_d__Bacteria	p__Actinobacteria	c__Coriobacteriia	o__Coriobacteriales	f__Coriobacteriaceae	g__Senegalimassilia	s__Senegalimassilia_anaerobia	104	324	374	280	314	150	86	304	152	272	2360
d__Bacteria	k__unclassified_d__Bacteria	p__Proteobacteria	c__Betaproteobacteria	o__Rhodocyclales	f__Rhodocyclaceae	g__Azovibrio	s__Azovibrio_restrictus	150	288	270	264	362	130	106	290	148	348	2356
d__Bacteria	k__unclassified_d__Bacteria	p__Bacteroidetes	c__Flavobacteriia	o__Flavobacteriales	f__Flavobacteriaceae	g__Mesonia	s__Mesonia_mobilis	272	100	138	244	234	46	88	520	178	536	2356
d__Bacteria	k__unclassified_d__Bacteria	p__Firmicutes	c__Tissierellia	o__Tissierellales	f__Peptoniphilaceae	g__Parvimonas	s__Parvimonas_micra	188	174	182	194	436	74	72	360	218	450	2348
d__Bacteria	k__unclassified_d__Bacteria	p__Actinobacteria	c__Actinobacteria	o__Geodermatophilales	f__Geodermatophilaceae	g__Blastococcus	s__Blastococcus_saxobsidens	162	622	358	104	382	88	144	128	222	132	2342
d__Bacteria	k__unclassified_d__Bacteria	p__unclassified_d__Bacteria	c__unclassified_d__Bacteria	o__unclassified_d__Bacteria	f__unclassified_d__Bacteria	g__unclassified_d__Bacteria	s__bacterium_UASB270	84	220	256	568	490	116	92	154	208	154	2342
d__Bacteria	k__unclassified_d__Bacteria	p__Bacteroidetes	c__Flavobacteriia	o__Flavobacteriales	f__Flavobacteriaceae	g__Chryseobacterium	s__Chryseobacterium_indologenes	1176	276	126	88	188	86	4	30	24	340	2338
d__Bacteria	k__unclassified_d__Bacteria	p__Bacteroidetes	c__Bacteroidia	o__Bacteroidales	f__Prevotellaceae	g__Prevotella	s__Prevotella_sp._MSX73	334	128	252	364	338	190	72	222	220	216	2336
d__Bacteria	k__unclassified_d__Bacteria	p__Firmicutes	c__Clostridia	o__Clostridiales	f__Peptococcaceae	g__Dehalobacter	s__Dehalobacter_sp._E1	210	236	366	214	594	192	132	58	82	248	2332
d__Bacteria	k__unclassified_d__Bacteria	p__Firmicutes	c__Erysipelotrichia	o__Erysipelotrichales	f__Erysipelotrichaceae	g__Turicibacter	s__Turicibacter_sp._H121	8	4	10	4	30	26	0	16	384	1848	2330
d__Bacteria	k__unclassified_d__Bacteria	p__Proteobacteria	c__Deltaproteobacteria	o__Syntrophobacterales	f__Syntrophaceae	g__Smithella	s__Smithella_sp._F21	142	264	298	166	336	146	140	364	132	340	2328
d__Bacteria	k__unclassified_d__Bacteria	p__Firmicutes	c__Bacilli	o__Bacillales	f__Alicyclobacillaceae	g__Alicyclobacillus	s__Alicyclobacillus_acidocaldarius	370	256	364	196	396	166	84	38	72	384	2326
d__Bacteria	k__unclassified_d__Bacteria	p__Firmicutes	c__Bacilli	o__Bacillales	f__Staphylococcaceae	g__Staphylococcus	s__Staphylococcus_sp._CAG:324	236	166	76	298	562	66	84	174	114	546	2322
d__Bacteria	k__unclassified_d__Bacteria	p__Firmicutes	c__Bacilli	o__Bacillales	f__Paenibacillaceae	g__Paenibacillus	s__Paenibacillus_forsythiae	356	62	40	106	410	274	226	292	104	444	2314
d__Bacteria	k__unclassified_d__Bacteria	p__Actinobacteria	c__Actinobacteria	o__Bifidobacteriales	f__Bifidobacteriaceae	g__Bifidobacterium	s__Bifidobacterium_reuteri	378	254	784	168	274	12	64	102	54	208	2298
d__Bacteria	k__unclassified_d__Bacteria	p__Firmicutes	c__Clostridia	o__Thermoanaerobacterales	f__Thermoanaerobacterales_Family_III._Incertae_Sedis	g__Thermoanaerobacterium	s__Thermoanaerobacterium_saccharolyticum	116	210	234	116	340	128	90	400	286	376	2296
d__Bacteria	k__unclassified_d__Bacteria	p__Proteobacteria	c__Gammaproteobacteria	o__Alteromonadales	f__Pseudoalteromonadaceae	g__Pseudoalteromonas	s__Pseudoalteromonas_sp._P1-9	244	92	128	250	258	48	118	442	192	524	2296
d__Bacteria	k__unclassified_d__Bacteria	p__Firmicutes	c__Clostridia	o__Clostridiales	f__Clostridiaceae	g__Clostridium	s__Clostridium_sp._CAG:594	400	312	224	154	374	96	94	196	206	236	2292
d__Bacteria	k__unclassified_d__Bacteria	p__unclassified_d__Bacteria	c__unclassified_d__Bacteria	o__unclassified_d__Bacteria	f__unclassified_d__Bacteria	g__unclassified_d__Bacteria	s__uncultured_bacterium_fosmid_pJB135F11	280	404	546	136	196	40	90	180	70	348	2290
d__Bacteria	k__unclassified_d__Bacteria	p__Proteobacteria	c__Alphaproteobacteria	o__Rhizobiales	f__Methylocystaceae	g__Pleomorphomonas	s__Pleomorphomonas_koreensis	284	280	250	194	248	192	114	246	148	332	2288
d__Bacteria	k__unclassified_d__Bacteria	p__Firmicutes	c__Bacilli	o__Bacillales	f__Bacillaceae	g__Bacillus	s__Bacillus_vietnamensis	258	306	390	276	566	86	58	64	62	218	2284
d__Bacteria	k__unclassified_d__Bacteria	p__Firmicutes	c__Clostridia	o__Thermoanaerobacterales	f__Thermoanaerobacteraceae	g__Thermoanaerobacter	s__Thermoanaerobacter_thermocopriae	298	260	338	162	482	260	78	104	112	188	2282
d__Bacteria	k__unclassified_d__Bacteria	p__Firmicutes	c__Negativicutes	o__Selenomonadales	f__Veillonellaceae	g__Megasphaera	s__Megasphaera_sp._BL7	80	264	132	232	154	198	176	300	498	246	2280
d__Bacteria	k__unclassified_d__Bacteria	p__Proteobacteria	c__Gammaproteobacteria	o__Methylococcales	f__Methylococcaceae	g__unclassified_f__Methylococcaceae	s__Methylococcaceae_bacterium_73a	68	342	248	324	0	240	2	470	358	222	2274
d__Bacteria	k__unclassified_d__Bacteria	p__Firmicutes	c__Bacilli	o__Bacillales	f__Bacillaceae	g__Aeribacillus	s__Aeribacillus_pallidus	54	20	36	1190	38	522	128	206	20	60	2274
d__Bacteria	k__unclassified_d__Bacteria	p__Proteobacteria	c__Deltaproteobacteria	o__Desulfovibrionales	f__Desulfovibrionaceae	g__Desulfovibrio	s__Desulfovibrio_bastinii	278	364	282	406	416	12	18	122	162	212	2272
d__Bacteria	k__unclassified_d__Bacteria	p__Proteobacteria	c__Gammaproteobacteria	o__Vibrionales	f__Vibrionaceae	g__Aliivibrio	s__Aliivibrio_fischeri	176	662	324	98	334	68	140	140	182	140	2264
d__Bacteria	k__unclassified_d__Bacteria	p__Bacteroidetes	c__Bacteroidia	o__Bacteroidales	f__Marinilabiliaceae	g__Alkaliflexus	s__Alkaliflexus_imshenetskii	158	116	158	162	214	176	116	348	188	624	2260
d__Bacteria	k__unclassified_d__Bacteria	p__Bacteroidetes	c__Bacteroidia	o__Bacteroidales	f__Bacteroidaceae	g__Bacteroides	s__Bacteroides_sp._4_3_47FAA	114	154	88	50	92	316	270	386	116	674	2260
d__Bacteria	k__unclassified_d__Bacteria	p__Firmicutes	c__Clostridia	o__Clostridiales	f__Clostridiaceae	g__Clostridium	s__Clostridium_sp._CAG:307	148	64	472	48	312	12	18	72	42	1070	2258
d__Bacteria	k__unclassified_d__Bacteria	p__unclassified_d__Bacteria	c__unclassified_d__Bacteria	o__unclassified_d__Bacteria	f__unclassified_d__Bacteria	g__unclassified_d__Bacteria	s__uncultured_bacterium_contig00100(2014)	1270	158	18	38	138	112	0	44	30	448	2256
d__Bacteria	k__unclassified_d__Bacteria	p__Cyanobacteria	c__unclassified_p__Cyanobacteria	o__Oscillatoriales	f__unclassified_o__Oscillatoriales	g__Oscillatoria	s__Oscillatoria_sp._PCC_10802	196	264	272	220	296	112	102	346	112	332	2252
d__Bacteria	k__unclassified_d__Bacteria	p__Firmicutes	c__Clostridia	o__Clostridiales	f__Clostridiaceae	g__Clostridium	s__Clostridium_sp._CAG:508	192	424	164	140	450	156	106	220	94	288	2234
d__Bacteria	k__unclassified_d__Bacteria	p__Firmicutes	c__Bacilli	o__Bacillales	f__Paenibacillaceae	g__Paenibacillus	s__Paenibacillus_massiliensis	268	418	160	196	474	116	46	118	128	302	2226
d__Bacteria	k__unclassified_d__Bacteria	p__Cyanobacteria	c__unclassified_p__Cyanobacteria	o__Oscillatoriales	f__unclassified_o__Oscillatoriales	g__Lyngbya	s__Lyngbya_sp._PCC_8106	136	298	234	246	294	120	128	296	150	324	2226
d__Bacteria	k__unclassified_d__Bacteria	p__Acidobacteria	c__Acidobacteriia	o__Acidobacteriales	f__Acidobacteriaceae	g__Terriglobus	s__Terriglobus_sp._TAA_43	0	0	4	0	0	0	6	2214	0	0	2224
d__Bacteria	k__unclassified_d__Bacteria	p__Bacteroidetes	c__Flavobacteriia	o__Flavobacteriales	f__Flavobacteriaceae	g__Capnocytophaga	s__Capnocytophaga_sp._oral_taxon_335	1284	136	18	38	126	126	4	38	38	416	2224
d__Bacteria	k__unclassified_d__Bacteria	p__Firmicutes	c__Clostridia	o__Clostridiales	f__Peptococcaceae	g__Desulfotomaculum	s__Desulfotomaculum_sp._46_80	170	88	98	364	294	290	44	300	224	350	2222
d__Bacteria	k__unclassified_d__Bacteria	p__Bacteroidetes	c__Flavobacteriia	o__Flavobacteriales	f__Flavobacteriaceae	g__Eudoraea	s__Eudoraea_adriatica	272	208	142	82	176	286	222	442	186	204	2220
d__Bacteria	k__unclassified_d__Bacteria	p__Actinobacteria	c__Actinobacteria	o__Corynebacteriales	f__Corynebacteriaceae	g__Corynebacterium	s__unclassified_g__Corynebacterium	406	0	28	12	0	414	350	498	252	256	2216
d__Bacteria	k__unclassified_d__Bacteria	p__Synergistetes	c__Synergistia	o__Synergistales	f__Synergistaceae	g__Aminobacterium	s__Aminobacterium_colombiense	106	342	188	262	252	264	48	336	252	162	2212
d__Bacteria	k__unclassified_d__Bacteria	p__Firmicutes	c__Clostridia	o__Halanaerobiales	f__Halobacteroidaceae	g__Acetohalobium	s__Acetohalobium_arabaticum	348	10	50	24	24	406	320	542	218	262	2204
d__Bacteria	k__unclassified_d__Bacteria	p__Actinobacteria	c__Coriobacteriia	o__Coriobacteriales	f__Atopobiaceae	g__Olsenella	s__Olsenella_sp._oral_taxon_809	94	302	170	152	318	48	90	402	286	334	2196
d__Bacteria	k__unclassified_d__Bacteria	p__Firmicutes	c__Bacilli	o__Bacillales	f__Bacillaceae	g__Fictibacillus	s__Fictibacillus_phosphorivorans	232	396	236	164	488	70	122	246	92	150	2196
d__Bacteria	k__unclassified_d__Bacteria	p__Bacteroidetes	c__Flavobacteriia	o__Flavobacteriales	f__Flavobacteriaceae	g__Flavobacterium	s__Flavobacterium_sp._83	1400	144	16	32	84	70	0	30	18	400	2194
d__Bacteria	k__unclassified_d__Bacteria	p__Firmicutes	c__Bacilli	o__Bacillales	f__Paenibacillaceae	g__Paenibacillus	s__Paenibacillus_sp._FSL_P4-0081	272	142	302	242	128	22	142	152	124	664	2190
d__Bacteria	k__unclassified_d__Bacteria	p__Spirochaetes	c__Spirochaetia	o__Brachyspirales	f__Brachyspiraceae	g__Brachyspira	s__Brachyspira_hyodysenteriae	238	386	400	130	400	164	60	76	36	298	2188
d__Bacteria	k__unclassified_d__Bacteria	p__Proteobacteria	c__Gammaproteobacteria	o__Aeromonadales	f__Aeromonadaceae	g__Aeromonas	s__Aeromonas_hydrophila	224	314	252	236	392	12	4	36	22	694	2186
d__Archaea	k__unclassified_d__Archaea	p__Euryarchaeota	c__Methanomicrobia	o__Methanomicrobiales	f__Methanomicrobiaceae	g__Methanomicrobium	s__Methanomicrobium_mobile	86	244	312	172	312	126	228	406	178	122	2186
d__Bacteria	k__unclassified_d__Bacteria	p__Bacteroidetes	c__Sphingobacteriia	o__Sphingobacteriales	f__Chitinophagaceae	g__Niastella	s__Niastella_koreensis	514	182	176	80	122	412	128	112	82	374	2182
d__Bacteria	k__unclassified_d__Bacteria	p__Proteobacteria	c__Gammaproteobacteria	o__Enterobacteriales	f__Enterobacteriaceae	g__Salmonella	s__Salmonella_enterica	448	160	244	174	220	56	92	328	304	156	2182
d__Bacteria	k__unclassified_d__Bacteria	p__Firmicutes	c__Bacilli	o__Bacillales	f__unclassified_o__Bacillales	g__Gemella	s__Gemella_sanguinis	86	212	206	156	402	56	54	304	206	498	2180
d__Bacteria	k__unclassified_d__Bacteria	p__Bacteroidetes	c__Bacteroidia	o__Bacteroidales	f__Prevotellaceae	g__Prevotella	s__Prevotella_sp._HJM029	396	214	234	164	218	140	146	288	64	312	2176
d__Bacteria	k__unclassified_d__Bacteria	p__Spirochaetes	c__Spirochaetia	o__Spirochaetales	f__Spirochaetaceae	g__Treponema	s__Treponema_lecithinolyticum	336	16	26	36	198	330	276	492	232	234	2176
d__Bacteria	k__unclassified_d__Bacteria	p__Firmicutes	c__Negativicutes	o__Selenomonadales	f__Veillonellaceae	g__Selenomonas	s__Selenomonas_sputigena	246	76	44	78	316	184	166	278	210	578	2176
d__Bacteria	k__unclassified_d__Bacteria	p__Firmicutes	c__Bacilli	o__Bacillales	f__Planococcaceae	g__Planococcus	s__Planococcus_sp._CAU13	354	120	170	414	448	164	20	168	284	32	2174
d__Eukaryota	k__Metazoa	p__Nematoda	c__Enoplea	o__Trichocephalida	f__Trichinellidae	g__Trichinella	s__Trichinella_britovi	124	264	368	180	244	254	248	244	166	80	2172
d__Viruses	k__unclassified_d__Viruses	p__unclassified_d__Viruses	c__unclassified_d__Viruses	o__Caudovirales	f__Siphoviridae	g__unclassified_f__Siphoviridae	s__Lactobacillus_phage_phiLdb	208	206	250	132	226	150	118	262	240	378	2170
d__Bacteria	k__unclassified_d__Bacteria	p__Firmicutes	c__Bacilli	o__Lactobacillales	f__Streptococcaceae	g__Streptococcus	s__Streptococcus_parasanguinis	366	186	84	202	290	104	194	130	228	386	2170
d__Bacteria	k__unclassified_d__Bacteria	p__Firmicutes	c__Bacilli	o__Lactobacillales	f__Enterococcaceae	g__Enterococcus	s__Enterococcus_pallens	222	172	126	212	270	92	122	478	228	240	2162
d__Bacteria	k__unclassified_d__Bacteria	p__Firmicutes	c__Bacilli	o__Bacillales	f__Bacillaceae	g__Bacillus	s__Bacillus_massilioanorexius	122	212	338	232	474	90	46	180	160	302	2156
d__Bacteria	k__unclassified_d__Bacteria	p__Firmicutes	c__Tissierellia	o__unclassified_c__Tissierellia	f__unclassified_c__Tissierellia	g__Kallipyga	s__Kallipyga_massiliensis	196	224	168	210	296	136	90	262	284	286	2152
d__Bacteria	k__unclassified_d__Bacteria	p__Bacteroidetes	c__unclassified_p__Bacteroidetes	o__Bacteroidetes_Order_II._Incertae_sedis	f__Rhodothermaceae	g__Salinibacter	s__Salinibacter_ruber	70	158	36	110	112	398	28	478	184	568	2142
d__Bacteria	k__unclassified_d__Bacteria	p__Firmicutes	c__Bacilli	o__Bacillales	f__Paenibacillaceae	g__Paenibacillus	s__unclassified_g__Paenibacillus	352	158	128	178	252	92	120	198	178	482	2138
d__Bacteria	k__unclassified_d__Bacteria	p__Tenericutes	c__Mollicutes	o__unclassified_c__Mollicutes	f__unclassified_c__Mollicutes	g__unclassified_c__Mollicutes	s__Mollicutes_bacterium_HR1	330	2	30	8	30	356	378	514	240	246	2134
d__Bacteria	k__unclassified_d__Bacteria	p__Firmicutes	c__Clostridia	o__Clostridiales	f__Peptococcaceae	g__unclassified_f__Peptococcaceae	s__Peptococcaceae_bacterium_BRH_c4b	168	100	228	140	202	126	140	334	214	480	2132
d__Bacteria	k__unclassified_d__Bacteria	p__Proteobacteria	c__Gammaproteobacteria	o__Enterobacteriales	f__Enterobacteriaceae	g__Dickeya	s__Dickeya_zeae	138	262	242	228	318	146	92	294	148	260	2128
d__Bacteria	k__unclassified_d__Bacteria	p__Firmicutes	c__Clostridia	o__Clostridiales	f__Eubacteriaceae	g__Eubacterium	s__Eubacterium_hallii_CAG:12	220	136	110	174	216	74	104	224	244	624	2126
d__Bacteria	k__unclassified_d__Bacteria	p__Firmicutes	c__Bacilli	o__Bacillales	f__Paenibacillaceae	g__Paenibacillus	s__Paenibacillus_riograndensis	382	274	252	92	184	86	62	104	308	378	2122
d__Bacteria	k__unclassified_d__Bacteria	p__Bacteroidetes	c__Bacteroidia	o__Bacteroidales	f__Marinilabiliaceae	g__Anaerophaga	s__Anaerophaga_thermohalophila	112	196	208	260	42	248	18	470	198	362	2114
d__Bacteria	k__unclassified_d__Bacteria	p__Actinobacteria	c__Coriobacteriia	o__Coriobacteriales	f__Coriobacteriaceae	g__Collinsella	s__Collinsella_intestinalis	98	274	178	462	48	196	48	330	228	250	2112
d__Bacteria	k__unclassified_d__Bacteria	p__Firmicutes	c__Clostridia	o__Clostridiales	f__Peptococcaceae	g__Desulfosporosinus	s__Desulfosporosinus_acidiphilus	130	184	174	200	274	196	82	284	158	426	2108
d__Bacteria	k__unclassified_d__Bacteria	p__Firmicutes	c__Clostridia	o__Clostridiales	f__Clostridiaceae	g__Clostridium	s__Clostridium_tepidiprofundi	78	188	174	84	962	36	42	202	78	264	2108
d__Bacteria	k__unclassified_d__Bacteria	p__Firmicutes	c__Bacilli	o__Bacillales	f__Bacillaceae	g__Bacillus	s__Bacillus_rubiinfantis	60	66	132	922	202	46	136	122	230	190	2106
d__Bacteria	k__unclassified_d__Bacteria	p__Bacteroidetes	c__Flavobacteriia	o__Flavobacteriales	f__Flavobacteriaceae	g__Gillisia	s__Gillisia_limnaea	216	94	496	42	118	234	276	260	166	204	2106
d__Bacteria	k__unclassified_d__Bacteria	p__Firmicutes	c__Clostridia	o__Clostridiales	f__Clostridiaceae	g__Clostridium	s__Clostridium_hydrogeniformans	182	210	182	204	166	168	26	320	226	420	2104
d__Bacteria	k__unclassified_d__Bacteria	p__Bacteroidetes	c__Flavobacteriia	o__Flavobacteriales	f__Flavobacteriaceae	g__Aquimarina	s__Aquimarina_longa	312	142	122	422	384	150	44	150	244	134	2104
d__Bacteria	k__unclassified_d__Bacteria	p__Firmicutes	c__Bacilli	o__Bacillales	f__unclassified_o__Bacillales	g__unclassified_o__Bacillales	s__unclassified_o__Bacillales	114	256	180	278	222	158	94	304	192	292	2090
d__Bacteria	k__unclassified_d__Bacteria	p__Proteobacteria	c__Deltaproteobacteria	o__Syntrophobacterales	f__Syntrophaceae	g__Desulfomonile	s__Desulfomonile_tiedjei	360	26	54	68	86	290	240	468	202	286	2080
d__Bacteria	k__unclassified_d__Bacteria	p__Firmicutes	c__Bacilli	o__Bacillales	f__Bacillaceae	g__Bacillus	s__Bacillus_sp._FJAT-18019	246	130	148	96	442	134	102	294	268	220	2080
d__Bacteria	k__unclassified_d__Bacteria	p__Firmicutes	c__Clostridia	o__Clostridiales	f__Peptostreptococcaceae	g__unclassified_f__Peptostreptococcaceae	s__Peptostreptococcaceae_bacterium_ACC19a	192	196	218	172	424	156	44	236	62	378	2078
d__Bacteria	k__unclassified_d__Bacteria	p__Firmicutes	c__Bacilli	o__Bacillales	f__Bacillaceae	g__Ornithinibacillus	s__Ornithinibacillus_contaminans	86	190	98	64	406	54	56	420	258	434	2066
d__Bacteria	k__unclassified_d__Bacteria	p__Spirochaetes	c__Spirochaetia	o__Brachyspirales	f__Brachyspiraceae	g__Brachyspira	s__Brachyspira_innocens	80	186	168	56	344	74	68	426	266	396	2064
d__Bacteria	k__unclassified_d__Bacteria	p__Bacteroidetes	c__Flavobacteriia	o__Flavobacteriales	f__Flavobacteriaceae	g__Flavobacterium	s__Flavobacterium_sp._Fl	12	2	8	0	6	32	12	1980	8	4	2064
d__Bacteria	k__unclassified_d__Bacteria	p__Firmicutes	c__Negativicutes	o__Selenomonadales	f__Veillonellaceae	g__Selenomonas	s__Selenomonas_sp._FOBRC9	286	144	178	96	264	86	70	522	314	98	2058
d__Bacteria	k__unclassified_d__Bacteria	p__Firmicutes	c__Bacilli	o__Bacillales	f__Bacillaceae	g__Bacillus	s__Bacillus_altitudinis	10	10	12	16	8	210	212	666	292	620	2056
d__Bacteria	k__unclassified_d__Bacteria	p__Proteobacteria	c__Gammaproteobacteria	o__Aeromonadales	f__Succinivibrionaceae	g__Succinimonas	s__Succinimonas_amylolytica	166	270	130	154	274	178	62	298	260	262	2054
d__Bacteria	k__unclassified_d__Bacteria	p__Firmicutes	c__Bacilli	o__Lactobacillales	f__Lactobacillaceae	g__Lactobacillus	s__Lactobacillus_tucceti	350	0	30	0	0	354	406	490	206	216	2052
d__Bacteria	k__unclassified_d__Bacteria	p__Fusobacteria	c__Fusobacteriia	o__Fusobacteriales	f__Fusobacteriaceae	g__Fusobacterium	s__Fusobacterium_sp._CAG:439	244	380	308	320	446	16	10	70	88	166	2048
d__Bacteria	k__unclassified_d__Bacteria	p__Firmicutes	c__Clostridia	o__Clostridiales	f__unclassified_o__Clostridiales	g__unclassified_o__Clostridiales	s__Clostridiales_bacterium_SIT13	196	230	302	94	242	46	60	352	220	306	2048
d__Bacteria	k__unclassified_d__Bacteria	p__Thermotogae	c__Thermotogae	o__Kosmotogales	f__Kosmotogaceae	g__Mesotoga	s__Mesotoga_prima	218	358	86	184	484	100	128	146	94	248	2046
d__Bacteria	k__unclassified_d__Bacteria	p__Proteobacteria	c__Deltaproteobacteria	o__Desulfarculales	f__Desulfarculaceae	g__Desulfocarbo	s__Desulfocarbo_indianensis	186	280	280	186	284	144	86	202	90	306	2044
d__Bacteria	k__unclassified_d__Bacteria	p__Firmicutes	c__Clostridia	o__Clostridiales	f__Clostridiaceae	g__Clostridium	s__Clostridium_sp._CAG:221	158	360	204	132	294	76	40	306	154	316	2040
d__Bacteria	k__unclassified_d__Bacteria	p__Firmicutes	c__Clostridia	o__Clostridiales	f__Clostridiaceae	g__Clostridium	s__Clostridium_sp._7_2_43FAA	258	252	282	204	336	146	70	124	60	306	2038
d__Bacteria	k__unclassified_d__Bacteria	p__Proteobacteria	c__Betaproteobacteria	o__Burkholderiales	f__Burkholderiaceae	g__Burkholderia	s__Burkholderia_ubonensis	184	204	148	176	328	246	36	288	104	312	2026
d__Bacteria	k__unclassified_d__Bacteria	p__Firmicutes	c__Negativicutes	o__Selenomonadales	f__Veillonellaceae	g__Dialister	s__Dialister_invisus	286	154	222	138	198	138	72	260	282	270	2020
d__Bacteria	k__unclassified_d__Bacteria	p__Fusobacteria	c__Fusobacteriia	o__Fusobacteriales	f__Fusobacteriaceae	g__Fusobacterium	s__Fusobacterium_sp._CM22	106	196	144	720	308	38	34	344	50	78	2018
d__Bacteria	k__unclassified_d__Bacteria	p__Firmicutes	c__Bacilli	o__Lactobacillales	f__Enterococcaceae	g__Enterococcus	s__Enterococcus_gilvus	86	248	158	136	16	208	28	392	272	474	2018
d__Bacteria	k__unclassified_d__Bacteria	p__Bacteroidetes	c__Flavobacteriia	o__Flavobacteriales	f__Flavobacteriaceae	g__Flavobacterium	s__Flavobacterium_enshiense	1082	130	26	38	136	92	16	46	34	416	2016
d__Bacteria	k__unclassified_d__Bacteria	p__Firmicutes	c__Clostridia	o__Clostridiales	f__Peptococcaceae	g__unclassified_f__Peptococcaceae	s__Peptococcaceae_bacterium_BRH_c8a	140	414	398	150	256	54	62	132	226	182	2014
d__Bacteria	k__unclassified_d__Bacteria	p__Bacteroidetes	c__Flavobacteriia	o__Flavobacteriales	f__Flavobacteriaceae	g__Nonlabens	s__Nonlabens_dokdonensis	204	68	386	28	164	322	180	296	134	224	2006
d__Bacteria	k__unclassified_d__Bacteria	p__Nitrospirae	c__Nitrospira	o__Nitrospirales	f__Nitrospiraceae	g__Candidatus_Magnetobacterium	s__Candidatus_Magnetobacterium_bavaricum	24	90	60	1500	52	28	32	88	34	96	2004
d__Bacteria	k__unclassified_d__Bacteria	p__Firmicutes	c__Bacilli	o__Bacillales	f__Paenibacillaceae	g__Paenibacillus	s__Paenibacillus_sp._FJAT-27812	358	166	460	92	120	76	132	308	76	210	1998
d__Bacteria	k__unclassified_d__Bacteria	p__Firmicutes	c__Bacilli	o__Bacillales	f__Paenibacillaceae	g__Aneurinibacillus	s__Aneurinibacillus_aneurinilyticus	244	380	70	160	330	128	98	224	184	176	1994
d__Bacteria	k__unclassified_d__Bacteria	p__Firmicutes	c__Bacilli	o__Bacillales	f__Paenibacillaceae	g__Paenibacillus	s__Paenibacillus_sp._Soil724D2	192	142	248	194	202	186	154	180	152	342	1992
d__Bacteria	k__unclassified_d__Bacteria	p__Firmicutes	c__Clostridia	o__Thermoanaerobacterales	f__Thermoanaerobacterales_Family_III._Incertae_Sedis	g__Thermosediminibacter	s__Thermosediminibacter_oceani	196	262	242	192	180	152	64	138	110	454	1990
d__Bacteria	k__unclassified_d__Bacteria	p__Bacteroidetes	c__Cytophagia	o__Cytophagales	f__Cyclobacteriaceae	g__Cyclobacterium	s__Cyclobacterium_amurskyense	162	166	212	212	144	242	128	186	180	348	1980
d__Bacteria	k__unclassified_d__Bacteria	p__Bacteroidetes	c__Bacteroidia	o__Bacteroidales	f__Porphyromonadaceae	g__Porphyromonas	s__unclassified_g__Porphyromonas	228	54	122	192	64	90	454	188	228	356	1976
d__Bacteria	k__unclassified_d__Bacteria	p__Proteobacteria	c__Alphaproteobacteria	o__Rhizobiales	f__Bradyrhizobiaceae	g__Bosea	s__Bosea_sp._LC85	118	252	234	208	278	110	98	252	128	288	1966
d__Bacteria	k__unclassified_d__Bacteria	p__Proteobacteria	c__Gammaproteobacteria	o__Pseudomonadales	f__Moraxellaceae	g__Acinetobacter	s__Acinetobacter_gerneri	1154	134	6	24	120	82	0	20	32	392	1964
d__Bacteria	k__unclassified_d__Bacteria	p__Firmicutes	c__Bacilli	o__Lactobacillales	f__Carnobacteriaceae	g__Trichococcus	s__Trichococcus_sp._ES5	146	326	266	110	250	38	92	268	178	288	1962
d__Bacteria	k__unclassified_d__Bacteria	p__Planctomycetes	c__Planctomycetia	o__Planctomycetales	f__Planctomycetaceae	g__Gimesia	s__Gimesia_maris	650	216	98	152	178	74	4	284	18	284	1958
d__Bacteria	k__unclassified_d__Bacteria	p__Firmicutes	c__Clostridia	o__Clostridiales	f__Clostridiaceae	g__Caloramator	s__Caloramator_australicus	182	198	400	168	298	78	76	162	100	292	1954
d__Bacteria	k__unclassified_d__Bacteria	p__Proteobacteria	c__Alphaproteobacteria	o__Rhodobacterales	f__Rhodobacteraceae	g__Actibacterium	s__Actibacterium_mucosum	214	232	344	186	348	300	74	0	0	254	1952
d__Bacteria	k__unclassified_d__Bacteria	p__Firmicutes	c__Bacilli	o__Bacillales	f__Bacillaceae	g__Bacillus	s__Bacillus_sp._FJAT-27231	118	228	222	188	298	118	102	320	124	232	1950
d__Bacteria	k__unclassified_d__Bacteria	p__Firmicutes	c__Bacilli	o__Lactobacillales	f__Streptococcaceae	g__Streptococcus	s__Streptococcus_pyogenes	288	130	88	92	204	144	124	260	266	354	1950
d__Bacteria	k__unclassified_d__Bacteria	p__Firmicutes	c__Bacilli	o__Bacillales	f__Paenibacillaceae	g__Brevibacillus	s__unclassified_g__Brevibacillus	354	0	30	4	0	386	352	426	188	208	1948
d__Bacteria	k__unclassified_d__Bacteria	p__Armatimonadetes	c__Fimbriimonadia	o__Fimbriimonadales	f__Fimbriimonadaceae	g__Fimbriimonas	s__Fimbriimonas_ginsengisoli	84	268	200	236	4	240	0	462	288	162	1944
d__Bacteria	k__unclassified_d__Bacteria	p__Proteobacteria	c__Gammaproteobacteria	o__Chromatiales	f__Chromatiaceae	g__Nitrosococcus	s__Nitrosococcus_watsonii	212	430	420	350	522	0	6	0	0	0	1940
d__Bacteria	k__unclassified_d__Bacteria	p__Actinobacteria	c__Coriobacteriia	o__Eggerthellales	f__Eggerthellaceae	g__Eggerthella	s__Eggerthella_lenta	170	358	230	276	370	104	48	72	72	240	1940
d__Bacteria	k__unclassified_d__Bacteria	p__unclassified_d__Bacteria	c__unclassified_d__Bacteria	o__unclassified_d__Bacteria	f__unclassified_d__Bacteria	g__unclassified_d__Bacteria	s__uncultured_bacterium_Contig203	268	106	104	122	158	272	168	290	244	208	1940
d__Bacteria	k__unclassified_d__Bacteria	p__Firmicutes	c__Clostridia	o__Clostridiales	f__unclassified_o__Clostridiales	g__unclassified_o__Clostridiales	s__Clostridiales_bacterium_VE202-18	94	178	378	264	304	46	50	208	96	318	1936
d__Bacteria	k__unclassified_d__Bacteria	p__Firmicutes	c__Bacilli	o__Bacillales	f__unclassified_o__Bacillales	g__Acidibacillus	s__Acidibacillus_ferrooxidans	174	242	188	142	326	188	130	120	214	210	1934
d__Bacteria	k__unclassified_d__Bacteria	p__Firmicutes	c__Clostridia	o__Halanaerobiales	f__Halobacteroidaceae	g__unclassified_f__Halobacteroidaceae	s__Halobacteroidaceae_bacterium_T328-2	322	46	64	32	54	284	234	444	184	264	1928
d__Archaea	k__unclassified_d__Archaea	p__Euryarchaeota	c__Thermoplasmata	o__Thermoplasmatales	f__unclassified_o__Thermoplasmatales	g__unclassified_o__Thermoplasmatales	s__Thermoplasmatales_archaeon_SG8-52-4	262	382	388	302	476	14	12	16	18	56	1926
d__Bacteria	k__unclassified_d__Bacteria	p__Firmicutes	c__Clostridia	o__Clostridiales	f__Clostridiaceae	g__Caloramator	s__Caloramator_sp._ALD01	240	260	310	126	288	230	80	68	88	230	1920
d__Bacteria	k__unclassified_d__Bacteria	p__Firmicutes	c__Clostridia	o__Clostridiales	f__Clostridiaceae	g__Caloranaerobacter	s__Caloranaerobacter_azorensis	256	448	190	110	348	68	64	134	104	198	1920
d__Bacteria	k__unclassified_d__Bacteria	p__Firmicutes	c__Negativicutes	o__Selenomonadales	f__Veillonellaceae	g__Propionispira	s__Propionispira_raffinosivorans	150	334	166	138	216	160	126	164	222	236	1912
d__Bacteria	k__unclassified_d__Bacteria	p__Actinobacteria	c__Actinobacteria	o__Micromonosporales	f__Micromonosporaceae	g__Actinoplanes	s__Actinoplanes_sp._SE50/110	128	152	118	58	340	70	86	344	208	408	1912
d__Bacteria	k__unclassified_d__Bacteria	p__Proteobacteria	c__Gammaproteobacteria	o__Thiotrichales	f__Thiotrichaceae	g__Thiomargarita	s__Candidatus_Thiomargarita_nelsonii	1056	156	28	32	130	92	4	40	28	340	1906
d__Bacteria	k__unclassified_d__Bacteria	p__Bacteroidetes	c__Flavobacteriia	o__Flavobacteriales	f__Flavobacteriaceae	g__Flavobacterium	s__Flavobacterium_sp._WG21	202	540	650	0	140	212	58	4	22	78	1906
d__Bacteria	k__unclassified_d__Bacteria	p__Bacteroidetes	c__Sphingobacteriia	o__Sphingobacteriales	f__Saprospiraceae	g__Phaeodactylibacter	s__Phaeodactylibacter_xiamenensis	208	80	450	28	96	190	196	208	232	214	1902
d__Bacteria	k__unclassified_d__Bacteria	p__Firmicutes	c__Bacilli	o__Lactobacillales	f__Streptococcaceae	g__Streptococcus	s__Streptococcus_sp._TA_26	64	282	194	240	14	220	6	506	216	160	1902
d__Bacteria	k__unclassified_d__Bacteria	p__Firmicutes	c__Negativicutes	o__Selenomonadales	f__Veillonellaceae	g__Selenomonas	s__Selenomonas_sp._ND2010	118	242	230	116	256	86	68	326	204	254	1900
d__Bacteria	k__unclassified_d__Bacteria	p__Candidatus_Saccharibacteria	c__unclassified_p__Candidatus_Saccharibacteria	o__unclassified_p__Candidatus_Saccharibacteria	f__unclassified_p__Candidatus_Saccharibacteria	g__unclassified_p__Candidatus_Saccharibacteria	s__Candidatus_Saccharibacteria_bacterium_RAAC3_TM7_1	322	0	10	22	612	100	120	262	132	318	1898
d__Bacteria	k__unclassified_d__Bacteria	p__Proteobacteria	c__Epsilonproteobacteria	o__Campylobacterales	f__Campylobacteraceae	g__Campylobacter	s__Campylobacter_showae	970	160	176	120	120	20	46	44	28	214	1898
d__Bacteria	k__unclassified_d__Bacteria	p__Bacteroidetes	c__Flavobacteriia	o__Flavobacteriales	f__Flavobacteriaceae	g__Capnocytophaga	s__Capnocytophaga_canimorsus	346	76	428	116	130	102	122	222	56	300	1898
d__Bacteria	k__unclassified_d__Bacteria	p__Proteobacteria	c__Deltaproteobacteria	o__Desulfobacterales	f__Desulfobulbaceae	g__Desulfobulbus	s__Desulfobulbus_elongatus	138	196	180	168	220	150	98	322	136	290	1898
d__Bacteria	k__unclassified_d__Bacteria	p__Firmicutes	c__Bacilli	o__Lactobacillales	f__Lactobacillaceae	g__Lactobacillus	s__Lactobacillus_animalis	162	198	138	26	106	80	156	360	488	176	1890
d__Bacteria	k__unclassified_d__Bacteria	p__Planctomycetes	c__Planctomycetia	o__Planctomycetales	f__Planctomycetaceae	g__Pirellula	s__Pirellula_staleyi	232	130	80	122	366	46	84	166	154	510	1890
d__Bacteria	k__unclassified_d__Bacteria	p__Firmicutes	c__Negativicutes	o__Selenomonadales	f__Veillonellaceae	g__Selenomonas	s__Selenomonas_sp._F0473	288	164	40	104	464	126	140	162	100	300	1888
d__Bacteria	k__unclassified_d__Bacteria	p__Firmicutes	c__Clostridia	o__Clostridiales	f__Clostridiaceae	g__Clostridium	s__Clostridium_sp._CAG:492	448	272	326	138	230	82	116	76	40	158	1886
d__Bacteria	k__unclassified_d__Bacteria	p__Proteobacteria	c__Betaproteobacteria	o__Neisseriales	f__Neisseriaceae	g__Neisseria	s__Neisseria_mucosa	64	216	120	194	72	240	18	442	294	222	1882
d__Bacteria	k__unclassified_d__Bacteria	p__unclassified_d__Bacteria	c__unclassified_d__Bacteria	o__unclassified_d__Bacteria	f__unclassified_d__Bacteria	g__unclassified_d__Bacteria	s__candidate_division_TA06_bacterium_DG_24	74	208	196	168	12	222	2	612	252	134	1880
d__Bacteria	k__unclassified_d__Bacteria	p__Firmicutes	c__Bacilli	o__Lactobacillales	f__Carnobacteriaceae	g__Carnobacterium	s__Carnobacterium_maltaromaticum	160	170	190	192	398	90	70	164	70	376	1880
d__Bacteria	k__unclassified_d__Bacteria	p__Firmicutes	c__Tissierellia	o__Tissierellales	f__Peptoniphilaceae	g__Parvimonas	s__Parvimonas_sp._oral_taxon_393	102	160	130	68	266	64	98	370	260	360	1878
d__Bacteria	k__unclassified_d__Bacteria	p__Firmicutes	c__Bacilli	o__Lactobacillales	f__Aerococcaceae	g__Aerococcus	s__Aerococcus_urinae	66	254	178	270	2	208	4	492	232	172	1878
d__Bacteria	k__unclassified_d__Bacteria	p__Firmicutes	c__Bacilli	o__Lactobacillales	f__Lactobacillaceae	g__Lactobacillus	s__Lactobacillus_buchneri	178	338	404	100	170	48	32	150	288	162	1870
d__Bacteria	k__unclassified_d__Bacteria	p__Proteobacteria	c__Deltaproteobacteria	o__Desulfobacterales	f__Desulfobacteraceae	g__Desulfobacter	s__Desulfobacter_curvatus	326	436	292	266	412	2	32	20	18	66	1870
d__Bacteria	k__unclassified_d__Bacteria	p__Firmicutes	c__Negativicutes	o__Selenomonadales	f__Veillonellaceae	g__Megasphaera	s__Megasphaera_massiliensis	178	110	78	28	166	242	218	372	168	310	1870
d__Bacteria	k__unclassified_d__Bacteria	p__Firmicutes	c__Bacilli	o__Bacillales	f__Paenibacillaceae	g__Paenibacillus	s__Paenibacillus_sp._VT-400	112	136	118	48	278	88	90	414	230	350	1864
d__Bacteria	k__unclassified_d__Bacteria	p__Firmicutes	c__Clostridia	o__Thermoanaerobacterales	f__Thermoanaerobacteraceae	g__Thermacetogenium	s__Thermacetogenium_phaeum	210	236	226	128	164	164	102	228	206	198	1862
d__Bacteria	k__unclassified_d__Bacteria	p__Firmicutes	c__Bacilli	o__Bacillales	f__Bacillaceae	g__Bacillus	s__Bacillus_clausii	114	170	202	70	278	72	58	320	210	366	1860
d__Bacteria	k__unclassified_d__Bacteria	p__Firmicutes	c__Clostridia	o__Clostridiales	f__Lachnospiraceae	g__Butyrivibrio	s__Butyrivibrio_crossotus_CAG:259	280	142	118	104	262	102	114	254	160	322	1858
d__Bacteria	k__unclassified_d__Bacteria	p__Firmicutes	c__Tissierellia	o__Tissierellales	f__Peptoniphilaceae	g__Anaerococcus	s__Anaerococcus_hydrogenalis	304	234	28	48	332	76	78	378	70	308	1856
d__Bacteria	k__unclassified_d__Bacteria	p__Bacteroidetes	c__Cytophagia	o__Cytophagales	f__Cyclobacteriaceae	g__Cecembia	s__Cecembia_lonarensis	40	130	110	58	296	52	54	404	302	408	1854
d__Bacteria	k__unclassified_d__Bacteria	p__Actinobacteria	c__Actinobacteria	o__Streptosporangiales	f__Thermomonosporaceae	g__Actinomadura	s__Actinomadura_madurae	70	174	146	40	314	40	44	400	216	408	1852
d__Bacteria	k__unclassified_d__Bacteria	p__Firmicutes	c__Bacilli	o__Bacillales	f__Bacillaceae	g__Bacillus	s__Bacillus_coagulans	230	208	172	112	250	60	100	164	124	432	1852
d__Bacteria	k__unclassified_d__Bacteria	p__Firmicutes	c__Clostridia	o__Clostridiales	f__Clostridiaceae	g__Clostridium	s__Clostridium_sp._CAG:557	206	254	274	138	256	168	82	128	114	232	1852
d__Bacteria	k__unclassified_d__Bacteria	p__Bacteroidetes	c__Flavobacteriia	o__Flavobacteriales	f__Flavobacteriaceae	g__Flavobacterium	s__Flavobacterium_sp._B17	216	90	318	36	124	266	226	222	172	182	1852
d__Bacteria	k__unclassified_d__Bacteria	p__Proteobacteria	c__Betaproteobacteria	o__Burkholderiales	f__Burkholderiaceae	g__Burkholderia	s__Burkholderia_cenocepacia	224	44	16	56	518	212	130	176	8	462	1846
d__Bacteria	k__unclassified_d__Bacteria	p__unclassified_d__Bacteria	c__unclassified_d__Bacteria	o__unclassified_d__Bacteria	f__unclassified_d__Bacteria	g__unclassified_d__Bacteria	s__uncultured_bacterium_Contig1522a	118	40	94	118	776	52	52	252	148	196	1846
d__Bacteria	k__unclassified_d__Bacteria	p__Firmicutes	c__Tissierellia	o__unclassified_c__Tissierellia	f__unclassified_c__Tissierellia	g__Kallipyga	s__Kallipyga_sp._GM4	172	168	160	168	284	120	52	190	280	242	1836
d__Bacteria	k__unclassified_d__Bacteria	p__Proteobacteria	c__Gammaproteobacteria	o__Chromatiales	f__Ectothiorhodospiraceae	g__Alkalilimnicola	s__Alkalilimnicola_ehrlichii	120	212	210	178	286	108	84	286	114	232	1830
d__Bacteria	k__unclassified_d__Bacteria	p__Firmicutes	c__Bacilli	o__Bacillales	f__Paenibacillaceae	g__Cohnella	s__Cohnella_thermotolerans	274	200	146	54	194	176	214	294	136	140	1828
d__Bacteria	k__unclassified_d__Bacteria	p__Firmicutes	c__Bacilli	o__Bacillales	f__Staphylococcaceae	g__Staphylococcus	s__Staphylococcus_aureus	186	300	172	120	298	100	76	240	120	214	1826
d__Bacteria	k__unclassified_d__Bacteria	p__Proteobacteria	c__Gammaproteobacteria	o__Methylococcales	f__Methylococcaceae	g__Methylovulum	s__Methylovulum_miyakonense	66	240	162	230	10	196	4	522	222	168	1820
d__Bacteria	k__unclassified_d__Bacteria	p__Proteobacteria	c__Deltaproteobacteria	o__Desulfovibrionales	f__Desulfovibrionaceae	g__Desulfovibrio	s__Desulfovibrio_sp._TomC	26	70	44	30	60	202	180	606	204	398	1820
d__Bacteria	k__unclassified_d__Bacteria	p__Bacteroidetes	c__Flavobacteriia	o__Flavobacteriales	f__Flavobacteriaceae	g__Muricauda	s__Muricauda_ruestringensis	186	72	80	254	156	36	104	394	140	394	1816
d__Bacteria	k__unclassified_d__Bacteria	p__Firmicutes	c__Bacilli	o__Bacillales	f__Bacillaceae	g__Bacillus	s__[Brevibacterium]_frigoritolerans	314	0	30	8	0	348	282	466	158	210	1816
d__Bacteria	k__unclassified_d__Bacteria	p__Firmicutes	c__Erysipelotrichia	o__Erysipelotrichales	f__Erysipelotrichaceae	g__Erysipelatoclostridium	s__Erysipelatoclostridium_ramosum	104	142	116	76	274	78	72	406	220	326	1814
d__Bacteria	k__unclassified_d__Bacteria	p__Firmicutes	c__Bacilli	o__Lactobacillales	f__Streptococcaceae	g__Streptococcus	s__Streptococcus_sp._SK140	358	8	26	18	30	256	294	426	178	220	1814
d__Bacteria	k__unclassified_d__Bacteria	p__Firmicutes	c__Bacilli	o__Bacillales	f__Listeriaceae	g__Listeria	s__Listeria_monocytogenes	306	160	176	160	314	70	72	164	106	284	1812
d__Bacteria	k__unclassified_d__Bacteria	p__Firmicutes	c__Clostridia	o__Clostridiales	f__Clostridiaceae	g__Clostridium	s__Clostridium_sp._CAG:793	148	282	232	130	318	82	50	168	140	258	1808
d__Bacteria	k__unclassified_d__Bacteria	p__Firmicutes	c__Clostridia	o__Clostridiales	f__Syntrophomonadaceae	g__Syntrophomonas	s__Syntrophomonas_palmitatica	134	338	120	334	148	130	70	234	162	138	1808
d__Archaea	k__unclassified_d__Archaea	p__unclassified_d__Archaea	c__unclassified_d__Archaea	o__unclassified_d__Archaea	f__unclassified_d__Archaea	g__unclassified_d__Archaea	s__uncultured_archaeon	148	204	134	872	178	66	82	4	62	58	1808
d__Bacteria	k__unclassified_d__Bacteria	p__Firmicutes	c__Bacilli	o__Bacillales	f__Paenibacillaceae	g__Paenibacillus	s__Paenibacillus_sp._MSt1	58	68	76	952	64	148	42	138	90	170	1806
d__Bacteria	k__unclassified_d__Bacteria	p__Proteobacteria	c__Alphaproteobacteria	o__Kiloniellales	f__Kiloniellaceae	g__Kiloniella	s__Kiloniella_laminariae	64	174	100	36	326	106	136	366	214	282	1804
d__Bacteria	k__unclassified_d__Bacteria	p__Firmicutes	c__Tissierellia	o__Tissierellales	f__Peptoniphilaceae	g__Anaerococcus	s__Anaerococcus_obesiensis	256	82	124	152	148	150	234	232	186	236	1800
d__Bacteria	k__unclassified_d__Bacteria	p__Proteobacteria	c__Gammaproteobacteria	o__Alteromonadales	f__Alteromonadaceae	g__Glaciecola	s__Glaciecola_sp._HTCC2999	274	1106	256	26	0	2	0	0	0	136	1800
d__Bacteria	k__unclassified_d__Bacteria	p__Firmicutes	c__Negativicutes	o__Selenomonadales	f__Acidaminococcaceae	g__Acidaminococcus	s__Acidaminococcus_sp._D21	0	12	18	4	8	100	162	580	268	648	1800
d__Bacteria	k__unclassified_d__Bacteria	p__Firmicutes	c__Clostridia	o__Clostridiales	f__Peptococcaceae	g__Desulfotomaculum	s__Desulfotomaculum_thermocisternum	250	50	60	38	44	274	266	390	214	212	1798
d__Bacteria	k__unclassified_d__Bacteria	p__Proteobacteria	c__Gammaproteobacteria	o__Vibrionales	f__Vibrionaceae	g__Vibrio	s__Vibrio_scophthalmi	126	258	252	164	274	86	98	222	110	206	1796
d__Bacteria	k__unclassified_d__Bacteria	p__Firmicutes	c__Clostridia	o__Thermoanaerobacterales	f__Thermoanaerobacteraceae	g__Carboxydothermus	s__Carboxydothermus_ferrireducens	96	226	222	86	286	58	54	248	196	324	1796
d__Bacteria	k__unclassified_d__Bacteria	p__Firmicutes	c__Bacilli	o__Bacillales	f__Paenibacillaceae	g__Paenibacillus	s__Paenibacillus_sp._FSL_H8-237	98	250	184	168	146	226	48	296	162	218	1796
d__Bacteria	k__unclassified_d__Bacteria	p__Actinobacteria	c__Coriobacteriia	o__Eggerthellales	f__Eggerthellaceae	g__Denitrobacterium	s__Denitrobacterium_detoxificans	138	214	308	206	254	80	72	156	134	228	1790
d__Bacteria	k__unclassified_d__Bacteria	p__Proteobacteria	c__Gammaproteobacteria	o__Vibrionales	f__Vibrionaceae	g__Vibrio	s__Vibrio_owensii	0	2	0	0	0	256	208	568	232	522	1788
d__Bacteria	k__unclassified_d__Bacteria	p__Firmicutes	c__Clostridia	o__Clostridiales	f__Clostridiaceae	g__Clostridium	s__Clostridium_sp._CAG:349	372	98	98	72	414	24	10	146	196	358	1788
d__Bacteria	k__unclassified_d__Bacteria	p__unclassified_d__Bacteria	c__unclassified_d__Bacteria	o__Haloplasmatales	f__Haloplasmataceae	g__Haloplasma	s__Haloplasma_contractile	164	276	128	96	352	52	62	108	116	430	1784
d__Bacteria	k__unclassified_d__Bacteria	p__Firmicutes	c__Bacilli	o__Bacillales	f__Bacillaceae	g__Bacillus	s__Bacillus_cecembensis	120	462	166	118	252	224	98	162	92	90	1784
d__Bacteria	k__unclassified_d__Bacteria	p__Firmicutes	c__Tissierellia	o__unclassified_c__Tissierellia	f__unclassified_c__Tissierellia	g__unclassified_c__Tissierellia	s__Tissierellia_bacterium_S5-A11	94	404	236	34	244	158	66	262	164	122	1784
d__Bacteria	k__unclassified_d__Bacteria	p__unclassified_d__Bacteria	c__unclassified_d__Bacteria	o__unclassified_d__Bacteria	f__unclassified_d__Bacteria	g__unclassified_d__Bacteria	s__Parcubacteria_group_bacterium_GW2011_GWA1_47_9	102	260	486	218	240	14	44	130	38	248	1780
d__Bacteria	k__unclassified_d__Bacteria	p__Proteobacteria	c__Betaproteobacteria	o__Burkholderiales	f__Alcaligenaceae	g__Achromobacter	s__Achromobacter_sp._LC458	274	334	334	364	336	8	30	14	34	48	1776
d__Bacteria	k__unclassified_d__Bacteria	p__Firmicutes	c__Erysipelotrichia	o__Erysipelotrichales	f__Erysipelotrichaceae	g__Coprobacillus	s__Coprobacillus_sp._D7	48	94	72	46	30	84	140	508	102	650	1774
d__Bacteria	k__unclassified_d__Bacteria	p__Proteobacteria	c__Alphaproteobacteria	o__Rhodospirillales	f__Rhodospirillaceae	g__Nitrospirillum	s__Nitrospirillum_amazonense	110	208	240	140	248	102	116	228	150	232	1774
d__Bacteria	k__unclassified_d__Bacteria	p__Bacteroidetes	c__Flavobacteriia	o__Flavobacteriales	f__Flavobacteriaceae	g__Chryseobacterium	s__Chryseobacterium_sp._Hurlbut01	354	188	212	104	136	132	112	210	6	318	1772
d__Bacteria	k__unclassified_d__Bacteria	p__Firmicutes	c__Bacilli	o__Bacillales	f__Bacillaceae	g__Bacillus	s__Bacillus_simplex	78	270	356	230	244	36	124	140	60	234	1772
d__Bacteria	k__unclassified_d__Bacteria	p__Firmicutes	c__Bacilli	o__Bacillales	f__Paenibacillaceae	g__Paenibacillus	s__Paenibacillus_chitinolyticus	224	282	66	138	58	212	188	258	144	186	1756
d__Bacteria	k__unclassified_d__Bacteria	p__Firmicutes	c__Bacilli	o__Bacillales	f__Paenibacillaceae	g__Paenibacillus	s__Paenibacillus_borealis	148	172	272	148	326	66	72	134	90	328	1756
d__Bacteria	k__unclassified_d__Bacteria	p__unclassified_d__Bacteria	c__unclassified_d__Bacteria	o__unclassified_d__Bacteria	f__unclassified_d__Bacteria	g__unclassified_d__Bacteria	s__uncultured_bacterium_Contig1514	256	66	96	70	322	182	76	272	182	230	1752
d__Bacteria	k__unclassified_d__Bacteria	p__Proteobacteria	c__Gammaproteobacteria	o__Aeromonadales	f__Succinivibrionaceae	g__Anaerobiospirillum	s__Anaerobiospirillum_succiniciproducens	130	188	286	156	208	172	82	140	114	274	1750
d__Bacteria	k__unclassified_d__Bacteria	p__Firmicutes	c__Bacilli	o__Lactobacillales	f__Carnobacteriaceae	g__Dolosigranulum	s__Dolosigranulum_pigrum	214	204	132	146	298	116	36	194	192	210	1742
d__Bacteria	k__unclassified_d__Bacteria	p__Firmicutes	c__Bacilli	o__Bacillales	f__Paenibacillaceae	g__Paenibacillus	s__Paenibacillus_sp._FSL_H7-0737	304	70	198	100	438	30	32	88	78	404	1742
d__Bacteria	k__unclassified_d__Bacteria	p__Firmicutes	c__Tissierellia	o__Tissierellales	f__Peptoniphilaceae	g__Peptoniphilus	s__Peptoniphilus_senegalensis	72	256	220	50	484	104	112	222	56	162	1738
d__Bacteria	k__unclassified_d__Bacteria	p__Fusobacteria	c__Fusobacteriia	o__Fusobacteriales	f__Leptotrichiaceae	g__Leptotrichia	s__Leptotrichia_goodfellowii	134	278	300	166	250	48	52	162	92	252	1734
d__Bacteria	k__unclassified_d__Bacteria	p__Firmicutes	c__Bacilli	o__Lactobacillales	f__Enterococcaceae	g__Enterococcus	s__Enterococcus_casseliflavus	166	76	264	52	382	54	80	236	142	280	1732
d__Bacteria	k__unclassified_d__Bacteria	p__Proteobacteria	c__Betaproteobacteria	o__Burkholderiales	f__Oxalobacteraceae	g__unclassified_f__Oxalobacteraceae	s__Oxalobacteraceae_bacterium_AB_14	140	232	238	146	236	84	76	214	112	252	1730
d__Bacteria	k__unclassified_d__Bacteria	p__Firmicutes	c__Clostridia	o__Clostridiales	f__Clostridiaceae	g__Candidatus_Arthromitus	s__Candidatus_Arthromitus_sp._SFB-rat-Yit	200	64	122	124	154	146	190	262	138	328	1728
d__Bacteria	k__unclassified_d__Bacteria	p__Proteobacteria	c__Alphaproteobacteria	o__Rhizobiales	f__Aurantimonadaceae	g__Martelella	s__Martelella_sp._AD-3	100	206	212	184	246	78	74	234	114	278	1726
d__Bacteria	k__unclassified_d__Bacteria	p__Spirochaetes	c__Spirochaetia	o__Brachyspirales	f__Brachyspiraceae	g__Brachyspira	s__Brachyspira_sp._CAG:700	160	306	436	202	270	12	38	98	26	176	1724
d__Bacteria	k__unclassified_d__Bacteria	p__Firmicutes	c__Erysipelotrichia	o__Erysipelotrichales	f__Erysipelotrichaceae	g__unclassified_f__Erysipelotrichaceae	s__Erysipelotrichaceae_bacterium_2_2_44A	156	100	138	316	250	64	38	186	134	340	1722
d__Bacteria	k__unclassified_d__Bacteria	p__Bacteroidetes	c__Sphingobacteriia	o__Sphingobacteriales	f__Sphingobacteriaceae	g__Pedobacter	s__Pedobacter_kyungheensis	222	434	544	70	166	124	38	32	22	66	1718
d__Bacteria	k__unclassified_d__Bacteria	p__Proteobacteria	c__Deltaproteobacteria	o__Desulfobacterales	f__Desulfobacteraceae	g__Desulfococcus	s__Desulfococcus_multivorans	98	328	168	254	204	92	56	242	80	190	1712
d__Bacteria	k__unclassified_d__Bacteria	p__Proteobacteria	c__Alphaproteobacteria	o__Rhizobiales	f__Rhizobiaceae	g__Agrobacterium	s__Agrobacterium_rubi	262	360	376	274	436	0	0	0	2	0	1710
d__Bacteria	k__unclassified_d__Bacteria	p__Proteobacteria	c__Gammaproteobacteria	o__Legionellales	f__Coxiellaceae	g__unclassified_f__Coxiellaceae	s__Coxiellaceae_bacterium_CC99	0	0	0	0	0	174	170	552	276	538	1710
d__Bacteria	k__unclassified_d__Bacteria	p__Spirochaetes	c__Spirochaetia	o__Spirochaetales	f__Spirochaetaceae	g__Treponema	s__Treponema_maltophilum	118	248	160	104	500	86	30	140	200	120	1706
d__Bacteria	k__unclassified_d__Bacteria	p__Bacteroidetes	c__Bacteroidia	o__Bacteroidales	f__Porphyromonadaceae	g__Parabacteroides	s__Parabacteroides_sp._20_3	186	244	306	130	110	118	96	156	108	248	1702
d__Bacteria	k__unclassified_d__Bacteria	p__Firmicutes	c__Bacilli	o__Bacillales	f__Paenibacillaceae	g__Saccharibacillus	s__Saccharibacillus_sacchari	174	204	246	222	234	28	48	188	94	262	1700
d__Bacteria	k__unclassified_d__Bacteria	p__Proteobacteria	c__Gammaproteobacteria	o__Chromatiales	f__Ectothiorhodospiraceae	g__Thioalkalivibrio	s__unclassified_g__Thioalkalivibrio	112	196	254	160	252	90	80	252	94	208	1698
d__Bacteria	k__unclassified_d__Bacteria	p__Proteobacteria	c__Gammaproteobacteria	o__Chromatiales	f__Ectothiorhodospiraceae	g__Thioalkalivibrio	s__Thioalkalivibrio_thiocyanodenitrificans	124	208	210	148	240	96	84	256	94	238	1698
d__Bacteria	k__unclassified_d__Bacteria	p__Firmicutes	c__Clostridia	o__Clostridiales	f__Clostridiaceae	g__Clostridium	s__Clostridium_sp._CAG:729	22	6	24	74	110	14	6	58	10	1374	1698
d__Bacteria	k__unclassified_d__Bacteria	p__Proteobacteria	c__Deltaproteobacteria	o__Desulfovibrionales	f__Desulfovibrionaceae	g__Desulfovibrio	s__Desulfovibrio_putealis	118	236	162	148	264	102	84	228	106	248	1696
d__Bacteria	k__unclassified_d__Bacteria	p__Firmicutes	c__Clostridia	o__Clostridiales	f__Clostridiaceae	g__Clostridium	s__Clostridium_sp._CAG:354	142	114	118	176	424	98	46	138	304	136	1696
d__Bacteria	k__unclassified_d__Bacteria	p__Firmicutes	c__Clostridia	o__Clostridiales	f__Clostridiaceae	g__Clostridium	s__Clostridium_sp._CAG:470	202	242	202	206	168	114	94	182	78	208	1696
d__Bacteria	k__unclassified_d__Bacteria	p__Firmicutes	c__Clostridia	o__Clostridiales	f__Lachnospiraceae	g__Dorea	s__Candidatus_Dorea_massiliensis	182	246	158	222	66	132	24	306	234	126	1696
d__Bacteria	k__unclassified_d__Bacteria	p__Firmicutes	c__Bacilli	o__Bacillales	f__Bacillaceae	g__Bacillus	s__Bacillus_sp._FJAT-25496	30	156	48	56	348	164	278	334	146	132	1692
d__Bacteria	k__unclassified_d__Bacteria	p__Proteobacteria	c__Gammaproteobacteria	o__Methylococcales	f__Methylococcaceae	g__Methylobacter	s__Methylobacter_marinus	54	54	58	80	184	180	56	314	114	596	1690
d__Bacteria	k__unclassified_d__Bacteria	p__Actinobacteria	c__Coriobacteriia	o__Eggerthellales	f__Eggerthellaceae	g__Eggerthella	s__unclassified_g__Eggerthella	54	180	204	248	60	242	16	304	212	168	1688
d__Bacteria	k__unclassified_d__Bacteria	p__Firmicutes	c__Bacilli	o__Bacillales	f__Paenibacillaceae	g__Paenibacillus	s__Paenibacillus_sp._A59	222	218	54	102	428	58	80	140	76	310	1688
d__Bacteria	k__unclassified_d__Bacteria	p__Bacteroidetes	c__Sphingobacteriia	o__Sphingobacteriales	f__Sphingobacteriaceae	g__Pedobacter	s__Pedobacter_sp._PACM_27299	634	180	94	118	184	84	22	86	34	250	1686
d__Bacteria	k__unclassified_d__Bacteria	p__Proteobacteria	c__Gammaproteobacteria	o__Thiotrichales	f__Thiotrichaceae	g__Leucothrix	s__Leucothrix_mucor	258	342	348	250	486	0	0	0	0	0	1684
d__Bacteria	k__unclassified_d__Bacteria	p__Firmicutes	c__Tissierellia	o__Tissierellales	f__Peptoniphilaceae	g__Anaerococcus	s__Anaerococcus_sp._MT16	248	170	196	116	212	88	100	200	16	338	1684
d__Bacteria	k__unclassified_d__Bacteria	p__Bacteroidetes	c__Bacteroidia	o__Bacteroidales	f__Bacteroidaceae	g__Bacteroides	s__Bacteroides_sp._D1	242	114	260	68	130	232	176	182	98	182	1684
d__Bacteria	k__unclassified_d__Bacteria	p__Firmicutes	c__Bacilli	o__Bacillales	f__Paenibacillaceae	g__Paenibacillus	s__Paenibacillus_jamilae	76	178	106	138	148	194	116	348	210	164	1678
d__Bacteria	k__unclassified_d__Bacteria	p__Proteobacteria	c__Deltaproteobacteria	o__Desulfovibrionales	f__Desulfovibrionaceae	g__Desulfovibrio	s__Desulfovibrio_hydrothermalis	62	118	108	128	154	288	18	398	50	352	1676
d__Bacteria	k__unclassified_d__Bacteria	p__Bacteroidetes	c__Bacteroidia	o__Bacteroidales	f__Prevotellaceae	g__Prevotella	s__Prevotella_pleuritidis	302	132	186	138	160	88	146	204	136	182	1674
d__Bacteria	k__unclassified_d__Bacteria	p__Bacteroidetes	c__Flavobacteriia	o__Flavobacteriales	f__Flavobacteriaceae	g__Capnocytophaga	s__Capnocytophaga_sp._CM59	216	62	140	150	126	18	60	402	132	366	1672
d__Bacteria	k__unclassified_d__Bacteria	p__Proteobacteria	c__Betaproteobacteria	o__Burkholderiales	f__Oxalobacteraceae	g__Janthinobacterium	s__Janthinobacterium_agaricidamnosum	188	64	112	256	146	38	96	302	124	338	1664
d__Archaea	k__unclassified_d__Archaea	p__Euryarchaeota	c__Methanomicrobia	o__Methanosarcinales	f__Methanosarcinaceae	g__Methanolobus	s__Methanolobus_tindarius	252	230	120	146	412	8	4	358	22	108	1660
d__Bacteria	k__unclassified_d__Bacteria	p__Proteobacteria	c__Alphaproteobacteria	o__Rhodobacterales	f__Rhodobacteraceae	g__Labrenzia	s__Labrenzia_aggregata	0	0	0	0	2	142	170	600	250	496	1660
d__Bacteria	k__unclassified_d__Bacteria	p__Proteobacteria	c__Epsilonproteobacteria	o__Campylobacterales	f__Helicobacteraceae	g__Helicobacter	s__Helicobacter_sp._MIT_11-5569	114	200	234	166	226	82	86	222	92	236	1658
d__Bacteria	k__unclassified_d__Bacteria	p__Firmicutes	c__Bacilli	o__Lactobacillales	f__Streptococcaceae	g__Streptococcus	s__Streptococcus_oralis	156	170	108	90	296	108	78	190	302	158	1656
d__Bacteria	k__unclassified_d__Bacteria	p__Firmicutes	c__Bacilli	o__Bacillales	f__Bacillaceae	g__Bacillus	s__Bacillus_endophyticus	84	176	220	172	48	184	26	374	216	156	1656
d__Bacteria	k__unclassified_d__Bacteria	p__Proteobacteria	c__Gammaproteobacteria	o__Oceanospirillales	f__Oceanospirillaceae	g__Marinobacterium	s__Marinobacterium_sp._ST58-10	114	210	162	158	266	100	88	234	102	220	1654
d__Bacteria	k__unclassified_d__Bacteria	p__Proteobacteria	c__Deltaproteobacteria	o__Desulfovibrionales	f__Desulfohalobiaceae	g__Desulfonauticus	s__Desulfonauticus_sp._38_4375	140	178	170	162	234	100	90	262	82	236	1654
d__Bacteria	k__unclassified_d__Bacteria	p__Firmicutes	c__Bacilli	o__Bacillales	f__Bacillaceae	g__Lentibacillus	s__Lentibacillus_jeotgali	52	292	180	42	248	182	158	264	82	152	1652
d__Bacteria	k__unclassified_d__Bacteria	p__Firmicutes	c__Bacilli	o__Bacillales	f__Bacillaceae	g__Bacillus	s__Bacillus_sp._NRRL_B-14911	68	144	146	44	256	54	46	324	210	358	1650
d__Bacteria	k__unclassified_d__Bacteria	p__Firmicutes	c__Clostridia	o__Thermoanaerobacterales	f__Thermoanaerobacterales_Family_III._Incertae_Sedis	g__Caldicellulosiruptor	s__Caldicellulosiruptor_saccharolyticus	236	100	98	72	238	58	50	106	86	604	1648
d__Bacteria	k__unclassified_d__Bacteria	p__Firmicutes	c__Bacilli	o__Bacillales	f__Bacillaceae	g__Bacillus	s__Bacillus_decisifrondis	212	292	396	198	366	0	14	72	6	90	1646
d__Bacteria	k__unclassified_d__Bacteria	p__Bacteroidetes	c__Bacteroidia	o__Bacteroidales	f__Bacteroidaceae	g__Bacteroides	s__Bacteroides_sp._SM23_62	160	146	126	88	248	212	78	126	132	330	1646
d__Bacteria	k__unclassified_d__Bacteria	p__Firmicutes	c__Clostridia	o__Clostridiales	f__Clostridiaceae	g__Clostridium	s__Clostridium_bartlettii_CAG:1329	114	278	78	42	256	50	36	78	56	658	1646
d__Bacteria	k__unclassified_d__Bacteria	p__Firmicutes	c__Bacilli	o__Bacillales	f__Alicyclobacillaceae	g__Alicyclobacillus	s__Alicyclobacillus_macrosporangiidus	278	30	52	16	34	260	298	334	166	176	1644
d__Bacteria	k__unclassified_d__Bacteria	p__Firmicutes	c__Bacilli	o__Bacillales	f__Bacillaceae	g__Lysinibacillus	s__Lysinibacillus_xylanilyticus	156	144	108	88	230	86	60	298	218	256	1644
d__Bacteria	k__unclassified_d__Bacteria	p__Firmicutes	c__Negativicutes	o__Selenomonadales	f__Veillonellaceae	g__Selenomonas	s__unclassified_g__Selenomonas	148	214	216	128	262	174	58	124	78	240	1642
d__Bacteria	k__unclassified_d__Bacteria	p__Proteobacteria	c__Alphaproteobacteria	o__Rhizobiales	f__Hyphomicrobiaceae	g__Devosia	s__Devosia_sp._Root635	66	232	180	186	0	208	2	368	230	170	1642
d__Bacteria	k__unclassified_d__Bacteria	p__Firmicutes	c__Bacilli	o__Bacillales	f__Paenibacillaceae	g__Paenibacillus	s__Paenibacillus_sp._HGF5	118	106	60	108	738	12	30	104	76	280	1632
d__Bacteria	k__unclassified_d__Bacteria	p__Firmicutes	c__Clostridia	o__Thermoanaerobacterales	f__Thermoanaerobacterales_Family_III._Incertae_Sedis	g__Caldicellulosiruptor	s__Caldicellulosiruptor_kronotskyensis	214	104	172	76	188	136	64	314	192	170	1630
d__Bacteria	k__unclassified_d__Bacteria	p__Firmicutes	c__Bacilli	o__Lactobacillales	f__Carnobacteriaceae	g__Lacticigenium	s__Lacticigenium_naphtae	28	60	1138	88	64	8	40	48	60	96	1630
d__Bacteria	k__unclassified_d__Bacteria	p__Firmicutes	c__Negativicutes	o__Selenomonadales	f__Veillonellaceae	g__Dialister	s__Dialister_sp._CAG:357	100	118	124	154	448	64	74	134	100	314	1630
d__Bacteria	k__unclassified_d__Bacteria	p__Proteobacteria	c__Deltaproteobacteria	o__Desulfobacterales	f__Desulfobacteraceae	g__Desulfatitalea	s__Desulfatitalea_sp._BRH_c12	184	240	266	178	306	210	52	22	14	156	1628
d__Bacteria	k__unclassified_d__Bacteria	p__Firmicutes	c__Clostridia	o__Clostridiales	f__Clostridiaceae	g__Clostridium	s__Clostridium_sp._CAG:302	162	120	74	94	316	88	86	98	182	406	1626
d__Bacteria	k__unclassified_d__Bacteria	p__Bacteroidetes	c__Bacteroidia	o__Bacteroidales	f__unclassified_o__Bacteroidales	g__unclassified_o__Bacteroidales	s__Bacteroidales_bacterium_TBC1	218	182	200	138	156	112	82	172	96	266	1622
d__Bacteria	k__unclassified_d__Bacteria	p__Proteobacteria	c__Gammaproteobacteria	o__Orbales	f__Orbaceae	g__Candidatus_Schmidhempelia	s__Candidatus_Schmidhempelia_bombi	118	158	192	158	242	84	122	208	86	250	1618
d__Bacteria	k__unclassified_d__Bacteria	p__Proteobacteria	c__Gammaproteobacteria	o__Pseudomonadales	f__Pseudomonadaceae	g__Pseudomonas	s__Pseudomonas_sp._MOIL14HWK12:I2	70	108	84	76	128	150	110	406	152	334	1618
d__Bacteria	k__unclassified_d__Bacteria	p__Firmicutes	c__Negativicutes	o__Selenomonadales	f__Veillonellaceae	g__Selenomonas	s__Selenomonas_artemidis	130	144	128	88	150	98	56	258	214	348	1614
d__Bacteria	k__unclassified_d__Bacteria	p__Actinobacteria	c__Acidimicrobiia	o__Acidimicrobiales	f__Acidimicrobiaceae	g__Ferrimicrobium	s__Ferrimicrobium_acidiphilum	240	326	308	248	404	2	2	6	62	12	1610
d__Bacteria	k__unclassified_d__Bacteria	p__Firmicutes	c__Bacilli	o__Bacillales	f__Alicyclobacillaceae	g__Effusibacillus	s__Effusibacillus_pohliae	132	246	328	172	196	66	44	166	76	184	1610
d__Bacteria	k__unclassified_d__Bacteria	p__Firmicutes	c__Clostridia	o__Clostridiales	f__Clostridiaceae	g__Clostridium	s__Clostridium_senegalense	126	56	100	68	250	40	44	326	128	470	1608
d__Bacteria	k__unclassified_d__Bacteria	p__Bacteroidetes	c__Bacteroidia	o__Bacteroidales	f__Bacteroidaceae	g__Bacteroides	s__Bacteroides_sp._2_1_16	258	236	430	84	114	24	60	136	56	208	1606
d__Bacteria	k__unclassified_d__Bacteria	p__Proteobacteria	c__Deltaproteobacteria	o__Myxococcales	f__Polyangiaceae	g__Sorangium	s__Sorangium_cellulosum	140	104	88	84	336	166	50	214	124	298	1604
d__Bacteria	k__unclassified_d__Bacteria	p__Firmicutes	c__Clostridia	o__Clostridiales	f__Peptostreptococcaceae	g__unclassified_f__Peptostreptococcaceae	s__Peptostreptococcaceae_bacterium_CM2	36	374	94	130	126	156	48	236	218	184	1602
d__Bacteria	k__unclassified_d__Bacteria	p__Actinobacteria	c__Actinobacteria	o__Streptomycetales	f__Streptomycetaceae	g__Streptomyces	s__Streptomyces_xanthophaeus	90	228	320	244	244	46	48	106	94	182	1602
d__Bacteria	k__unclassified_d__Bacteria	p__Bacteroidetes	c__Bacteroidia	o__Bacteroidales	f__Marinilabiliaceae	g__Saccharicrinis	s__Saccharicrinis_fermentans	226	152	108	274	216	208	50	96	102	166	1598
d__Bacteria	k__unclassified_d__Bacteria	p__Proteobacteria	c__Gammaproteobacteria	o__Chromatiales	f__Chromatiaceae	g__Thiocapsa	s__Thiocapsa_marina	102	138	208	98	166	146	126	258	102	250	1594
d__Bacteria	k__unclassified_d__Bacteria	p__Proteobacteria	c__Acidithiobacillia	o__Acidithiobacillales	f__unclassified_o__Acidithiobacillales	g__unclassified_o__Acidithiobacillales	s__Acidithiobacillales_bacterium_SM23_46	246	348	318	268	414	0	0	0	0	0	1594
d__Bacteria	k__unclassified_d__Bacteria	p__Firmicutes	c__Bacilli	o__Bacillales	f__Paenibacillaceae	g__Aneurinibacillus	s__Aneurinibacillus_soli	162	148	146	134	258	144	62	150	222	166	1592
d__Bacteria	k__unclassified_d__Bacteria	p__Bacteroidetes	c__Bacteroidia	o__Bacteroidales	f__Porphyromonadaceae	g__Porphyromonas	s__Porphyromonas_somerae	612	38	78	58	118	192	148	174	142	28	1588
d__Bacteria	k__unclassified_d__Bacteria	p__Bacteroidetes	c__Flavobacteriia	o__Flavobacteriales	f__Flavobacteriaceae	g__Chryseobacterium	s__Chryseobacterium_sp._Leaf201	162	98	186	242	268	108	92	188	132	112	1588
d__Bacteria	k__unclassified_d__Bacteria	p__Synergistetes	c__Synergistia	o__Synergistales	f__Synergistaceae	g__Dethiosulfovibrio	s__Dethiosulfovibrio_peptidovorans	142	32	48	14	70	162	138	398	234	350	1588
d__Bacteria	k__unclassified_d__Bacteria	p__Firmicutes	c__Bacilli	o__Bacillales	f__Paenibacillaceae	g__Paenibacillus	s__Paenibacillus_sp._FF9	340	226	116	158	82	48	100	148	172	196	1586
d__Bacteria	k__unclassified_d__Bacteria	p__Proteobacteria	c__Deltaproteobacteria	o__Desulfobacterales	f__Desulfobacteraceae	g__Desulfotignum	s__Desulfotignum_balticum	176	322	266	204	454	22	22	42	20	58	1586
d__Bacteria	k__unclassified_d__Bacteria	p__Firmicutes	c__Bacilli	o__Bacillales	f__Bacillaceae	g__Bacillus	s__Bacillus_licheniformis	90	114	126	120	250	96	176	234	102	278	1586
d__Bacteria	k__unclassified_d__Bacteria	p__Firmicutes	c__Clostridia	o__Thermoanaerobacterales	f__Thermoanaerobacterales_Family_III._Incertae_Sedis	g__Syntrophaceticus	s__Syntrophaceticus_schinkii	126	184	164	110	240	56	66	324	182	134	1586
d__Bacteria	k__unclassified_d__Bacteria	p__Bacteroidetes	c__Cytophagia	o__Cytophagales	f__Flammeovirgaceae	g__Flammeovirga	s__Flammeovirga_sp._SJP92	130	432	590	2	126	178	38	10	40	38	1584
d__Bacteria	k__unclassified_d__Bacteria	p__Firmicutes	c__Bacilli	o__Bacillales	f__Bacillaceae	g__Bacillus	s__Bacillus_firmus	52	46	66	1146	74	8	22	50	22	98	1584
d__Bacteria	k__unclassified_d__Bacteria	p__Proteobacteria	c__Betaproteobacteria	o__Neisseriales	f__Chromobacteriaceae	g__Aquaspirillum	s__Aquaspirillum_serpens	94	180	178	196	240	110	80	206	88	210	1582
d__Bacteria	k__unclassified_d__Bacteria	p__Firmicutes	c__Bacilli	o__Bacillales	f__Bacillaceae	g__Bacillus	s__Bacillus_sp._FJAT-27251	68	84	74	566	88	36	46	208	192	218	1580
d__Eukaryota	k__Metazoa	p__Chordata	c__Mammalia	o__Rodentia	f__Cricetidae	g__Cricetulus	s__Cricetulus_griseus	70	146	128	184	154	270	252	150	180	44	1578
d__Viruses	k__unclassified_d__Viruses	p__unclassified_d__Viruses	c__unclassified_d__Viruses	o__Caudovirales	f__Siphoviridae	g__unclassified_f__Siphoviridae	s__Arthrobacter_phage_Mudcat	100	104	268	160	250	44	104	110	78	360	1578
d__Bacteria	k__unclassified_d__Bacteria	p__Spirochaetes	c__Spirochaetia	o__Spirochaetales	f__Spirochaetaceae	g__Treponema	s__Treponema_pedis	182	108	102	82	320	114	94	270	112	192	1576
d__Bacteria	k__unclassified_d__Bacteria	p__Bacteroidetes	c__Flavobacteriia	o__Flavobacteriales	f__Flavobacteriaceae	g__Flavobacterium	s__Flavobacterium_frigoris	174	78	94	178	160	22	56	350	146	316	1574
d__Bacteria	k__unclassified_d__Bacteria	p__Firmicutes	c__Clostridia	o__Clostridiales	f__Syntrophomonadaceae	g__Dethiobacter	s__Dethiobacter_alkaliphilus	288	102	260	78	98	178	162	152	90	166	1574
d__Bacteria	k__unclassified_d__Bacteria	p__Proteobacteria	c__Alphaproteobacteria	o__Rhizobiales	f__Rhizobiaceae	g__Agrobacterium	s__Agrobacterium_tumefaciens	48	146	110	84	114	148	116	366	120	320	1572
d__Bacteria	k__unclassified_d__Bacteria	p__Firmicutes	c__Negativicutes	o__Selenomonadales	f__Veillonellaceae	g__Selenomonas	s__Selenomonas_sp._FOBRC6	250	114	44	184	232	30	88	116	108	404	1570
d__Bacteria	k__unclassified_d__Bacteria	p__Firmicutes	c__Clostridia	o__Clostridiales	f__Peptococcaceae	g__Desulfurispora	s__Desulfurispora_thermophila	168	230	324	128	152	84	62	174	114	132	1568
d__Archaea	k__unclassified_d__Archaea	p__Euryarchaeota	c__Thermoplasmata	o__Thermoplasmatales	f__Ferroplasmaceae	g__Ferroplasma	s__Ferroplasma_sp._Type_II	0	0	0	0	0	150	188	584	180	464	1566
d__Bacteria	k__unclassified_d__Bacteria	p__Proteobacteria	c__Alphaproteobacteria	o__Rhizobiales	f__Aurantimonadaceae	g__Fulvimarina	s__Fulvimarina_pelagi	0	22	8	1534	2	0	0	0	0	0	1566
d__Bacteria	k__unclassified_d__Bacteria	p__Bacteroidetes	c__Bacteroidia	o__Bacteroidales	f__Prevotellaceae	g__Hallella	s__Hallella_seregens	242	92	130	202	272	100	62	156	162	146	1564
d__Bacteria	k__unclassified_d__Bacteria	p__Cyanobacteria	c__unclassified_p__Cyanobacteria	o__Oscillatoriales	f__unclassified_o__Oscillatoriales	g__Moorea	s__Moorea_producens	100	408	174	98	168	82	76	138	136	180	1560
d__Bacteria	k__unclassified_d__Bacteria	p__Firmicutes	c__Bacilli	o__Bacillales	f__Bacillaceae	g__Bacillus	s__Bacillus_alcalophilus	20	68	36	482	32	54	68	150	174	474	1558
d__Bacteria	k__unclassified_d__Bacteria	p__Firmicutes	c__Bacilli	o__Bacillales	f__Staphylococcaceae	g__Salinicoccus	s__Salinicoccus_roseus	234	10	22	18	10	240	238	410	222	152	1556
d__Bacteria	k__unclassified_d__Bacteria	p__Proteobacteria	c__Deltaproteobacteria	o__Myxococcales	f__unclassified_o__Myxococcales	g__Enhygromyxa	s__Enhygromyxa_salina	382	286	258	120	174	66	64	64	26	110	1550
d__Bacteria	k__unclassified_d__Bacteria	p__Firmicutes	c__Tissierellia	o__unclassified_c__Tissierellia	f__unclassified_c__Tissierellia	g__unclassified_c__Tissierellia	s__Tissierellia_bacterium_S7-1-4	108	160	130	192	52	130	38	328	190	220	1548
d__Bacteria	k__unclassified_d__Bacteria	p__Firmicutes	c__Bacilli	o__Lactobacillales	f__Streptococcaceae	g__Streptococcus	s__Streptococcus_minor	314	0	18	6	0	294	232	336	188	158	1546
d__Bacteria	k__unclassified_d__Bacteria	p__Candidatus_Woesebacteria	c__unclassified_p__Candidatus_Woesebacteria	o__unclassified_p__Candidatus_Woesebacteria	f__unclassified_p__Candidatus_Woesebacteria	g__unclassified_p__Candidatus_Woesebacteria	s__Candidatus_Woesebacteria_bacterium_GW2011_GWC2_31_9	248	0	26	2	0	300	284	330	164	192	1546
d__Bacteria	k__unclassified_d__Bacteria	p__Proteobacteria	c__Alphaproteobacteria	o__Rhodobacterales	f__Rhodobacteraceae	g__Labrenzia	s__Labrenzia_alba	292	338	338	174	394	4	0	2	0	0	1542
d__Bacteria	k__unclassified_d__Bacteria	p__Firmicutes	c__Bacilli	o__Bacillales	f__Paenibacillaceae	g__Paenibacillus	s__Paenibacillus_sp._LPB0068	94	96	100	158	136	52	22	224	34	622	1538
d__Bacteria	k__unclassified_d__Bacteria	p__Firmicutes	c__Bacilli	o__Bacillales	f__Bacillaceae	g__Oceanobacillus	s__Oceanobacillus_manasiensis	16	16	8	8	8	134	166	498	186	498	1538
d__Archaea	k__unclassified_d__Archaea	p__Euryarchaeota	c__Methanomicrobia	o__Methanosarcinales	f__Candidatus_Methanoperedenaceae	g__Candidatus_Methanoperedens	s__Candidatus_Methanoperedens_sp._BLZ1	244	882	206	22	2	8	4	8	6	148	1530
d__Bacteria	k__unclassified_d__Bacteria	p__Firmicutes	c__Bacilli	o__Bacillales	f__Bacillaceae	g__Bacillus	s__Bacillus_sp._URHB0009	200	148	268	144	260	38	66	128	80	198	1530
d__Bacteria	k__unclassified_d__Bacteria	p__Proteobacteria	c__Gammaproteobacteria	o__Pseudomonadales	f__Pseudomonadaceae	g__Pseudomonas	s__Pseudomonas_syringae	214	234	220	268	240	2	12	12	18	308	1528
d__Bacteria	k__unclassified_d__Bacteria	p__Firmicutes	c__Clostridia	o__Clostridiales	f__unclassified_o__Clostridiales	g__Fenollaria	s__Fenollaria_massiliensis	146	326	166	112	258	40	26	180	124	150	1528
d__Bacteria	k__unclassified_d__Bacteria	p__Firmicutes	c__Clostridia	o__Clostridiales	f__Clostridiaceae	g__Clostridium	s__Clostridium_sp._SS2/1	216	212	144	94	148	52	80	198	276	106	1526
d__Bacteria	k__unclassified_d__Bacteria	p__Ignavibacteriae	c__Ignavibacteria	o__Ignavibacteriales	f__Melioribacteraceae	g__Melioribacter	s__Melioribacter_roseus	152	76	82	232	136	40	98	274	142	294	1526
d__Bacteria	k__unclassified_d__Bacteria	p__Candidatus_Moranbacteria	c__unclassified_p__Candidatus_Moranbacteria	o__unclassified_p__Candidatus_Moranbacteria	f__unclassified_p__Candidatus_Moranbacteria	g__unclassified_p__Candidatus_Moranbacteria	s__Candidatus_Moranbacteria_bacterium_GW2011_GWF1_36_78	194	290	50	118	440	56	96	34	14	234	1526
d__Bacteria	k__unclassified_d__Bacteria	p__Bacteroidetes	c__Flavobacteriia	o__Flavobacteriales	f__Flavobacteriaceae	g__Maribacter	s__Maribacter_sp._Hel_I_7	200	380	300	94	98	32	46	118	52	200	1520
d__Bacteria	k__unclassified_d__Bacteria	p__Firmicutes	c__Bacilli	o__Bacillales	f__Paenibacillaceae	g__Paenibacillus	s__Paenibacillus_bovis	72	174	146	62	158	46	44	292	158	366	1518
d__Bacteria	k__unclassified_d__Bacteria	p__Bacteroidetes	c__Sphingobacteriia	o__Sphingobacteriales	f__Sphingobacteriaceae	g__Sphingobacterium	s__Sphingobacterium_sp._21	238	82	102	226	144	42	106	228	84	264	1516
d__Bacteria	k__unclassified_d__Bacteria	p__Firmicutes	c__Bacilli	o__Lactobacillales	f__Streptococcaceae	g__Streptococcus	s__Streptococcus_pseudopneumoniae	126	152	244	140	186	68	76	128	118	274	1512
d__Bacteria	k__unclassified_d__Bacteria	p__Firmicutes	c__Bacilli	o__Bacillales	f__Bacillaceae	g__Bacillus	s__Bacillus_thermotolerans	114	228	96	88	272	124	128	180	106	174	1510
d__Bacteria	k__unclassified_d__Bacteria	p__Bacteroidetes	c__Flavobacteriia	o__Flavobacteriales	f__Flavobacteriaceae	g__Chryseobacterium	s__Chryseobacterium_gregarium	198	82	138	146	102	90	72	266	134	282	1510
d__Bacteria	k__unclassified_d__Bacteria	p__Firmicutes	c__Negativicutes	o__Selenomonadales	f__Veillonellaceae	g__Selenomonas	s__Selenomonas_infelix	188	102	132	132	260	32	98	152	234	180	1510
d__Bacteria	k__unclassified_d__Bacteria	p__Firmicutes	c__Clostridia	o__unclassified_c__Clostridia	f__unclassified_c__Clostridia	g__unclassified_c__Clostridia	s__Clostridia_bacterium_41_269	170	280	200	130	180	72	80	144	100	154	1510
d__Bacteria	k__unclassified_d__Bacteria	p__Firmicutes	c__Clostridia	o__Thermoanaerobacterales	f__Thermoanaerobacteraceae	g__Thermoanaerobacter	s__Thermoanaerobacter_mathranii	78	120	138	50	228	50	48	304	192	300	1508
d__Bacteria	k__unclassified_d__Bacteria	p__Firmicutes	c__Bacilli	o__Bacillales	f__Bacillaceae	g__Bacillus	s__Bacillus_azotoformans	176	118	86	128	300	40	50	152	132	318	1500
d__Bacteria	k__unclassified_d__Bacteria	p__Actinobacteria	c__Coriobacteriia	o__Coriobacteriales	f__Coriobacteriaceae	g__unclassified_f__Coriobacteriaceae	s__Coriobacteriaceae_bacterium_68-1-3	158	220	96	148	194	82	68	160	194	176	1496
d__Archaea	k__unclassified_d__Archaea	p__unclassified_d__Archaea	c__unclassified_d__Archaea	o__unclassified_d__Archaea	f__unclassified_d__Archaea	g__unclassified_d__Archaea	s__uncultured_archaeon_A07HR67	122	56	298	18	102	282	198	178	116	126	1496
d__Bacteria	k__unclassified_d__Bacteria	p__Bacteroidetes	c__Bacteroidia	o__Bacteroidales	f__Prevotellaceae	g__Prevotella	s__Prevotella_sp._CAG:592	180	108	74	178	136	40	86	294	104	296	1496
d__Bacteria	k__unclassified_d__Bacteria	p__Proteobacteria	c__Deltaproteobacteria	o__Desulfovibrionales	f__Desulfovibrionaceae	g__Desulfovibrio	s__Desulfovibrio_oxyclinae	154	242	248	140	252	50	44	116	132	114	1492
d__Bacteria	k__unclassified_d__Bacteria	p__Firmicutes	c__Bacilli	o__Bacillales	f__Thermoactinomycetaceae	g__Thermoactinomyces	s__Thermoactinomyces_daqus	162	162	214	126	186	74	66	140	98	264	1492
d__Bacteria	k__unclassified_d__Bacteria	p__Firmicutes	c__Clostridia	o__Clostridiales	f__Eubacteriaceae	g__Eubacterium	s__Eubacterium_dolichum_CAG:375	132	86	108	254	152	62	122	252	112	212	1492
d__Bacteria	k__unclassified_d__Bacteria	p__Bacteroidetes	c__Flavobacteriia	o__Flavobacteriales	f__Flavobacteriaceae	g__Flavobacterium	s__Flavobacterium_sp._F52	144	422	524	0	98	186	38	2	34	40	1488
d__Bacteria	k__unclassified_d__Bacteria	p__Firmicutes	c__Bacilli	o__Lactobacillales	f__Enterococcaceae	g__Enterococcus	s__Enterococcus_silesiacus	60	110	172	120	236	66	56	134	354	178	1486
d__Bacteria	k__unclassified_d__Bacteria	p__Firmicutes	c__Tissierellia	o__Tissierellales	f__Peptoniphilaceae	g__Peptoniphilus	s__Peptoniphilus_indolicus	68	236	168	182	4	158	0	336	214	120	1486
d__Bacteria	k__unclassified_d__Bacteria	p__Firmicutes	c__Bacilli	o__Bacillales	f__Bacillaceae	g__Geobacillus	s__unclassified_g__Geobacillus	110	150	94	86	290	112	154	248	78	162	1484
d__Bacteria	k__unclassified_d__Bacteria	p__Proteobacteria	c__Betaproteobacteria	o__Burkholderiales	f__Alcaligenaceae	g__Azohydromonas	s__Azohydromonas_australica	120	126	126	138	184	70	78	230	146	264	1482
d__Bacteria	k__unclassified_d__Bacteria	p__Fusobacteria	c__Fusobacteriia	o__Fusobacteriales	f__Fusobacteriaceae	g__Fusobacterium	s__Fusobacterium_mortiferum	240	22	30	136	20	212	198	270	168	182	1478
d__Bacteria	k__unclassified_d__Bacteria	p__Firmicutes	c__Bacilli	o__Bacillales	f__Bacillaceae	g__Bacillus	s__Bacillus_sp._H1a	314	2	32	2	0	248	220	360	158	142	1478
d__Bacteria	k__unclassified_d__Bacteria	p__Proteobacteria	c__Betaproteobacteria	o__Burkholderiales	f__Sutterellaceae	g__Sutterella	s__Sutterella_sp._CAG:397	52	162	140	82	138	76	286	152	68	322	1478
d__Bacteria	k__unclassified_d__Bacteria	p__Bacteroidetes	c__Bacteroidia	o__Bacteroidales	f__Porphyromonadaceae	g__Porphyromonas	s__Porphyromonas_sp._COT-290_OH860	264	92	184	86	152	120	120	166	26	264	1474
d__Bacteria	k__unclassified_d__Bacteria	p__Proteobacteria	c__Alphaproteobacteria	o__Rhodobacterales	f__Rhodobacteraceae	g__Salipiger	s__Salipiger_mucosus	146	174	270	114	280	162	42	80	62	144	1474
d__Bacteria	k__unclassified_d__Bacteria	p__Bacteroidetes	c__Bacteroidia	o__Bacteroidales	f__Porphyromonadaceae	g__Porphyromonas	s__Porphyromonas_macacae	254	132	202	186	126	72	38	114	146	202	1472
d__Bacteria	k__unclassified_d__Bacteria	p__Proteobacteria	c__Deltaproteobacteria	o__Desulfovibrionales	f__Desulfovibrionaceae	g__Desulfovibrio	s__Desulfovibrio_aespoeensis	182	306	318	270	392	0	0	0	0	0	1468
d__Bacteria	k__unclassified_d__Bacteria	p__Actinobacteria	c__Actinobacteria	o__Bifidobacteriales	f__Bifidobacteriaceae	g__Bifidobacterium	s__Bifidobacterium_bifidum	84	76	164	234	54	38	404	40	222	150	1466
d__Bacteria	k__unclassified_d__Bacteria	p__Proteobacteria	c__Betaproteobacteria	o__Burkholderiales	f__Comamonadaceae	g__Polaromonas	s__Polaromonas_glacialis	2	0	0	2	0	170	150	378	260	500	1462
d__Bacteria	k__unclassified_d__Bacteria	p__Firmicutes	c__Bacilli	o__Bacillales	f__Paenibacillaceae	g__Paenibacillus	s__Paenibacillus_jilunlii	36	126	58	102	154	114	82	172	226	392	1462
d__Bacteria	k__unclassified_d__Bacteria	p__Firmicutes	c__Tissierellia	o__Tissierellales	f__Peptoniphilaceae	g__Peptoniphilus	s__Peptoniphilus_sp._1-1	106	388	116	216	136	64	28	178	140	90	1462
d__Archaea	k__unclassified_d__Archaea	p__Candidatus_Thorarchaeota	c__unclassified_p__Candidatus_Thorarchaeota	o__unclassified_p__Candidatus_Thorarchaeota	f__unclassified_p__Candidatus_Thorarchaeota	g__unclassified_p__Candidatus_Thorarchaeota	s__Thorarchaeota_archaeon_SMTZ1-45	2	4	6	0	4	160	138	480	178	488	1460
d__Bacteria	k__unclassified_d__Bacteria	p__Firmicutes	c__Negativicutes	o__Selenomonadales	f__Acidaminococcaceae	g__Acidaminococcus	s__Acidaminococcus_intestini_CAG:325	152	194	238	144	242	258	60	8	14	148	1458
d__Bacteria	k__unclassified_d__Bacteria	p__Firmicutes	c__Tissierellia	o__Tissierellales	f__Peptoniphilaceae	g__Peptoniphilus	s__Peptoniphilus_lacrimalis	232	318	196	138	144	54	48	72	108	148	1458
d__Bacteria	k__unclassified_d__Bacteria	p__Firmicutes	c__Bacilli	o__Bacillales	f__Bacillaceae	g__Bacillus	s__Bacillus_massiliosenegalensis	88	206	162	218	68	112	22	278	176	126	1456
d__Bacteria	k__unclassified_d__Bacteria	p__Bacteroidetes	c__Flavobacteriia	o__Flavobacteriales	f__Flavobacteriaceae	g__Flavobacterium	s__Flavobacterium_sp._VMW	120	88	176	172	156	160	124	116	110	228	1450
d__Bacteria	k__unclassified_d__Bacteria	p__Proteobacteria	c__Betaproteobacteria	o__Hydrogenophilales	f__Hydrogenophilaceae	g__Tepidiphilus	s__Tepidiphilus_margaritifer	42	176	132	210	0	188	16	348	212	122	1446
d__Bacteria	k__unclassified_d__Bacteria	p__Proteobacteria	c__Gammaproteobacteria	o__Chromatiales	f__Chromatiaceae	g__Allochromatium	s__Allochromatium_vinosum	70	108	106	122	162	94	102	320	116	244	1444
d__Bacteria	k__unclassified_d__Bacteria	p__Firmicutes	c__Clostridia	o__Clostridiales	f__Clostridiaceae	g__Candidatus_Arthromitus	s__Candidatus_Arthromitus_sp._SFB-mouse	202	196	176	124	222	94	58	170	70	130	1442
d__Bacteria	k__unclassified_d__Bacteria	p__Candidatus_Moranbacteria	c__unclassified_p__Candidatus_Moranbacteria	o__unclassified_p__Candidatus_Moranbacteria	f__unclassified_p__Candidatus_Moranbacteria	g__unclassified_p__Candidatus_Moranbacteria	s__Candidatus_Moranbacteria_bacterium_GW2011_GWF1_36_4	172	58	58	262	300	84	62	198	88	158	1440
d__Bacteria	k__unclassified_d__Bacteria	p__Firmicutes	c__Bacilli	o__Bacillales	f__Paenibacillaceae	g__Paenibacillus	s__Paenibacillus_darwinianus	122	156	512	112	216	30	44	86	52	108	1438
d__Bacteria	k__unclassified_d__Bacteria	p__Firmicutes	c__Clostridia	o__Thermoanaerobacterales	f__Thermoanaerobacterales_Family_III._Incertae_Sedis	g__Caldicellulosiruptor	s__Caldicellulosiruptor_hydrothermalis	52	92	110	216	338	14	10	30	94	476	1432
d__Bacteria	k__unclassified_d__Bacteria	p__Bacteroidetes	c__Flavobacteriia	o__Flavobacteriales	f__Flavobacteriaceae	g__Flavobacterium	s__Flavobacterium_beibuense	252	158	170	98	108	102	80	170	2	290	1430
d__Bacteria	k__unclassified_d__Bacteria	p__Bacteroidetes	c__Flavobacteriia	o__Flavobacteriales	f__Flavobacteriaceae	g__Epilithonimonas	s__Epilithonimonas_sp._J200	198	172	186	86	122	176	110	160	20	200	1430
d__Bacteria	k__unclassified_d__Bacteria	p__Firmicutes	c__Clostridia	o__Clostridiales	f__Clostridiaceae	g__unclassified_f__Clostridiaceae	s__Clostridiaceae_bacterium_mt12	152	128	248	130	122	88	64	154	116	226	1428
d__Bacteria	k__unclassified_d__Bacteria	p__Proteobacteria	c__Alphaproteobacteria	o__Rhizobiales	f__Bradyrhizobiaceae	g__Bradyrhizobium	s__Bradyrhizobium_oligotrophicum	86	182	206	136	246	80	64	158	70	198	1426
d__Archaea	k__unclassified_d__Archaea	p__Candidatus_Bathyarchaeota	c__unclassified_p__Candidatus_Bathyarchaeota	o__unclassified_p__Candidatus_Bathyarchaeota	f__unclassified_p__Candidatus_Bathyarchaeota	g__unclassified_p__Candidatus_Bathyarchaeota	s__miscellaneous_Crenarchaeota_group-15_archaeon_DG-45	174	122	136	124	208	90	58	140	192	182	1426
d__Bacteria	k__unclassified_d__Bacteria	p__Proteobacteria	c__Gammaproteobacteria	o__Methylococcales	f__Methylococcaceae	g__Methylomonas	s__Methylomonas_koyamae	220	74	120	310	284	118	14	98	170	16	1424
d__Bacteria	k__unclassified_d__Bacteria	p__Firmicutes	c__Clostridia	o__Thermoanaerobacterales	f__unclassified_o__Thermoanaerobacterales	g__unclassified_o__Thermoanaerobacterales	s__Thermoanaerobacterales_bacterium_50_218	142	272	178	142	200	86	50	136	104	114	1424
d__Bacteria	k__unclassified_d__Bacteria	p__Proteobacteria	c__Alphaproteobacteria	o__Magnetococcales	f__Magnetococcaceae	g__Magnetococcus	s__Magnetococcus_marinus	114	170	156	148	216	46	66	192	102	210	1420
d__Bacteria	k__unclassified_d__Bacteria	p__Firmicutes	c__Bacilli	o__Bacillales	f__Planococcaceae	g__Viridibacillus	s__Viridibacillus_arvi	142	20	38	772	144	22	24	58	58	138	1416
d__Bacteria	k__unclassified_d__Bacteria	p__Firmicutes	c__Bacilli	o__Lactobacillales	f__Streptococcaceae	g__Streptococcus	s__Streptococcus_uberis	142	134	118	42	180	78	20	262	192	248	1416
d__Bacteria	k__unclassified_d__Bacteria	p__Spirochaetes	c__Spirochaetia	o__Brachyspirales	f__Brachyspiraceae	g__Brachyspira	s__Brachyspira_murdochii	134	212	262	118	260	144	42	18	16	210	1416
d__Bacteria	k__unclassified_d__Bacteria	p__Proteobacteria	c__Epsilonproteobacteria	o__Campylobacterales	f__Helicobacteraceae	g__Helicobacter	s__Helicobacter_mustelae	76	142	168	128	212	112	58	202	90	224	1412
d__Bacteria	k__unclassified_d__Bacteria	p__Firmicutes	c__Bacilli	o__Bacillales	f__Bacillaceae	g__Bacillus	s__Bacillus_sp._FF4	98	96	116	72	156	70	14	6	2	778	1408
d__Bacteria	k__unclassified_d__Bacteria	p__Actinobacteria	c__Coriobacteriia	o__Coriobacteriales	f__Atopobiaceae	g__Atopobium	s__unclassified_g__Atopobium	106	484	232	74	200	88	68	10	6	136	1404
d__Bacteria	k__unclassified_d__Bacteria	p__Bacteroidetes	c__unclassified_p__Bacteroidetes	o__unclassified_p__Bacteroidetes	f__unclassified_p__Bacteroidetes	g__unclassified_p__Bacteroidetes	s__Bacteroidetes_bacterium_OLB8	174	74	64	152	122	22	64	298	128	302	1400
d__Bacteria	k__unclassified_d__Bacteria	p__Proteobacteria	c__Deltaproteobacteria	o__Desulfuromonadales	f__Geobacteraceae	g__Geobacter	s__Geobacter_pickeringii	90	218	180	136	212	66	60	188	88	160	1398
d__Bacteria	k__unclassified_d__Bacteria	p__Proteobacteria	c__Gammaproteobacteria	o__Enterobacteriales	f__Enterobacteriaceae	g__Serratia	s__Serratia_marcescens	26	28	40	54	24	142	146	460	126	348	1394
d__Bacteria	k__unclassified_d__Bacteria	p__Firmicutes	c__Clostridia	o__Thermoanaerobacterales	f__Thermodesulfobiaceae	g__Coprothermobacter	s__Coprothermobacter_platensis	120	136	204	108	178	80	64	156	52	296	1394
d__Bacteria	k__unclassified_d__Bacteria	p__Firmicutes	c__Clostridia	o__Clostridiales	f__unclassified_o__Clostridiales	g__unclassified_o__Clostridiales	s__Clostridiales_bacterium_KA00274	176	244	324	132	262	4	14	12	2	222	1392
d__Bacteria	k__unclassified_d__Bacteria	p__Proteobacteria	c__Deltaproteobacteria	o__unclassified_c__Deltaproteobacteria	f__unclassified_c__Deltaproteobacteria	g__unclassified_c__Deltaproteobacteria	s__Deltaproteobacteria_bacterium_SM23_61	74	168	116	162	166	102	50	100	306	146	1390
d__Bacteria	k__unclassified_d__Bacteria	p__Proteobacteria	c__Deltaproteobacteria	o__Desulfobacterales	f__Desulfobacteraceae	g__Desulforegula	s__Desulforegula_conservatrix	2	10	20	34	20	106	154	466	198	380	1390
d__Bacteria	k__unclassified_d__Bacteria	p__Firmicutes	c__Bacilli	o__Lactobacillales	f__Carnobacteriaceae	g__Alkalibacterium	s__Alkalibacterium_sp._AK22	68	112	148	24	188	32	42	296	164	316	1390
d__Bacteria	k__unclassified_d__Bacteria	p__Bacteroidetes	c__Bacteroidia	o__Bacteroidales	f__Marinilabiliaceae	g__Thermophagus	s__Thermophagus_xiamenensis	260	88	108	116	62	152	64	112	120	306	1388
d__Bacteria	k__unclassified_d__Bacteria	p__Firmicutes	c__Bacilli	o__Bacillales	f__Listeriaceae	g__Listeria	s__Listeria_grandensis	134	164	262	110	224	230	42	0	0	218	1384
d__Bacteria	k__unclassified_d__Bacteria	p__Proteobacteria	c__Epsilonproteobacteria	o__Campylobacterales	f__Campylobacteraceae	g__Campylobacter	s__Campylobacter_coli	196	148	52	156	36	14	102	86	114	480	1384
d__Bacteria	k__unclassified_d__Bacteria	p__Proteobacteria	c__Betaproteobacteria	o__Burkholderiales	f__Burkholderiaceae	g__Paraburkholderia	s__Paraburkholderia_xenovorans	134	196	162	148	242	26	38	306	52	78	1382
d__Bacteria	k__unclassified_d__Bacteria	p__Firmicutes	c__Bacilli	o__Bacillales	f__Paenibacillaceae	g__Paenibacillus	s__Paenibacillus_pabuli	146	152	98	182	316	20	14	338	24	88	1378
d__Bacteria	k__unclassified_d__Bacteria	p__Firmicutes	c__Bacilli	o__Lactobacillales	f__Streptococcaceae	g__Streptococcus	s__Streptococcus_equi	64	118	128	52	110	92	92	280	198	244	1378
d__Bacteria	k__unclassified_d__Bacteria	p__Firmicutes	c__Bacilli	o__Bacillales	f__Listeriaceae	g__Listeria	s__Listeria_booriae	162	192	268	148	238	180	54	24	32	78	1376
d__Bacteria	k__unclassified_d__Bacteria	p__unclassified_d__Bacteria	c__unclassified_d__Bacteria	o__unclassified_d__Bacteria	f__unclassified_d__Bacteria	g__unclassified_d__Bacteria	s__bacterium_mt3	20	144	220	192	284	42	18	34	6	414	1374
d__Bacteria	k__unclassified_d__Bacteria	p__Proteobacteria	c__Gammaproteobacteria	o__Legionellales	f__Legionellaceae	g__Legionella	s__Legionella_pneumophila	146	156	66	86	360	82	96	186	34	160	1372
d__Bacteria	k__unclassified_d__Bacteria	p__Actinobacteria	c__Coriobacteriia	o__Coriobacteriales	f__Atopobiaceae	g__Olsenella	s__Olsenella_sp._SIT9	184	214	82	22	56	174	164	254	84	136	1370
d__Bacteria	k__unclassified_d__Bacteria	p__Firmicutes	c__Clostridia	o__Clostridiales	f__Eubacteriaceae	g__Eubacterium	s__Eubacterium_sp._CAG:192	176	88	102	156	186	54	74	128	92	314	1370
d__Bacteria	k__unclassified_d__Bacteria	p__Deinococcus-Thermus	c__Deinococci	o__Deinococcales	f__Deinococcaceae	g__Deinococcus	s__Deinococcus_gobiensis	0	0	4	0	2	170	148	504	160	378	1366
d__Bacteria	k__unclassified_d__Bacteria	p__Proteobacteria	c__Deltaproteobacteria	o__Desulfovibrionales	f__Desulfomicrobiaceae	g__Desulfomicrobium	s__Desulfomicrobium_baculatum	198	294	226	226	344	18	12	16	12	18	1364
d__Bacteria	k__unclassified_d__Bacteria	p__Actinobacteria	c__Coriobacteriia	o__Eggerthellales	f__Eggerthellaceae	g__Slackia	s__Slackia_exigua	264	14	24	16	6	254	238	300	96	152	1364
d__Bacteria	k__unclassified_d__Bacteria	p__Firmicutes	c__Bacilli	o__Lactobacillales	f__Streptococcaceae	g__Streptococcus	s__Streptococcus_sp._343_SSPC	304	154	138	34	140	28	14	228	168	154	1362
[truncated: 4,939 more rows]
