# Supplementary material for: Dietary butyrate ameliorates metabolic health associated with selective proliferation of gut Lachnospiraceae bacterium 28-4
Source: JCI Insight. 2023 Feb 22;8(4):e166655. doi: 10.1172/jci.insight.166655 (PMC9977501; doi:10.1172/jci.insight.166655)
Supplement: Supplemental table 3 [file jciinsight-8-166655-s122.xlsx]

## Sheet: Differences in NR annotation
Name	Butyrate-Mean(%)	Butyrate-Sd(%)	Control-Mean(%)	Control-Sd(%)	Pvalue	Corrected pvalue	Lower ci	Upper ci	Effectsize
s__Cupriavidus_sp._BIS7	0.001196	9.12e-05	0	0	1.984e-09	1.357e-05	0.001102	0.00129	0.001196
s__Chryseobacterium_sp._JAH	0.0001585	1.609e-05	0	0	1.898e-08	6.491e-05	0.0001419	0.0001751	0.0001585
s__Thermoplasmatales_archaeon_SG8-52-4	0.001366	0.0001536	0.0001492	5.843e-05	1.795e-07	0.0002799	0.001047	0.001386	0.001217
s__Agrobacterium_rubi	0.00104	0.0001375	1.085e-05	2.427e-05	1.847e-07	0.0002799	0.0008852	0.001173	0.001029
s__Streptomyces_sp._NRRL_F-5140	0	0	0.0007193	0.0001005	2.336e-07	0.0002799	-0.0008229	-0.0006157	-0.0007193
s__Marine_Group_I_thaumarchaeote_SCGC_AAA799-B03	0.004387	0.0006068	4.814e-05	9.57e-05	2.579e-07	0.0002799	0.003705	0.004972	0.004339
s__Orenia_marismortui	0.008907	0.001247	0.0003338	0.0001214	3.31e-07	0.0002799	0.007281	0.009865	0.008573
s__Acidithiobacillales_bacterium_SM23_46	0.001162	0.0001704	0	0	3.386e-07	0.0002799	0.0009863	0.001338	0.001162
s__Candidatus_Gottesmanbacteria_bacterium_GW2011_GWC2_39_8	0.001321	0.0001922	1.174e-05	2.625e-05	3.683e-07	0.0002799	0.001109	0.001509	0.001309
s__Streptococcus_dentisani	0.0007699	0.0001162	0	0	4.243e-07	0.0002902	0.0006501	0.0008897	0.0007699
s__uncultured_marine_thaumarchaeote_KM3_35_D03	0.003929	0.0006151	4.925e-05	7.522e-05	6.566e-07	0.0004083	0.003241	0.004519	0.00388
s__Desulfobacter_curvatus	0.005152	0.000796	0.0001778	0.00014	7.497e-07	0.0004273	0.004141	0.005808	0.004974
s__Rhizobium_sp._R2-400B4	2.657e-06	5.941e-06	0.001135	0.0001861	8.263e-07	0.0004348	-0.001324	-0.0009403	-0.001132
s__Paenibacillus_sp._1-49	0.005424	0.0008609	0.0001783	0.0001467	9.053e-07	0.0004423	0.004345	0.006146	0.005246
s__Pantoea_sp._aB	0	0	0.001721	0.0002928	1.072e-06	0.0004887	-0.002023	-0.001419	-0.001721
s__Polaromonas_glacialis	2.058e-05	3.159e-05	0.009796	0.001693	1.224e-06	0.0005233	-0.01152	-0.008029	-0.009775
s__Labrenzia_alba	0.003178	0.0005514	2.067e-05	3.352e-05	1.326e-06	0.0005333	0.002588	0.003727	0.003157
s__Trichuris_suis	4.152e-05	5.04e-05	0.0248	0.004491	1.744e-06	0.0006627	-0.02939	-0.02013	-0.02476
s__Methanosarcina_sp._1.H.A.2.2	0.001399	0.0002598	3.105e-05	2.598e-05	2.572e-06	0.0008711	0.001099	0.001637	0.001368
s__Parvibaculum_lavamentivorans	0.0009872	0.0001058	0.0001419	0.0001221	2.599e-06	0.0008711	0.0006787	0.001012	0.0008453
s__Desulfomicrobium_baculatum	0.005842	0.001051	0.000369	4.725e-05	2.708e-06	0.0008711	0.004388	0.006558	0.005473
s__Pandoraea_pulmonicola	0.001008	0.0001945	0	0	2.802e-06	0.0008711	0.0008074	0.001209	0.001008
s__Leucothrix_mucor	0.001296	0.0002559	0	0	3.325e-06	0.0008786	0.001032	0.00156	0.001296
s__Methylobacter_tundripaludum	0.0002041	9.611e-05	0.001697	0.0002794	3.389e-06	0.0008786	-0.001798	-0.001188	-0.001493
s__Rickettsia_endosymbiont_of_Ixodes_scapularis	1.216e-05	1.666e-05	0.001604	0.0003154	3.449e-06	0.0008786	-0.001918	-0.001266	-0.001592
s__Ralstonia_phage_RSP15	0.001093	0.0002162	3.5e-06	7.826e-06	3.466e-06	0.0008786	0.0008664	0.001313	0.001089
s__Brevibacillus_sp._Leaf182	0.005248	0.0008377	0.0005753	0.0003985	3.468e-06	0.0008786	0.003716	0.005629	0.004673
s__Vibrio_owensii	1.018e-06	2.275e-06	0.001149	0.0002309	3.819e-06	0.0009328	-0.001386	-0.0009098	-0.001148
s__uncultured_bacterium_r_02	0.0001461	2.954e-05	0	0	3.989e-06	0.0009408	0.0001156	0.0001766	0.0001461
s__Desulfovibrio_aespoeensis	0.002006	0.000412	0	0	4.486e-06	0.0009706	0.001581	0.002431	0.002006
s__Corynebacterium_simulans	0.003824	0.0007874	0	0	4.571e-06	0.0009706	0.003012	0.004636	0.003824
s__Mesorhizobium_ciceri	0	0	0.001547	0.0003199	4.723e-06	0.0009706	-0.001877	-0.001217	-0.001547
s__unclassified_p__Proteobacteria	0.001251	0.000193	8.379e-05	0.0001459	4.806e-06	0.0009706	0.0009177	0.001417	0.001167
s__unclassified_g__Methyloversatilis	0.0009975	0.0001841	4.81e-05	7.093e-05	4.907e-06	0.0009706	0.0007459	0.001153	0.0009494
s__Coriobacterium_glomerans	0.005221	0.0009787	0.0004567	0.0001829	5.11e-06	0.0009706	0.003738	0.005791	0.004764
s__Candidatus_Accumulibacter_sp._SK-02	0.0009616	0.0001917	3.805e-05	2.556e-05	5.194e-06	0.0009706	0.0007241	0.001123	0.0009235
s__Methylohalobius_crimeensis	0.001761	0.0002369	0.0003561	0.0001757	5.295e-06	0.0009706	0.001101	0.001709	0.001405
s__Candidatus_Magasanikbacteria_bacterium_GW2011_GWA2_46_17	0.00141	0.0002921	2.049e-05	1.421e-05	5.392e-06	0.0009706	0.001088	0.001691	0.00139
s__Salmo_salar	0.002071	0.0004366	2.331e-05	5.212e-05	6.262e-06	0.001072	0.001594	0.002501	0.002048
s__Thiorhodococcus_drewsii	0.001063	0.0002283	0	0	6.269e-06	0.001072	0.0008276	0.001298	0.001063
s__Candidatus_Kaiserbacteria_bacterium_GW2011_GWA2_52_12	0.001191	0.0002574	0	0	6.591e-06	0.001086	0.0009255	0.001456	0.001191
s__Achromobacter_spanius	0.0001189	0.0001427	0.003654	0.0007518	6.667e-06	0.001086	-0.004324	-0.002746	-0.003535
s__Campylobacter_ureolyticus	0.0002911	5.403e-05	1.942e-05	2.406e-05	6.953e-06	0.001106	0.0002107	0.0003327	0.0002717
s__Methylibium_sp._CF059	0.001109	0.0002468	0	0	8.186e-06	0.001227	0.0008545	0.001364	0.001109
s__Psychromonas_ossibalaenae	0.001436	0.0003112	3.556e-05	2.121e-05	8.217e-06	0.001227	0.001079	0.001722	0.0014
s__Vibrio_sp._OY15	0.00451	0.001003	1.108e-05	1.577e-05	8.298e-06	0.001227	0.003464	0.005533	0.004499
s__uncultured_bacterium_contig00010(2014)	0.0005031	0.0001112	7.944e-06	7.398e-06	8.893e-06	0.001227	0.0003802	0.0006101	0.0004952
s__Achromobacter_piechaudii	0.0009499	0.0002096	1.16e-05	2.593e-05	8.903e-06	0.001227	0.0007205	0.001156	0.0009383
s__unclassified_g__Methylophilus	0.004627	0.00104	6.928e-06	9.488e-06	8.947e-06	0.001227	0.003547	0.005693	0.00462
s__Desulfovibrio_sp._FW1012B	0.0001859	0.0001739	0.001847	0.0003314	8.97e-06	0.001227	-0.002047	-0.001275	-0.001661
s__Lachnospiraceae_bacterium_AC2012	0.006526	0.000907	0.001703	0.0006032	9.148e-06	0.001227	0.0037	0.005946	0.004823
s__Candidatus_Kaiserbacteria_bacterium_GW2011_GWB1_52_6	0	0	0.001057	0.0002451	1.112e-05	0.001462	-0.00131	-0.0008042	-0.001057
s__unclassified_g__Achromobacter	0.001492	0.0003511	0	0	1.24e-05	0.00158	0.00113	0.001854	0.001492
s__Eubacterium_brachy	0.008792	0.001832	0.0009747	0.0001774	1.248e-05	0.00158	0.005919	0.009715	0.007817
s__Arthrobacter_sp._Soil761	0.004562	0.001094	2.057e-06	4.599e-06	1.434e-05	0.001783	0.003432	0.005688	0.00456
s__Bordetella_hinzii	0.0002566	0.0001829	0.002289	0.0004585	1.569e-05	0.001916	-0.002541	-0.001523	-0.002032
s__Nitrospira_bacterium_SG8_35_4	0.004688	0.001142	5.57e-06	1.245e-05	1.623e-05	0.001948	0.003505	0.00586	0.004682
s__Flavobacterium_sp._JRM	0.00422	0.0007106	0.000655	0.0005067	1.662e-05	0.00196	0.002665	0.004465	0.003565
s__Candidatus_Contendobacter_odensis	1.024e-05	1.426e-05	0.001343	0.0003293	1.785e-05	0.002063	-0.001673	-0.0009928	-0.001333
s__Ferrimicrobium_acidiphilum	0.00222	0.0002774	0.0002344	0.0004061	1.81e-05	0.002063	0.001478	0.002493	0.001986
s__Methyloversatilis_thermotolerans	0	0	0.001126	0.0002834	2.042e-05	0.00229	-0.001418	-0.0008337	-0.001126
s__Cylindrospermopsis_raciborskii	1.614e-05	2.006e-05	0.0008152	0.0002017	2.159e-05	0.002382	-0.001008	-0.00059	-0.0007991
s__Halobacteriovorax_marinus	7.504e-06	1.678e-05	0.001072	0.000273	2.372e-05	0.002576	-0.001347	-0.0007824	-0.001064
s__Desulfovibrio_bastinii	0.003066	0.000634	0.0003952	0.0002712	2.453e-05	0.002607	0.00196	0.003382	0.002671
s__Desulfovibrio_fructosivorans	0.005459	0.0008603	0.001634	0.000487	2.477e-05	0.002607	0.002806	0.004844	0.003825
s__Coxiellaceae_bacterium_CC99	0	0	0.001302	0.000338	2.56e-05	0.002653	-0.001651	-0.0009534	-0.001302
s__Dethiosulfatarculus_sandiegensis	0.003701	0.0008135	0.0005109	0.0001995	2.778e-05	0.002836	0.002326	0.004054	0.00319
s__Clostridium_magnum	0.012	0.00213	0.003316	0.0009221	3.169e-05	0.003135	0.00629	0.01108	0.008684
s__Dethiosulfovibrio_peptidovorans	0.0004446	0.0003231	0.003534	0.0007611	3.19e-05	0.003135	-0.003942	-0.002237	-0.003089
s__Butyrivibrio_sp._MB2005	0.006793	0.001106	0.01293	0.001215	3.208e-05	0.003135	-0.007831	-0.004443	-0.006137
s__Candidatus_Arthromitus_sp._SFB-mouse	0.002944	0.0003401	0.001405	0.0002379	3.359e-05	0.003236	0.001111	0.001967	0.001539
s__Methanosarcina_siciliae	0.001553	0.0003188	0.0003154	0.0001022	3.453e-05	0.00328	0.0008923	0.001583	0.001238
s__Clostridium_sporogenes	0.01504	0.002124	0.005133	0.001649	3.533e-05	0.003299	0.007134	0.01268	0.009907
s__Leptospira_weilii	8.278e-05	5.698e-05	0.0009558	0.0002303	3.569e-05	0.003299	-0.001118	-0.0006284	-0.000873
s__uncultured_bacterium_Contig3a	1.279e-05	1.8e-05	0.0001204	2.327e-05	3.711e-05	0.003385	-0.0001379	-7.727e-05	-0.0001076
s__Eikenella_sp._NML07-0372	0.001011	0.0002768	3.474e-06	7.768e-06	3.864e-05	0.003478	0.000722	0.001293	0.001008
s__Leptolyngbya_sp._KIOST-1	0.00122	0.0003375	0	0	4.046e-05	0.003594	0.0008719	0.001568	0.00122
s__Haemophilus_influenzae	7.425e-05	8.174e-05	0.001217	0.0003098	4.461e-05	0.003908	-0.001473	-0.0008123	-0.001143
s__Desulfovibrio_sp._J2	0.001338	0.0003485	8.099e-05	5.62e-05	4.514e-05	0.003908	0.000893	0.001621	0.001257
s__Klebsiella_variicola	0	0	0.0008481	0.0002411	4.927e-05	0.004213	-0.001097	-0.0005995	-0.0008481
s__Bacillus_altitudinis	0.0001823	8.565e-05	0.002911	0.0007727	5.01e-05	0.004231	-0.00353	-0.001927	-0.002729
s__Thorarchaeota_archaeon_SMTZ1-45	3.467e-05	2.351e-05	0.00121	0.0003362	5.26e-05	0.004388	-0.001523	-0.0008278	-0.001175
s__Aurantimonas_phage_AmM-1	0.001159	0.0003345	0	0	5.505e-05	0.004517	0.000814	0.001504	0.001159
s__Thermodesulfovibrio_islandicus	0.001279	0.0003546	4.667e-05	3.285e-05	5.547e-05	0.004517	0.0008651	0.0016	0.001232
s__Enterobacter_hormaechei	0.0002486	7.444e-05	0.001032	0.000215	5.726e-05	0.004608	-0.001018	-0.0005488	-0.0007834
s__Succinatimonas_sp._CAG:777	0.004583	0.001096	0.0007804	0.0001522	5.843e-05	0.004648	0.002661	0.004944	0.003803
s__Burkholderia_oklahomensis	0.0009285	0.0002407	5.462e-05	8.909e-05	6.223e-05	0.004892	0.0006092	0.001139	0.0008739
s__Firmicutes_bacterium_CAG:114	0.1051	0.01764	0.1963	0.0205	6.657e-05	0.005174	-0.1191	-0.06331	-0.0912
s__Pelobacter_carbinolicus	0.0001165	7.724e-05	0.001112	0.0002853	6.74e-05	0.00518	-0.0013	-0.0006907	-0.0009955
s__Nitrosococcus_watsonii	0.001267	0.000331	6.297e-05	0.0001408	7.03e-05	0.005343	0.0008331	0.001575	0.001204
s__unclassified_g__Chromobacterium	0	0	0.001036	0.0003122	7.49e-05	0.00563	-0.001358	-0.000714	-0.001036
s__Clostridium_sp._12(A)	0.05472	0.007114	0.02456	0.005932	8.533e-05	0.006344	0.02061	0.03971	0.03016
s__Burkholderia_sp._LMG_29314	0	0	0.001182	0.0003653	8.902e-05	0.006547	-0.001559	-0.0008053	-0.001182
s__Photorhabdus_luminescens	0.001281	0.0003368	8.56e-05	0.0001613	9.647e-05	0.00702	0.0008103	0.001581	0.001195
s__Acidaminococcus_sp._BV3L6	8.207e-05	2.775e-05	0.0003942	9.403e-05	0.0001	0.007201	-0.0004132	-0.000211	-0.0003121
s__Chromobacterium_piscinae	0	0	0.001221	0.0003865	0.0001056	0.007447	-0.00162	-0.0008224	-0.001221
s__Gluconobacter_thailandicus	0	0	0.001001	0.000317	0.0001056	0.007447	-0.001328	-0.0006741	-0.001001
s__Parcubacteria_group_bacterium_GW2011_GWA2_47_64	0	0	0.00134	0.0004295	0.0001155	0.008061	-0.001783	-0.0008971	-0.00134
s__Desulfovibrio_sp._L21-Syr-AB	0.004051	0.0008058	0.001397	0.0002921	0.0001216	0.008401	0.00177	0.003538	0.002654
s__Deinococcus_gobiensis	1.992e-05	2.766e-05	0.001626	0.000532	0.0001465	0.009986	-0.002155	-0.001057	-0.001606
s__Desulfococcus_oleovorans	6.039e-05	8.199e-05	0.0009351	0.0002786	0.0001475	0.009986	-0.001174	-0.0005752	-0.0008747
s__Achromobacter_xylosoxidans	2.54e-05	2.593e-05	0.001553	0.0005149	0.0001646	0.01103	-0.002059	-0.0009959	-0.001528
s__unclassified_c__Gammaproteobacteria	0.001507	0.0004921	4.43e-05	4.586e-05	0.000166	0.01103	0.000953	0.001972	0.001463
s__unclassified_g__Alteromonas	0	0	0.0004794	0.0001637	0.0001787	0.01176	-0.0006482	-0.0003106	-0.0004794
s__Smithella_sp._ME-1	0	0	0.0008785	0.0003036	0.000194	0.01264	-0.001192	-0.0005654	-0.0008785
s__Labrenzia_aggregata	1.008e-06	2.253e-06	0.001088	0.0003776	0.0002012	0.01299	-0.001476	-0.0006976	-0.001087
s__Teredinibacter_sp._1162T.S.0a.05	0.001015	0.0003547	0	0	0.0002099	0.01337	0.0006492	0.001381	0.001015
s__Rickettsia_bellii	0.001401	0.0004902	0	0	0.0002111	0.01337	0.0008955	0.001907	0.001401
s__Flavobacterium_sp._Leaf82	0.004017	0.001036	0.0009469	0.0002907	0.0002141	0.01344	0.00196	0.00418	0.00307
s__Verminephrobacter_eiseniae	0	0	0.002002	0.000703	0.0002165	0.01346	-0.002727	-0.001277	-0.002002
s__Candidatus_Moranbacteria_bacterium_GW2011_GWE2_36_40	0.0003779	0.0001333	0	0	0.0002234	0.01376	0.0002404	0.0005154	0.0003779
s__Draconibacterium_orientale	0.003697	0.0007347	0.001206	0.000491	0.000232	0.01417	0.00158	0.003402	0.002491
s__Ruminococcus_sp._CAG:382	0.0102	0.001818	0.01622	0.001157	0.0002482	0.01502	-0.008242	-0.003798	-0.00602
s__Anaerolinea_thermophila	0.0001851	0.0002069	0.001378	0.0003754	0.0002529	0.01518	-0.001635	-0.0007509	-0.001193
s__Desulfatirhabdium_butyrativorans	0.004478	0.001111	0.01172	0.002365	0.0002613	0.01541	-0.009937	-0.004547	-0.007242
s__Trabulsiella_odontotermitis	0.001049	0.0002558	0.0001505	0.0001994	0.0002614	0.01541	0.000564	0.001233	0.0008985
s__Corynebacterium_epidermidicanis	0.0002484	9.007e-05	0	0	0.0002689	0.01572	0.0001555	0.0003413	0.0002484
s__Paenibacillus_odorifer	0.001902	0.0008215	0.004938	0.0007366	0.000273	0.01583	-0.004174	-0.001898	-0.003036
s__Chlorobium_phaeovibrioides	6.171e-05	8.88e-05	0.00101	0.0003362	0.0002906	0.0167	-0.001307	-0.0005897	-0.0009483
s__Bacillus_sonorensis	0.005009	0.001366	0.001038	0.0005405	0.0003078	0.01754	0.002456	0.005486	0.003971
s__Flexibacter_litoralis	0.001739	0.0006462	2.054e-06	4.592e-06	0.0003193	0.01805	0.001071	0.002403	0.001737
s__unclassified_g__Vibrio	6.183e-05	6.575e-05	0.001139	0.0003974	0.00033	0.0185	-0.001493	-0.0006618	-0.001077
s__Desulfovibrio_magneticus	0.009014	0.001103	0.01908	0.003638	0.0003527	0.01962	-0.01399	-0.006146	-0.01007
s__Desulfovibrio_sp._U5L	0.004512	0.0008816	0.001646	0.0006357	0.0003629	0.02002	0.001745	0.003987	0.002866
s__Acetonema_longum	0.007303	0.001645	0.002762	0.0005233	0.0003689	0.02019	0.002761	0.006321	0.004541
s__Ferroplasma_sp._Type_II	0	0	0.001224	0.0004667	0.0003774	0.02049	-0.001705	-0.0007427	-0.001224
s__Plesiomonas_shigelloides	2.605e-05	2.124e-05	0.0009711	0.0003603	0.0003804	0.02049	-0.001317	-0.0005728	-0.0009451
s__Scytonema_tolypothrichoides	4.926e-05	6.084e-05	0.001136	0.0004164	0.0004168	0.02227	-0.001521	-0.0006528	-0.001087
s__Oxalobacter_formigenes	0.008921	0.00037	0.01331	0.001679	0.0004479	0.02375	-0.006162	-0.002616	-0.004389
s__Enterococcus_cecorum	0.007864	0.0008215	0.01152	0.001185	0.0004701	0.02456	-0.005143	-0.002169	-0.003656
s__Oribacterium_sp._oral_taxon_078	0.06487	0.01551	0.02472	0.003184	0.0004705	0.02456	0.02382	0.05648	0.04015
s__Klebsiella_pneumoniae	0.001044	0.0002265	0.001938	0.0002731	0.0004922	0.02543	-0.00126	-0.0005281	-0.000894
s__Marinobacter_excellens	5.267e-05	5.357e-05	0.0002664	6.591e-05	0.0004945	0.02543	-0.0003013	-0.0001261	-0.0002137
s__Desulfovibrio_africanus	0.01504	0.00257	0.03276	0.00657	0.0005003	0.02554	-0.025	-0.01044	-0.01772
s__Desulforegula_conservatrix	0.0001457	0.0001297	0.001516	0.0005331	0.0005208	0.02623	-0.001936	-0.0008045	-0.00137
s__Achromobacter_sp._Root170	0.001062	0.0003705	0.0001166	7.828e-05	0.0005216	0.02623	0.0005549	0.001336	0.0009454
s__Ktedonobacter_racemifer	0.003549	0.00102	0.01163	0.003092	0.000542	0.02703	-0.01144	-0.004723	-0.008081
s__Pectobacterium_carotovorum	0.001612	0.0003869	0.0005619	0.000173	0.0005453	0.02703	0.000613	0.001487	0.00105
s__Oceanobacillus_manasiensis	0.0001909	0.0001369	0.001219	0.0003946	0.0005703	0.02791	-0.001459	-0.0005974	-0.001028
s__[Clostridium]_indolis	0.004818	0.001112	0.002043	0.0001855	0.0005712	0.02791	0.001612	0.003938	0.002775
s__Stenotrophomonas_maltophilia	0.0001094	8.628e-05	0.001531	0.0005732	0.0005858	0.02842	-0.002019	-0.0008238	-0.001422
s__Clostridium_sp._CAG:277	0.01559	0.003515	0.02587	0.002392	0.0006437	0.03101	-0.01466	-0.005895	-0.01028
s__Alcaligenes_faecalis	1.583e-05	2.413e-05	0.001293	0.0005291	0.0006524	0.03121	-0.001823	-0.000731	-0.001277
s__Algoriphagus_mannitolivorans	0.0002036	8.476e-05	0	0	0.0006684	0.03175	0.0001162	0.000291	0.0002036
s__Ruminococcus_sp._CAG:254	0.00709	0.001387	0.01251	0.001843	0.0007727	0.03645	-0.007799	-0.003041	-0.00542
s__Clostridium_sp._BNL1100	0.01441	0.001418	0.006963	0.002839	0.00078	0.03654	0.004174	0.01072	0.007447
s__Rhizobium_leguminosarum	0.000213	9.334e-05	0.001728	0.0006428	0.000807	0.03755	-0.002185	-0.0008451	-0.001515
s__Achromobacter_sp._LC458	0.0009917	0.0002435	0.0002604	0.0001984	0.0008168	0.03774	0.0004074	0.001055	0.0007313
s__Blautia_sp._CAG:237	0.01316	0.001346	0.01813	0.001657	0.0008222	0.03774	-0.007172	-0.002768	-0.00497
s__Blautia_hydrogenotrophica	0.03315	0.004724	0.04747	0.00409	0.0009023	0.04114	-0.02076	-0.007876	-0.01432
s__Caldanaerobius_polysaccharolyticus	0.01056	0.002825	0.002512	0.00212	0.0009371	0.04245	0.004406	0.01169	0.008048
s__Mesorhizobium_sp._LSJC265A00	0	0	0.0008975	0.0003952	0.0009548	0.04296	-0.001305	-0.0004899	-0.0008975
s__Mycoplasma_hominis	9.161e-05	9.099e-05	0.000738	0.0002701	0.0009647	0.04296	-0.0009403	-0.0003525	-0.0006464
s__Parascardovia_denticolens	0.002702	0.0005208	0.001081	0.0004898	0.0009672	0.04296	0.0008837	0.002358	0.001621
s__Megamonas_hypermegale	0.002654	0.0003941	0.001176	0.0005298	0.001049	0.0462	0.000797	0.002159	0.001478
s__Desulfarculus_baarsii	0.000912	0.0002879	0.002308	0.0005539	0.001054	0.0462	-0.00204	-0.0007522	-0.001396
s__Vibrio_parahaemolyticus	0.008471	0.002038	0.003252	0.001158	0.001081	0.0471	0.002802	0.007636	0.005219
s__Methylomicrobium_alcaliphilum	6.988e-05	7.605e-05	0.001267	0.0005338	0.001102	0.04769	-0.001753	-0.0006411	-0.001197
s__Buttiauxella_agrestis	0	0	0.0001583	7.163e-05	0.001134	0.0488	-0.0002322	-8.443e-05	-0.0001583
s__Candidatus_Kuenenia_stuttgartiensis	0.003129	0.0008768	0.0009129	0.0004987	0.001175	0.04959	0.001176	0.003256	0.002216
s__Bacillus_mannanilyticus	0.006899	0.001743	0.002107	0.001313	0.001177	0.04959	0.002542	0.007042	0.004792
s__Rubrivivax_benzoatilyticus	0	0	0.0001258	5.726e-05	0.001177	0.04959	-0.0001849	-6.675e-05	-0.0001258
s__Desulfitobacterium_dehalogenans	0.02236	0.003989	0.01244	0.002123	0.001182	0.04959	0.00526	0.01458	0.00992
s__Lachnospiraceae_bacterium_28-4	13.12	3.021	4.955	2.181	0.001195	0.04986	4.322	12.01	8.165
s__Bacillus_selenatarsenatis	5.867e-05	2.796e-05	0.00111	0.0004803	0.001214	0.05034	-0.001547	-0.0005552	-0.001051
s__Paenibacillus_macquariensis	0.003134	0.000469	0.001695	0.0004647	0.001229	0.05065	0.0007581	0.00212	0.001439
s__Providencia_rustigianii	1.195e-05	1.074e-05	0.0002247	9.723e-05	0.00125	0.05119	-0.0003136	-0.0001119	-0.0002127
s__Desulfovibrio_inopinatus	0.007108	0.001283	0.01242	0.002101	0.001309	0.0533	-0.007851	-0.002773	-0.005312
s__Microsporum_gypseum	0	0	0.0001089	5.049e-05	0.00132	0.05341	-0.000161	-5.683e-05	-0.0001089
s__Prevotella_sp._CAG:924	0.005983	0.0009341	0.003526	0.0006564	0.001335	0.05371	0.00128	0.003634	0.002457
s__Cystobacter_fuscus	0.0001559	7.33e-05	0.0004055	9.07e-05	0.001383	0.05458	-0.0003699	-0.0001293	-0.0002496
s__Photobacterium_profundum	0.00131	0.0004656	0.002509	0.000313	0.001393	0.05458	-0.001778	-0.0006204	-0.001199
s__Firmicutes_bacterium_CAG:238	0.01393	0.001125	0.02149	0.003355	0.001395	0.05458	-0.01121	-0.003911	-0.00756
s__Leptolyngbya_sp._PCC_6406	0	0	0.0009724	0.0004554	0.0014	0.05458	-0.001442	-0.0005028	-0.0009724
s__Pseudooceanicola_nanhaiensis	0.0008591	0.0001792	0.0003406	0.0001641	0.001404	0.05458	0.0002679	0.0007691	0.0005185
s__Acinetobacter_equi	0	0	0.0009254	0.0004339	0.001411	0.05458	-0.001373	-0.0004779	-0.0009254
s__Acidaminococcus_sp._D21	0.0001451	0.0001118	0.001453	0.0006029	0.001412	0.05458	-0.00194	-0.0006755	-0.001308
s__Fictibacillus_phosphorivorans	0.005903	0.001788	0.001867	0.0006445	0.001448	0.05563	0.002076	0.005996	0.004036
s__Clostridium_beijerinckii	0.01112	0.00216	0.01663	0.001458	0.001491	0.05667	-0.008198	-0.002822	-0.00551
s__Burkholderia_vietnamiensis	0.0009825	0.0002949	0.0002625	0.0001706	0.001491	0.05667	0.0003687	0.001071	0.00072
s__Staphylococcus_epidermidis	0.001084	0.0003349	0.0001417	0.0002967	0.001522	0.05753	0.0004809	0.001404	0.0009423
s__gamma_proteobacterium_IMCC1989	0.0002103	0.0001001	0	0	0.001549	0.05822	0.0001071	0.0003135	0.0002103
s__Vibrio_metoecus	0.001599	0.0004112	0.0002484	0.0004958	0.001564	0.05846	0.0006863	0.002015	0.001351
s__unclassified_g__Exiguobacterium	1.697e-05	3.795e-05	0.0002315	9.563e-05	0.001619	0.0602	-0.0003206	-0.0001084	-0.0002145
s__Streptococcus_agalactiae	0.003144	0.0007029	0.001281	0.0005565	0.001653	0.0611	0.0009384	0.002788	0.001863
s__Bifidobacterium_kashiwanohense	0.0001316	9.109e-05	0.0005089	0.0001581	0.0017	0.06253	-0.0005655	-0.0001891	-0.0003773
s__Desulfovibrio_desulfuricans	0.03668	0.007306	0.0701	0.01447	0.001734	0.06328	-0.05014	-0.0167	-0.03342
s__Veillonella_sp._CAG:933	0.006449	0.002326	0.001516	0.0005711	0.001744	0.06328	0.002463	0.007403	0.004933
s__Myxosarcina_sp._GI1	4.475e-06	1.001e-05	0.001063	0.0005142	0.001748	0.06328	-0.001589	-0.0005281	-0.001059
s__Magnetospirillum_caucaseum	0.001523	0.0004284	0.0004788	0.0002736	0.00177	0.06371	0.00052	0.001568	0.001044
s__Lachnospiraceae_bacterium_2_1_58FAA	0.002959	0.001126	0.006632	0.001396	0.001801	0.0645	-0.005523	-0.001823	-0.003673
s__Oribacterium_sinus	0.004009	0.0005853	0.008219	0.001974	0.001818	0.06478	-0.006333	-0.002087	-0.00421
s__Pseudomonas_putida	0.002429	0.0005938	0.001103	0.0002644	0.001844	0.06535	0.0006557	0.001996	0.001326
s__Clostridium_tunisiense	0.006506	0.001206	0.009562	0.000897	0.001885	0.06647	-0.004606	-0.001506	-0.003056
s__Clostridiales_bacterium_DRI-13	0.01726	0.001536	0.01118	0.002574	0.00191	0.067	0.002989	0.009171	0.00608
s__[Clostridium]_bifermentans	0.006687	0.001316	0.00307	0.001208	0.001931	0.0674	0.001775	0.005459	0.003617
s__Desulfobulbus_elongatus	0.001144	0.0001169	0.00248	0.0006509	0.001958	0.06797	-0.002018	-0.000654	-0.001336
s__Clostridium_tyrobutyricum	0.009684	0.001637	0.005713	0.001124	0.002083	0.07164	0.001923	0.006019	0.003971
s__Bacillus_decisifrondis	0.00228	0.0005618	0.0005961	0.0006288	0.002092	0.07164	0.0008143	0.002553	0.001684
s__bacterium_SM23_31	0.003445	0.001039	0.00105	0.0005988	0.002095	0.07164	0.001158	0.003632	0.002395
s__Faecalibacterium_sp._CAG:74	0.01881	0.003325	0.02781	0.003056	0.002121	0.07183	-0.01366	-0.004343	-0.009
s__Moritella_marina	9.29e-05	4.661e-05	0	0	0.002121	0.07183	4.483e-05	0.000141	9.29e-05
s__Caldisericum_exile	4.211e-06	9.416e-06	0.0007927	0.0003961	0.00214	0.07212	-0.001197	-0.0003799	-0.0007885
s__Methylophaga_aminisulfidivorans	2.322e-05	3.604e-05	0.0001552	5.58e-05	0.002162	0.07214	-0.0002005	-6.348e-05	-0.000132
s__uncultured_bacterium_fosmid_pJB45G2	2.525e-05	1.082e-05	1.996e-06	4.462e-06	0.002162	0.07214	1.118e-05	3.532e-05	2.325e-05
s__Brachyspira_sp._CAG:700	0.002079	0.0006689	0.0005834	0.000352	0.00221	0.07335	0.0007161	0.002275	0.001496
s__Bacillus_sp._Root920	3.925e-05	1.312e-05	5.041e-06	1.127e-05	0.00222	0.07335	1.637e-05	5.205e-05	3.421e-05
s__Nitratireductor_indicus	0.002127	0.0005361	0.0008662	0.0003483	0.002261	0.07434	0.0006015	0.00192	0.001261
s__Phycisphaerae_bacterium_SM23_33	0.000589	0.0001579	0.0001979	0.0001208	0.002293	0.07485	0.0001861	0.0005961	0.0003911
s__Lachnospiraceae_bacterium_NK4A179	0.02239	0.002384	0.01492	0.002955	0.002298	0.07485	0.003554	0.01139	0.00747
s__Firmicutes_bacterium_CAG:272	0.02565	0.003371	0.03537	0.003696	0.002455	0.07959	-0.01488	-0.004561	-0.00972
s__Eubacterium_sp._CAG:76	0.008816	0.001307	0.01307	0.001763	0.002507	0.08076	-0.006517	-0.001991	-0.004254
s__Vibrio_maritimus	6.064e-05	3.132e-05	0	0	0.002515	0.08076	2.834e-05	9.294e-05	6.064e-05
s__Clostridium_cylindrosporum	0.003603	0.001119	0.001321	0.000376	0.002536	0.08104	0.001065	0.003499	0.002282
s__Candidatus_Stoquefichus_sp._KLE1796	0.008499	0.001771	0.0154	0.003104	0.002557	0.08133	-0.01059	-0.003216	-0.006901
s__Flavobacterium_sp._ABG	6.601e-05	4.318e-05	0.0002335	7.648e-05	0.002748	0.08667	-0.0002581	-7.692e-05	-0.0001675
s__Corynebacterium_vitaeruminis	0.0002558	7.456e-05	5.754e-05	7.247e-05	0.00275	0.08667	9.103e-05	0.0003055	0.0001983
s__Desulfovibrio_alkalitolerans	0.0006994	0.0002276	0.001711	0.0004801	0.002765	0.08676	-0.00156	-0.0004637	-0.001012
s__Aureococcus_anophagefferens_virus	1.505e-05	3.366e-05	0.0002171	0.0001008	0.002802	0.08752	-0.0003116	-9.245e-05	-0.0002021
s__Proteocatella_sphenisci	0.005614	0.001557	0.01113	0.002461	0.002868	0.08846	-0.008519	-0.002513	-0.005516
s__Clostridium_sp._CAG:299	0.0352	0.004121	0.02594	0.002646	0.002871	0.08846	0.004209	0.01431	0.00926
s__Bacillus_sp._SIT10	0.0006776	0.0008738	0.003239	0.001036	0.002889	0.08846	-0.003959	-0.001164	-0.002561
s__Desulfomicrobium_orale	0.02361	0.004458	0.01318	0.003244	0.00289	0.08846	0.004744	0.01612	0.01043
s__Butyrivibrio_sp._AE3009	0.008316	0.003241	0.01493	0.001328	0.002897	0.08846	-0.01023	-0.003002	-0.006614
s__Rhizobium_sp._IBUN	9.801e-05	4.745e-05	5.555e-06	1.242e-05	0.002936	0.08926	4.187e-05	0.000143	9.246e-05
s__Clostridium_scatologenes	0.001235	0.0006582	0.003234	0.0008384	0.003026	0.09152	-0.003098	-0.0008998	-0.001999
s__Mesorhizobium_sp._LNJC399B00	3.986e-05	1.792e-05	3.391e-06	7.583e-06	0.003037	0.09152	1.64e-05	5.654e-05	3.647e-05
s__Comamonas_testosteroni	0.002252	0.0005091	0.001038	0.0004076	0.003152	0.09455	0.0005414	0.001887	0.001214
s__Megasphaera_massiliensis	0.001179	0.000716	0.003975	0.001322	0.00317	0.09468	-0.004346	-0.001246	-0.002796
s__Chthoniobacter_flavus	0.000102	4.699e-05	0.0006329	0.0002828	0.003252	0.0967	-0.0008265	-0.0002353	-0.0005309
s__Carnobacterium_sp._17-4	5.993e-05	6.649e-05	0.0005286	0.0002446	0.00328	0.09711	-0.0007301	-0.0002073	-0.0004687
s__Clostridium_sp._CAG:440	0.001174	0.000607	0.003099	0.0008487	0.003323	0.09799	-0.003001	-0.0008489	-0.001925
s__Serratia_fonticola	0.0004932	0.000544	0.002454	0.000921	0.003445	0.1004	-0.003064	-0.0008577	-0.001961
s__Enterococcus_hirae	0.001482	0.0002881	0.0004624	0.0004758	0.003448	0.1004	0.000446	0.001593	0.00102
s__Thermodesulfobacterium_commune	3.613e-05	1.268e-05	5.039e-06	1.127e-05	0.003449	0.1004	1.36e-05	4.859e-05	3.109e-05
s__Allobaculum_stercoricanis	0.02028	0.004578	0.01123	0.001902	0.003524	0.1021	0.003938	0.01416	0.00905
s__Clostridium_sp._CAG:505	0.02367	0.003467	0.03237	0.003276	0.00355	0.1025	-0.01362	-0.003781	-0.0087
s__Symbiobacterium_thermophilum	0.001974	0.000478	0.003944	0.000975	0.003648	0.104	-0.00309	-0.0008502	-0.00197
s__Clostridiales_bacterium_KA00274	0.001368	0.0003351	0.0003883	0.0004238	0.003659	0.104	0.0004225	0.001537	0.0009797
s__Aphanizomenon_flos-aquae	0.0001265	0.0001637	0.001138	0.0005333	0.003664	0.104	-0.001587	-0.0004362	-0.001011
s__Holdemania_massiliensis	0.01393	0.003476	0.007172	0.001349	0.003665	0.104	0.002913	0.0106	0.006758
s__unclassified_g__Burkholderia	0.0004355	0.000363	0.001892	0.0007189	0.00371	0.1049	-0.002287	-0.000626	-0.001456
s__Chrysochromulina_sp._CCMP291	0.0008694	0.0002716	0.0003038	0.0001572	0.003789	0.1067	0.000242	0.0008892	0.0005656
s__Candidatus_Clostridium_anorexicamassiliense	0.006436	0.001344	0.01047	0.001818	0.003995	0.112	-0.006366	-0.001702	-0.004034
s__Fusobacterium_sp._CAG:439	0.00137	0.0002768	0.0005239	0.0003869	0.004079	0.1139	0.0003555	0.001337	0.0008461
s__Clostridia_bacterium_UC5.1-2H11	0.07998	0.008425	0.1149	0.01785	0.004171	0.116	-0.05528	-0.01456	-0.03492
s__Acetobacter_aceti	0.001381	0.0007297	8.275e-05	0.0001016	0.004292	0.1188	0.0005385	0.002058	0.001298
s__Bacillus_sp._FJAT-21945	0.001828	0.0007893	0.0003658	0.0002613	0.004341	0.1197	0.0006048	0.00232	0.001462
s__Clostridia_bacterium_UC5.1-1D10	0.06619	0.01157	0.088	0.004544	0.004399	0.1203	-0.03463	-0.008991	-0.02181
s__Enterococcus_raffinosus	0.0001458	8.484e-05	0.0003355	6.712e-05	0.004408	0.1203	-0.0003013	-7.814e-05	-0.0001897
s__Stomatobaculum_longum	0.01572	0.002534	0.008517	0.003235	0.004414	0.1203	0.002965	0.01144	0.007203
s__Paenibacillus_elgii	0.003937	0.00154	0.007915	0.001671	0.004456	0.1209	-0.006321	-0.001635	-0.003978
s__Legionella_drancourtii	0.0009752	0.0002711	0.001839	0.000413	0.004473	0.1209	-0.001373	-0.0003543	-0.0008638
s__Halanaerobium_saccharolyticum	0.0009136	0.0002329	0.0004655	0.000108	0.004521	0.1218	0.0001833	0.0007129	0.0004481
s__Sedimentibacter_sp._B4	0.01502	0.00164	0.01928	0.001813	0.004577	0.1228	-0.006781	-0.001739	-0.00426
s__Yersinia_kristensenii	7.47e-05	6.715e-05	0.0002348	6.289e-05	0.0046	0.1229	-0.000255	-6.522e-05	-0.0001601
s__Synechococcus_sp._WH_5701	0.0003861	5.869e-05	0.000249	5.268e-05	0.00462	0.123	5.577e-05	0.0002184	0.0001371
s__Hyalangium_minutum	1.251e-05	1.191e-05	0.0001871	9.982e-05	0.004652	0.1233	-0.0002783	-7.092e-05	-0.0001746
s__Flavonifractor_plautii	1.019	0.1094	1.366	0.1676	0.004723	0.1245	-0.5534	-0.1406	-0.347
s__Kosmotoga_olearia	0.0004877	0.0008061	0.002302	0.0006703	0.004751	0.1245	-0.002895	-0.0007331	-0.001814
s__uncultured_bacterium_contig00023(2014)	0.0001758	7.765e-05	2.474e-05	3.998e-05	0.004752	0.1245	6.099e-05	0.0002411	0.0001511
s__Desulfotomaculum_hydrothermale	0.006036	0.001372	0.003286	0.0008097	0.004804	0.1254	0.001107	0.004393	0.00275
s__Elizabethkingia_miricola	9.29e-05	6.012e-05	0.001226	0.0006555	0.004895	0.1263	-0.001812	-0.0004543	-0.001133
s__Microchaete_sp._PCC_7126	1.247e-05	2.788e-05	9.461e-05	3.877e-05	0.004901	0.1263	-0.0001314	-3.289e-05	-8.214e-05
s__Brachyspira_hampsonii	0.001514	0.0004356	0.00324	0.0009038	0.004903	0.1263	-0.002761	-0.0006913	-0.001726
s__Peptococcaceae_bacterium_BRH_c4b	0.001236	0.0003806	0.002473	0.0006103	0.004913	0.1263	-0.001979	-0.0004953	-0.001237
s__Coprobacillus_sp._D7	0.0009649	0.0003297	0.00287	0.001063	0.005043	0.1291	-0.003053	-0.0007573	-0.001905
s__Ruminococcus_sp._SR1/5	0.007793	0.001535	0.004926	0.0006756	0.00507	0.1291	0.001137	0.004597	0.002867
s__Coprobacillus_sp._3_3_56FAA	0.002471	0.001211	0.005542	0.001329	0.005092	0.1291	-0.004925	-0.001217	-0.003071
s__Clostridium_phage_phiSM101	9.425e-06	1.292e-05	0.0001972	0.0001092	0.005096	0.1291	-0.0003012	-7.437e-05	-0.0001878
s__Methylomarinum_vadi	0	0	5.354e-05	3.137e-05	0.005122	0.1293	-8.589e-05	-2.119e-05	-5.354e-05
s__uncultured_murine_large_bowel_bacterium_BAC_54B	0.01269	0.001793	0.008878	0.001332	0.005146	0.1294	0.001509	0.006115	0.003812
s__Bacillus_sp._B14905	0.0001918	5.91e-05	6.128e-05	4.884e-05	0.005195	0.1302	5.145e-05	0.0002096	0.0001305
s__Enterococcus_columbae	0.0005751	0.0001101	0.0003333	9.057e-05	0.005287	0.132	9.478e-05	0.0003888	0.0002418
s__Desulfovibrio_sp._TomC	0.001248	0.0004545	0.003425	0.001204	0.005359	0.1332	-0.003504	-0.0008498	-0.002177
s__Levyella_massiliensis	0.002053	0.001777	0.006549	0.001979	0.005385	0.1332	-0.007239	-0.001753	-0.004496
s__Anaerofustis_stercorihominis	0.01675	0.002032	0.03014	0.007657	0.005396	0.1332	-0.02156	-0.00522	-0.01339
s__Serratia_marcescens	0.0005612	0.0002498	0.001502	0.0004982	0.005416	0.1333	-0.001516	-0.0003661	-0.0009408
s__Peptoniphilus_sp._BV3C26	0.0009506	0.000123	0.0006493	0.0001301	0.00553	0.1356	0.0001167	0.0004859	0.0003013
s__Fusobacterium_necrophorum	0.006103	0.00129	0.003789	0.0004897	0.005617	0.1372	0.000891	0.003737	0.002314
s__Solobacterium_moorei	0.008331	0.001044	0.01104	0.001231	0.005654	0.1374	-0.004374	-0.001044	-0.002709
s__Clostridiaceae_bacterium_mt10	0.009968	0.001142	0.01337	0.001683	0.005663	0.1374	-0.005499	-0.001305	-0.003402
s__Organic_Lake_phycodnavirus_1	1.805e-05	1.938e-05	7.065e-05	2.483e-05	0.005753	0.1387	-8.508e-05	-2.012e-05	-5.26e-05
s__Klebsiella_oxytoca	0.001405	0.0002768	0.0005679	0.0004183	0.005778	0.1387	0.0003198	0.001354	0.0008371
s__Eubacterium_sp._SB2	0.01966	0.003408	0.02694	0.00272	0.005779	0.1387	-0.01178	-0.002783	-0.00728
s__Alkaliflexus_imshenetskii	0.001487	0.0004762	0.003318	0.0009933	0.005901	0.1409	-0.002967	-0.000695	-0.001831
s__Salinicoccus_roseus	0.0004825	0.0007642	0.002744	0.001126	0.005914	0.1409	-0.003665	-0.0008581	-0.002262
s__Rhodopirellula_sallentina	0.0002589	0.0001562	0	0	0.005994	0.1424	9.781e-05	0.00042	0.0002589
s__Clostridiales_bacterium_NK3B98	0.08452	0.01683	0.133	0.02397	0.006031	0.1427	-0.07868	-0.01828	-0.04848
s__Methanotorris_formicicus	0.0001115	6.199e-05	6.453e-06	1.443e-05	0.006129	0.1438	3.941e-05	0.0001707	0.000105
s__Vibrio_nigripulchritudo	0.001095	0.000642	0.002847	0.0008457	0.00613	0.1438	-0.002847	-0.000657	-0.001752
s__Paenibacillus_sp._TCA20	0.0004724	0.000225	0.00283	0.001411	0.006141	0.1438	-0.003831	-0.0008841	-0.002358
s__Cohnella_panacarvi	0.002683	0.0004925	0.001351	0.0006431	0.006223	0.1452	0.0004966	0.002167	0.001332
s__Desulfovibrio_frigidus	0.001886	0.0004637	0.001051	0.000207	0.006253	0.1452	0.0003113	0.001359	0.000835
s__Rhodospirillum_centenum	0.00206	0.0004984	0.0009126	0.000489	0.006261	0.1452	0.0004273	0.001867	0.001147
s__Flavihumibacter_solisilvae	0	0	6.202e-05	3.78e-05	0.006317	0.146	-0.000101	-2.304e-05	-6.202e-05
s__Clostridium_sp._CAG:533	0.001525	0.0005465	0.0003705	0.0004442	0.006359	0.1465	0.0004282	0.001881	0.001155
s__Clostridium_sp._CL-2	0.01135	0.00107	0.01455	0.001637	0.006474	0.148	-0.005217	-0.001183	-0.0032
s__Streptococcus_pyogenes	0.002199	0.001474	0.004794	0.0005943	0.006488	0.148	-0.004234	-0.000956	-0.002595
s__Porphyromonas_sp._COT-108_OH1349	0.0002907	0.0001515	0.001454	0.0006966	0.006493	0.148	-0.001898	-0.0004281	-0.001163
s__Vitellibacter_soesokkakensis	0.0001873	9.964e-05	1.556e-05	3.48e-05	0.006602	0.15	6.29e-05	0.0002806	0.0001717
s__Thermoanaerobacter_sp._YS13	9.843e-05	2.988e-05	0.0003373	0.0001439	0.006638	0.1503	-0.0003904	-8.73e-05	-0.0002389
s__Erysipelotrichaceae_bacterium_NK3D112	0.02581	0.01033	0.05277	0.01304	0.00676	0.1526	-0.04412	-0.009804	-0.02696
s__Streptococcus_entericus	0.0005756	0.000738	0.002609	0.001017	0.006799	0.153	-0.003329	-0.0007375	-0.002033
s__Clostridium_sp._CAG:7	0.02456	0.002071	0.03226	0.004302	0.006914	0.1549	-0.01262	-0.002776	-0.0077
s__unclassified_g__Bifidobacterium	0.001849	0.0004466	0.00103	0.0002418	0.006929	0.1549	0.0002953	0.001343	0.000819
s__Paenibacillus_darwinianus	0.001682	0.0005272	0.0007713	0.0002072	0.007033	0.1552	0.0003265	0.001495	0.0009107
s__Ruminococcaceae_bacterium_AE2021	0.009792	0.001916	0.01417	0.001935	0.00704	0.1552	-0.007186	-0.00157	-0.004378
s__Komagataeibacter_europaeus	3.559e-05	4.88e-05	0.0001994	8.944e-05	0.007041	0.1552	-0.0002689	-5.874e-05	-0.0001638
s__uncultured_Paenibacillus_sp.	3.087e-05	1.921e-05	0	0	0.007054	0.1552	1.106e-05	5.068e-05	3.087e-05
s__Planktothricoides_sp._SR001	0.0004817	0.00106	0.002656	0.0008409	0.007058	0.1552	-0.00357	-0.0007789	-0.002174
s__Microcoleus_vaginatus	5.444e-05	6.27e-05	0.0002289	8.89e-05	0.007127	0.1563	-0.0002866	-6.227e-05	-0.0001745
s__Thermodesulfobacterium_sp._37_54	0	0	4.142e-05	2.587e-05	0.00719	0.1571	-6.81e-05	-1.474e-05	-4.142e-05
s__Acinetobacter_baumannii	0.00871	0.001094	0.01174	0.001548	0.007297	0.1589	-0.004985	-0.001075	-0.00303
s__Legionella_oakridgensis	9.293e-06	8.503e-06	7.525e-05	4.046e-05	0.007318	0.1589	-0.0001086	-2.332e-05	-6.596e-05
s__Escherichia_coli	0.01117	0.002143	0.005925	0.002499	0.007374	0.1594	0.00185	0.00864	0.005245
s__Bacteroides_fragilis_CAG:47	3.206e-06	7.169e-06	0.0001463	8.957e-05	0.007388	0.1594	-0.0002358	-5.043e-05	-0.0001431
s__Chromobacterium_sp._C-61	0.0001287	6.101e-05	0.001184	0.0006612	0.007454	0.1603	-0.00174	-0.0003705	-0.001055
s__Omnitrophica_WOR_2_bacterium_SM23_72	5.276e-06	1.18e-05	6.706e-05	3.708e-05	0.007499	0.1608	-0.0001019	-2.165e-05	-6.178e-05
s__Pseudomonas_sp._MOIL14HWK12:I2	0.001691	0.0003293	0.003098	0.0008255	0.007613	0.1622	-0.002324	-0.0004904	-0.001407
s__Clostridium_lundense	0.005516	0.00135	0.01086	0.003092	0.007614	0.1622	-0.008823	-0.001865	-0.005344
s__Mesorhizobium_sp._SOD10	6.968e-05	3.436e-05	1.177e-05	1.316e-05	0.007852	0.1666	1.997e-05	9.585e-05	5.791e-05
s__Endozoicomonas_numazuensis	0.0006556	0.0002195	0.0001483	0.0002361	0.007868	0.1666	0.0001748	0.0008398	0.0005073
s__Dysgonomonas_capnocytophagoides	0.01892	0.002768	0.02835	0.005327	0.007901	0.1668	-0.01562	-0.003239	-0.00943
s__Burkholderia_pseudomallei	0.00261	0.0007165	0.001381	0.0003145	0.00796	0.1675	0.000422	0.002036	0.001229
s__Firmicutes_bacterium_CAG:102	0.2106	0.03665	0.2903	0.03555	0.008189	0.1714	-0.1324	-0.02704	-0.0797
s__Paenibacillus_sp._Root444D2	0.0007409	0.001216	0.0038	0.001537	0.008195	0.1714	-0.00508	-0.001038	-0.003059
s__Sporosarcina_koreensis	0.002486	0.000523	0.001549	0.000295	0.008235	0.1717	0.0003178	0.001556	0.000937
s__Thermanaerothrix_daxensis	0.0001224	3.946e-05	3.33e-05	4.15e-05	0.008338	0.1734	3.004e-05	0.0001482	8.91e-05
s__Treponema_azotonutricium	0.004047	0.001265	0.006581	0.001033	0.008455	0.1752	-0.004218	-0.0008497	-0.002534
s__Lactobacillus_nantensis	0.0004203	0.000699	0.002329	0.001013	0.008483	0.1753	-0.003178	-0.0006394	-0.001909
s__Spirosoma_linguale	6.302e-05	5.302e-05	0.0002141	8.194e-05	0.008549	0.1761	-0.0002517	-5.043e-05	-0.0001511
s__Desulfotomaculum_thermocisternum	0.000697	0.000605	0.00251	0.001006	0.008644	0.1776	-0.003024	-0.0006024	-0.001813
s__Candidatus_Collierbacteria_bacterium_GW2011_GWB2_42_12	5.003e-05	3.246e-05	0	0	0.008742	0.1787	1.655e-05	8.351e-05	5.003e-05
s__Ruminococcus_flavefaciens	0.07166	0.00743	0.09347	0.01205	0.008759	0.1787	-0.03641	-0.007211	-0.02181
s__Filimonas_lacunae	0.01051	0.001723	0.01487	0.002251	0.008777	0.1787	-0.007283	-0.001437	-0.00436
s__Bergeyella_zoohelcum	0.001201	0.000386	0.002487	0.0007427	0.008883	0.1802	-0.002149	-0.0004228	-0.001286
s__Ruminococcus_faecis	0.01331	0.003674	0.007174	0.00158	0.008926	0.1802	0.002012	0.01026	0.006136
s__Clostridium_clostridioforme_CAG:132	0.03153	0.005255	0.02278	0.002205	0.008929	0.1802	0.002873	0.01463	0.00875
s__Pseudoflavonifractor_capillosus	0.5502	0.06799	0.8004	0.1482	0.008957	0.1802	-0.4184	-0.08205	-0.2502
s__Enhygromyxa_salina	0.001481	0.0005736	0.0005285	0.0002406	0.009023	0.1809	0.000311	0.001594	0.0009525
s__Parabacteroides_johnsonii_CAG:246	0.005162	0.0004869	0.007867	0.001698	0.009043	0.1809	-0.004527	-0.0008833	-0.002705
s__Intestinimonas_sp._GD2	0.2629	0.06446	0.4729	0.1215	0.009151	0.1821	-0.3518	-0.06816	-0.21
s__[Clostridium]_viride	0.04605	0.009441	0.07232	0.01438	0.009158	0.1821	-0.04401	-0.00853	-0.02627
s__Bacillus_bataviensis	0.00514	0.00125	0.002364	0.001323	0.00923	0.183	0.000899	0.004653	0.002776
s__Trichococcus_collinsii	0.001306	0.001265	0.004771	0.001893	0.009323	0.1843	-0.005813	-0.001117	-0.003465
s__Elizabethkingia_genomosp._4	0.006022	0.0006377	0.008674	0.001631	0.009554	0.188	-0.004458	-0.000846	-0.002652
s__Thermomicrobium_roseum	3.362e-05	2.22e-05	0	0	0.009566	0.188	1.073e-05	5.651e-05	3.362e-05
s__Subdoligranulum_sp._4_3_54A2FAA	0.1307	0.01559	0.1695	0.02038	0.009604	0.1882	-0.06526	-0.01234	-0.0388
s__Martelella_endophytica	0.0003433	0.0006079	0.00221	0.001075	0.00964	0.1884	-0.00314	-0.0005931	-0.001867
s__Ruminococcaceae_bacterium_mt9	0.05714	0.008231	0.07537	0.008832	0.009704	0.1884	-0.03068	-0.00578	-0.01823
s__Paenibacillus_senegalensis	0.006821	0.0009606	0.003917	0.001667	0.009715	0.1884	0.0009199	0.004888	0.002904
s__Streptococcus_equi	0.0007586	0.000296	0.002084	0.0008266	0.009725	0.1884	-0.002231	-0.0004199	-0.001325
s__Lactobacillus_rennini	9.99e-05	0.0001177	0.0007512	0.0004157	0.009783	0.1888	-0.001097	-0.0002057	-0.0006513
s__Veillonella_magna	9.231e-05	8.403e-05	0.001683	0.001052	0.009798	0.1888	-0.002679	-0.0005023	-0.001591
s__Sphingobacterium_sp._Ag1	0.000278	0.0001776	1.006e-05	1.441e-05	0.009887	0.19	8.418e-05	0.0004517	0.0002679
s__Clostridium_sp._Ade.TY	0.0001147	7.722e-05	0.0004173	0.0001867	0.01009	0.1933	-0.000511	-9.424e-05	-0.0003026
s__[Clostridium]_glycyrrhizinilyticum	0.02064	0.001994	0.02477	0.001905	0.01015	0.1934	-0.006974	-0.001286	-0.00413
s__Prevotella_sp._ICM33	0.0001571	7.259e-05	0.0004936	0.0002129	0.01015	0.1934	-0.0005685	-0.0001045	-0.0003365
s__Peptoniphilus_sp._oral_taxon_375	0.0003469	0.0005299	0.001802	0.0008164	0.01018	0.1935	-0.002459	-0.0004514	-0.001455
s__Methanothermus_fervidus	0	0	1.926e-05	1.292e-05	0.0103	0.1952	-3.258e-05	-5.936e-06	-1.926e-05
s__Paucisalibacillus_sp._EB02	0.002298	0.0006618	0.004068	0.0009864	0.01037	0.1955	-0.002995	-0.000545	-0.00177
s__Bordetella_trematum	4.697e-05	5.288e-05	0.0002169	0.0001011	0.01038	0.1955	-0.0002876	-5.227e-05	-0.0001699
s__Candidatus_Stoquefichus_sp._SB1	0.03376	0.005371	0.02025	0.007318	0.01042	0.1959	0.004149	0.02287	0.01351
s__[Clostridium]_neopropionicum	0.05615	0.009734	0.07354	0.00648	0.01046	0.1959	-0.02945	-0.005331	-0.01739
s__Dysgonomonas_macrotermitis	0.01538	0.002381	0.01073	0.002032	0.0105	0.1963	0.001422	0.007878	0.00465
s__Mesorhizobium_sp._LSJC280B00	7.632e-05	5.161e-05	0	0	0.01076	0.2005	2.31e-05	0.0001295	7.632e-05
s__Clostridium_saccharobutylicum	0.007327	0.001824	0.004275	0.0009687	0.01079	0.2005	0.0009221	0.005182	0.003052
s__uncultured_bacterium_Contigcl_1556	0.0005245	0.0003729	0.002239	0.001101	0.01088	0.2016	-0.002913	-0.0005157	-0.001715
s__Halobacteroidaceae_bacterium_T328-2	0.0009279	0.001213	0.003569	0.001318	0.01091	0.2016	-0.004488	-0.0007939	-0.002641
s__Geobacter_daltonii	2.669e-05	1.812e-05	0	0	0.01097	0.2023	8.003e-06	4.538e-05	2.669e-05
s__Lachnospira_multipara	0.01075	0.002651	0.01715	0.003442	0.01101	0.2024	-0.01088	-0.00192	-0.0064
s__Clostridium_sp._7_2_43FAA	0.002536	0.0003938	0.001601	0.0005006	0.0111	0.2035	0.0002781	0.001592	0.000935
s__Bacteroides_sp._CAG:189	0.01406	0.00213	0.01857	0.002212	0.01117	0.2043	-0.007677	-0.001343	-0.00451
s__Treponema_lecithinolyticum	0.0009476	0.0009006	0.003019	0.001089	0.01123	0.2048	-0.003529	-0.000614	-0.002071
s__Acetohalobium_arabaticum	0.0005284	0.0007165	0.002341	0.001014	0.01145	0.2083	-0.003093	-0.0005322	-0.001813
s__Alteromonadaceae_bacterium_Bs12	0.000145	0.0001402	0.0008959	0.0004951	0.01148	0.2083	-0.001282	-0.0002202	-0.0007509
s__Desulfomonile_tiedjei	0.000837	0.0007164	0.002288	0.0006912	0.01153	0.2087	-0.002478	-0.0004244	-0.001451
s__Verrucomicrobia_bacterium_SCGC_AAA168-F10	0.0006286	0.0004227	1.171e-05	2.617e-05	0.01159	0.2091	0.0001801	0.001054	0.0006169
s__Paenibacillus_sp._SIT18	0.003609	0.0006307	0.002383	0.0005595	0.01167	0.2101	0.0003565	0.002095	0.001226
s__Parabacteroides_sp._D25	0.0001206	0.000115	0.001098	0.0006636	0.01179	0.2117	-0.001672	-0.0002828	-0.0009774
s__Lactobacillus_oris	0.0001173	9.15e-05	0.00034	0.0001233	0.01183	0.2119	-0.000381	-6.436e-05	-0.0002227
s__uncultured_bacterium_Contig2	0	0	4.066e-05	2.808e-05	0.01191	0.212	-6.962e-05	-1.17e-05	-4.066e-05
s__Pseudomonas_brassicacearum	0.0001161	6.562e-05	1.585e-05	2.213e-05	0.01195	0.212	2.883e-05	0.0001717	0.0001002
s__Paenibacillus_jilunlii	0.0008152	0.0003605	0.001629	0.0004318	0.01198	0.212	-0.001394	-0.0002337	-0.0008138
s__Lachnospiraceae_bacterium_NK4A136	0.006089	0.001368	0.003852	0.0007238	0.01199	0.212	0.0006409	0.003833	0.002237
s__Chryseobacterium_caeni	0	0	4.763e-05	3.294e-05	0.01199	0.212	-8.16e-05	-1.366e-05	-4.763e-05
s__Tissierellia_bacterium_KA00581	0.0008514	0.0002862	0.002115	0.000828	0.01216	0.2135	-0.002167	-0.0003601	-0.001264
s__Bacillus_sp._NH7I_1	4.045e-05	2.806e-05	0	0	0.01218	0.2135	1.151e-05	6.939e-05	4.045e-05
s__Helicobacter_canis	0.0007676	0.0001861	0.00125	0.0002778	0.01219	0.2135	-0.0008272	-0.0001376	-0.0004824
s__Clostridium_sp._CAG:567	0.002251	0.0007584	0.003922	0.0008782	0.01225	0.2135	-0.002868	-0.0004744	-0.001671
s__Desulfuromonas_sp._SDB	0.001746	0.0002853	0.0008766	0.0005322	0.01226	0.2135	0.0002467	0.001492	0.0008694
s__Coprococcus_sp._HPP0074	0.01662	0.003245	0.02187	0.001665	0.01231	0.2135	-0.009011	-0.001489	-0.00525
s__Saccharibacillus_sacchari	0.002456	0.0004236	0.001321	0.000666	0.01232	0.2135	0.000321	0.001949	0.001135
s__Geofilum_rubicundum	0.00499	0.0008521	0.007569	0.001578	0.01233	0.2135	-0.004428	-0.0007295	-0.002579
s__Parachlamydia_acanthamoebae	0.001127	0.0008671	0.005182	0.002685	0.01236	0.2135	-0.006965	-0.001145	-0.004055
s__Geobacter_uraniireducens	0.0001504	0.0001193	0.0005068	0.0002178	0.01245	0.2145	-0.0006125	-0.0001003	-0.0003564
s__Mycoplasma_gallisepticum	4.143e-05	2.891e-05	0	0	0.01253	0.2154	1.162e-05	7.124e-05	4.143e-05
s__[Desulfotomaculum]_guttoideum	0.003603	0.0009175	0.002147	0.0004418	0.01264	0.2167	0.0004058	0.002506	0.001456
s__Physcomitrella_patens	2.391e-05	3.537e-05	0.0001691	9.553e-05	0.01284	0.2196	-0.0002502	-4.014e-05	-0.0001452
s__Streptococcus_urinalis	6.904e-06	1.544e-05	0.001353	0.0009452	0.01291	0.2199	-0.002321	-0.0003712	-0.001346
s__Pseudomonas_fuscovaginae	0.0004829	0.0003731	0.001211	0.0003499	0.01292	0.2199	-0.001256	-0.0002006	-0.0007281
s__uncultured_bacterium_Contig203	0.0009156	0.0009064	0.00296	0.001115	0.01296	0.2199	-0.003526	-0.0005625	-0.002044
s__Burkholderia_sp._MSMB1459WGS	3.71e-05	2.612e-05	0	0	0.01307	0.2208	1.016e-05	6.404e-05	3.71e-05
s__Helicobacter_rodentium	6.437e-05	3.076e-05	1.192e-05	2.042e-05	0.01308	0.2208	1.437e-05	9.053e-05	5.245e-05
s__Halotalea_alkalilenta	0.0001774	3.959e-05	9.279e-05	4.462e-05	0.01319	0.2222	2.309e-05	0.0001461	8.461e-05
s__Spirochaeta_smaragdinae	0.008441	0.005897	0.02831	0.01272	0.01324	0.2225	-0.03433	-0.00541	-0.01987
s__Eubacterium_sp._CAG:156	0.005826	0.001269	0.008498	0.001398	0.0133	0.2227	-0.004619	-0.0007249	-0.002672
s__Erysipelatoclostridium_ramosum	0.002098	0.000592	0.00386	0.001096	0.01332	0.2227	-0.003047	-0.0004774	-0.001762
s__Rhizophagus_irregularis	0.0005564	0.0001657	0.0002493	0.0001404	0.01335	0.2228	8.312e-05	0.0005311	0.0003071
s__uncultured_bacterium_Lq_025_E06	0.006147	0.00103	0.00926	0.001959	0.01368	0.2277	-0.005395	-0.0008305	-0.003113
s__Desulfotomaculum_sp._BICA1-6	0.001141	0.001086	0.002893	0.0006187	0.01395	0.2315	-0.003041	-0.000463	-0.001752
s__unclassified_g__Thermotoga	0.0001978	8.256e-05	4.412e-05	7.237e-05	0.01403	0.2324	4.046e-05	0.0002669	0.0001537
s__Leucobacter_sp._Ag1	0	0	5.505e-05	3.94e-05	0.01414	0.2337	-9.568e-05	-1.442e-05	-5.505e-05
s__Lacinutrix_mariniflava	0	0	0.0006276	0.0004495	0.01418	0.2337	-0.001091	-0.000164	-0.0006276
s__Lachnospiraceae_bacterium_mt14	0.02425	0.002416	0.03094	0.004148	0.01429	0.2344	-0.01164	-0.00174	-0.00669
s__Candidatus_Nitrosoarchaeum_limnia	3.677e-06	8.221e-06	0.001683	0.001205	0.01429	0.2344	-0.002922	-0.0004366	-0.001679
s__Paenibacillus_sp._E194	0.000531	0.0009204	0.002903	0.001433	0.01435	0.2345	-0.004128	-0.0006156	-0.002372
s__Nitrosomonas_eutropha	9.875e-05	3.184e-05	0.0003676	0.0001905	0.01438	0.2345	-0.000468	-6.967e-05	-0.0002689
s__unclassified_g__Corynebacterium	0.0005527	0.001094	0.002975	0.001354	0.0144	0.2345	-0.004217	-0.0006271	-0.002422
s__Streptomyces_sp._NRRL_F-2747	3.424e-05	3.852e-05	0.000169	8.895e-05	0.01447	0.2348	-0.0002347	-3.48e-05	-0.0001348
s__Eubacterium_sp._CAG:603	0.0152	0.002216	0.009109	0.003782	0.01449	0.2348	0.001571	0.01061	0.006091
s__Clostridium_sp._DL-VIII	0.01329	0.002671	0.008179	0.002532	0.01462	0.236	0.001316	0.008906	0.005111
s__Haemophilus_haemolyticus	2.299e-05	2.34e-05	0.0006695	0.0004662	0.01474	0.236	-0.001128	-0.0001651	-0.0006465
s__Prevotella_micans	0.002615	0.0007138	0.001375	0.0005399	0.01476	0.236	0.000317	0.002163	0.00124
s__Lactococcus_raffinolactis	0.005064	0.001022	0.007987	0.001849	0.01479	0.236	-0.005102	-0.0007443	-0.002923
s__Blautia_hansenii	0.03145	0.003342	0.03903	0.004336	0.01482	0.236	-0.01323	-0.001934	-0.00758
s__Veillonella_atypica	0.00145	0.0008387	0.002906	0.0006372	0.01485	0.236	-0.002542	-0.0003698	-0.001456
s__Dyadobacter_tibetensis	7.554e-05	3.97e-05	1.541e-05	1.779e-05	0.01487	0.236	1.527e-05	0.000105	6.013e-05
s__bacterium_SIT8	0.03393	0.003993	0.04886	0.01004	0.01488	0.236	-0.02607	-0.003787	-0.01493
s__Helicobacter_felis	5.052e-05	3.657e-05	0	0	0.01492	0.236	1.281e-05	8.823e-05	5.052e-05
s__Candidatus_Woesebacteria_bacterium_GW2011_GWC2_31_9	0.0003138	0.000617	0.002007	0.00106	0.01493	0.236	-0.002958	-0.0004283	-0.001693
s__[Brevibacterium]_frigoritolerans	0.0003203	0.0006082	0.001802	0.0008845	0.01494	0.236	-0.002589	-0.0003747	-0.001482
s__Caenorhabditis_brenneri	0.0006875	0.000303	0.0002025	0.0001785	0.01503	0.236	0.0001223	0.0008477	0.000485
s__Lachnospiraceae_bacterium_oral_taxon_082	0.0144	0.003592	0.008921	0.001698	0.01504	0.236	0.001382	0.009576	0.005479
s__Listeria_riparia	0.0002861	0.0001223	0.001032	0.0005267	0.01504	0.236	-0.001304	-0.0001883	-0.0007459
s__Methanosarcina_sp._2.H.A.1B.4	1.406e-05	3.145e-05	0.0004157	0.0002899	0.01512	0.2362	-0.0007024	-0.0001009	-0.0004016
s__Eubacterium_eligens_CAG:72	0.0007895	0.00034	0.001865	0.0007033	0.01516	0.2362	-0.001881	-0.0002699	-0.001075
s__Bacillus_vietnamensis	0.001377	0.0005102	0.0006337	0.0001761	0.01516	0.2362	0.0001867	0.0013	0.0007433
s__Catabacter_hongkongensis	0.0186	0.003346	0.02435	0.002508	0.01523	0.2365	-0.01006	-0.001438	-0.00575
s__Burkholderia_sp._BT03	0.000163	9.073e-05	2.448e-05	4.38e-05	0.01525	0.2365	3.462e-05	0.0002424	0.0001385
s__Chelonobacter_oris	0.0002082	3.411e-05	0.0001326	4.319e-05	0.01535	0.2372	1.884e-05	0.0001324	7.56e-05
s__Oceanobacillus_oncorhynchi	0.0005437	0.0001841	0.0008302	9.838e-05	0.01536	0.2372	-0.0005018	-7.123e-05	-0.0002865
s__Coprococcus_sp._HPP0048	0.007854	0.001364	0.01058	0.001442	0.0154	0.2373	-0.004773	-0.000679	-0.002726
s__Paenibacillus_pini	0.000261	0.0002077	0.0007282	0.0002704	0.0155	0.2382	-0.0008188	-0.0001156	-0.0004672
s__Teredinibacter_sp._991H.S.0a.06	0.0004447	0.0008488	0.002392	0.001144	0.01566	0.2401	-0.003416	-0.0004782	-0.001947
s__Streptococcus_devriesei	0.000125	4.684e-05	3.933e-05	4.165e-05	0.0157	0.2401	2.103e-05	0.0001503	8.567e-05
s__Eudoraea_adriatica	0.0008101	0.0004768	0.002219	0.0009147	0.01573	0.2401	-0.002473	-0.0003451	-0.001409
s__Nitrosococcus_halophilus	6.114e-05	3.536e-05	0.0001981	9.412e-05	0.01594	0.2428	-0.0002406	-3.327e-05	-0.000137
s__Paenibacillus_chitinolyticus	0.001297	0.000844	0.003146	0.001065	0.01601	0.2434	-0.00325	-0.0004476	-0.001849
s__Clostridium_diolis	0.0009606	0.0008594	0.003032	0.001258	0.01605	0.2435	-0.003643	-0.0005002	-0.002071
s__Eubacterium_saphenum	0.001339	0.0002831	0.000585	0.000478	0.01617	0.2443	0.0001811	0.001327	0.000754
s__unclassified_g__Cycloclasticus	6.308e-05	2.109e-05	1.832e-05	2.536e-05	0.01619	0.2443	1.074e-05	7.878e-05	4.476e-05
s__Volvox_carteri	0.0002796	0.0005375	0.001539	0.0007569	0.01622	0.2443	-0.002217	-0.000302	-0.001259
s__unclassified_g__Streptococcus	0.002448	0.0006768	0.00555	0.002185	0.01626	0.2445	-0.005461	-0.000743	-0.003102
s__Beutenbergia_cavernae	8.837e-05	7.977e-05	0.0003207	0.0001519	0.01639	0.245	-0.0004093	-5.539e-05	-0.0002323
s__Microbacterium_sp._TNHR37B	0.0004279	0.0008688	0.002296	0.001073	0.0164	0.245	-0.003292	-0.0004443	-0.001868
s__Mycobacterium_triplex	3.421e-05	5.832e-05	0.0001948	0.0001033	0.0164	0.245	-0.0002829	-3.825e-05	-0.0001606
s__Clostridium_akagii	0.003197	0.001156	0.005792	0.001534	0.01651	0.2452	-0.004576	-0.0006141	-0.002595
s__Sinorhizobium_meliloti	0.0003724	0.000792	0.002126	0.001028	0.01651	0.2452	-0.003092	-0.0004153	-0.001754
s__Gallionella_sp._ShG14-8	3.456e-05	2.558e-05	0	0	0.01653	0.2452	8.18e-06	6.094e-05	3.456e-05
s__Clostridium_sp._L2-50	0.0192	0.004164	0.01222	0.00306	0.0166	0.2452	0.001651	0.01231	0.00698
s__Pseudomonas_stutzeri	0.0002594	0.0005259	0.001305	0.0005683	0.0166	0.2452	-0.001844	-0.0002471	-0.001046
s__Pirellula_sp._SH-Sr6A	4.804e-06	6.584e-06	6.924e-05	4.73e-05	0.01664	0.2452	-0.0001137	-1.519e-05	-6.444e-05
s__Pedobacter_oryzae	0.0001087	6.238e-05	0.0002832	0.0001135	0.01676	0.2462	-0.0003081	-4.094e-05	-0.0001745
s__Anaerococcus_prevotii	0.0006079	0.00108	0.00271	0.001127	0.01677	0.2462	-0.003712	-0.0004923	-0.002102
s__Thermodesulfatator_sp._S606	9.232e-05	2.716e-05	3.898e-05	2.892e-05	0.01691	0.2476	1.243e-05	9.425e-05	5.334e-05
s__Atopobium_minutum	0.001774	0.0008229	0.0004276	0.0005745	0.0171	0.2486	0.0003114	0.002381	0.001346
s__Peptococcaceae_bacterium_BRH_c4a	0.004839	0.0006613	0.001972	0.002034	0.01714	0.2486	0.0006613	0.005073	0.002867
s__Enterococcus_sp._TR	2.363e-05	1.67e-05	0.0002016	0.0001318	0.01722	0.2486	-0.000315	-4.096e-05	-0.000178
s__Halomonas_sp._S2151	8.51e-05	4.697e-05	1.481e-05	2.345e-05	0.01722	0.2486	1.615e-05	0.0001244	7.029e-05
s__Anaerolineae_bacterium_SM23_84	0.00184	0.0004345	0.001175	0.0002411	0.01725	0.2486	0.0001525	0.001177	0.000665
s__Porphyromonadaceae_bacterium_COT-184_OH4590	0.005826	0.002706	0.01099	0.002755	0.01727	0.2486	-0.009146	-0.001182	-0.005164
s__Mycobacterium_rhodesiae	0	0	3.937e-05	2.942e-05	0.01728	0.2486	-6.971e-05	-9.03e-06	-3.937e-05
s__Clostridium_sp._ATCC_29733	0.04731	0.005863	0.06251	0.009753	0.01744	0.2486	-0.02694	-0.003464	-0.0152
s__Burkholderia_thailandensis	6.877e-05	5.468e-05	0.0008113	0.0005537	0.01749	0.2486	-0.001316	-0.0001687	-0.0007425
s__Clostridium_phage_phiCP39-O	9.875e-05	7.401e-05	0	0	0.0175	0.2486	2.243e-05	0.0001751	9.875e-05
s__Desulfovibrio_putealis	0.00176	0.0004668	0.001084	0.0001966	0.01754	0.2486	0.0001536	0.001198	0.000676
s__Clostridium_sp._CAG:967	0.0009252	0.001016	0.00267	0.0008252	0.01756	0.2486	-0.003095	-0.000395	-0.001745
s__Staphylococcus_sp._NAM3COL9	0.00036	0.0006323	0.001878	0.0009474	0.01761	0.2486	-0.002693	-0.0003434	-0.001518
s__Firmicutes_bacterium_CAG:475	0.004992	0.001883	0.008035	0.001292	0.01762	0.2486	-0.005398	-0.0006879	-0.003043
s__Bacillus_sp._J33	0.0004887	0.0007082	0.002172	0.001046	0.01762	0.2486	-0.002986	-0.0003806	-0.001683
s__Ruminococcaceae_bacterium_GD1	0.005761	0.0009927	0.007257	0.0005273	0.01768	0.2486	-0.002655	-0.0003368	-0.001496
s__Clostridium_homopropionicum	0.008868	0.0005611	0.01487	0.004475	0.01771	0.2486	-0.01065	-0.001351	-0.006002
s__Myroides_odoratimimus	0.006234	0.001316	0.01003	0.002527	0.01772	0.2486	-0.006734	-0.0008578	-0.003796
s__Streptococcus_sp._DD10	0.0001134	4.121e-05	2.921e-05	4.802e-05	0.01772	0.2486	1.893e-05	0.0001494	8.419e-05
s__Mollicutes_bacterium_HR1	0.0005225	0.0007604	0.002378	0.001169	0.01773	0.2486	-0.003294	-0.0004173	-0.001855
s__Chitinophaga_pinensis	0.01315	0.001429	0.01743	0.00288	0.01777	0.2486	-0.007596	-0.0009644	-0.00428
s__Olivibacter_sitiensis	0.0002742	0.0001351	7.203e-05	6.972e-05	0.01778	0.2486	4.539e-05	0.000359	0.0002022
s__Tannerella_sp._CAG:51	0.02994	0.004172	0.03883	0.005227	0.01781	0.2486	-0.01579	-0.001993	-0.00889
s__Intestinimonas_butyriciproducens	0.5072	0.0926	0.692	0.1042	0.018	0.2503	-0.3286	-0.04104	-0.1848
s__Vibrio_vulnificus	0.0006077	0.0007605	0.001669	0.0002503	0.018	0.2503	-0.001887	-0.0002356	-0.001061
s__Clostridium_sp._CAG:492	0.001418	0.0004629	0.0006404	0.0003613	0.01816	0.2511	0.000172	0.001383	0.0007776
s__Alkaliphilus_oremlandii	0.004802	0.0007572	0.008482	0.002677	0.01821	0.2511	-0.006549	-0.000811	-0.00368
s__Streptococcus_pasteurianus	3.343e-05	2.589e-05	8.031e-05	2.421e-05	0.01823	0.2511	-8.343e-05	-1.033e-05	-4.688e-05
s__Streptococcus_sp._DORA_10	0.0006482	0.0003012	0.0002181	0.000123	0.01825	0.2511	9.458e-05	0.0007656	0.0004301
s__Hymenobacter_norwichensis	0.001195	0.001288	0.004138	0.001817	0.01829	0.2511	-0.00524	-0.0006461	-0.002943
s__Halopiger_xanaduensis	3.25e-05	4.876e-05	0.0001204	4.52e-05	0.01829	0.2511	-0.0001565	-1.933e-05	-8.79e-05
s__[Clostridium]_propionicum	0.06654	0.008914	0.08437	0.01014	0.01835	0.2511	-0.03175	-0.003907	-0.01783
s__Capnocytophaga_sp._oral_taxon_336	4.929e-05	3.733e-05	0	0	0.01835	0.2511	1.079e-05	8.779e-05	4.929e-05
s__unclassified_g__Pseudobutyrivibrio	6.212e-05	9.952e-05	0.0002837	0.0001353	0.01842	0.2511	-0.0003948	-4.837e-05	-0.0002216
s__Gordonia_polyisoprenivorans	1.121e-05	2.506e-05	0.0003538	0.0002585	0.01843	0.2511	-0.0006104	-7.476e-05	-0.0003426
s__uncultured_marine_thaumarchaeote_AD1000_11_E10	6.239e-05	3.931e-05	6.833e-06	1.528e-05	0.01855	0.2522	1.206e-05	9.905e-05	5.556e-05
s__Sulfurovum_lithotrophicum	0.0001313	0.0001644	0.0004346	0.0001616	0.01864	0.253	-0.000541	-6.556e-05	-0.0003033
s__Prevotella_sp._S7-1-8	0.007302	0.001253	0.01102	0.002535	0.0187	0.2533	-0.006634	-0.0008018	-0.003718
s__Holdemanella_biformis	0.0075	0.002415	0.004304	0.0002886	0.01876	0.2533	0.0006877	0.005704	0.003196
s__Geomicrobium_sp._JCM_19037	0.004412	0.000246	0.006603	0.00165	0.01877	0.2533	-0.003911	-0.0004706	-0.002191
s__Fibrobacter_succinogenes	0.0136	0.001712	0.01933	0.004018	0.01894	0.255	-0.01023	-0.001226	-0.00573
s__Hydrogenobaculum_sp._Y04AAS1	8.343e-05	3.342e-05	2.262e-05	3.226e-05	0.01908	0.2563	1.291e-05	0.0001087	6.081e-05
s__Cryptosporidium_muris	0	0	0.0001542	0.0001179	0.01911	0.2563	-0.0002758	-3.261e-05	-0.0001542
s__Weissella_oryzae	6.441e-05	3.221e-05	1.457e-05	2.04e-05	0.01919	0.2563	1.052e-05	8.916e-05	4.984e-05
s__Ruminococcus_sp._CAG:330	0.008733	0.002561	0.0123	0.0009496	0.01923	0.2563	-0.006384	-0.0007502	-0.003567
s__Megasphaera_elsdenii	0.005416	0.0015	0.003162	0.0008529	0.01925	0.2563	0.0004745	0.004033	0.002254
s__Rhodobacter_sphaeroides	0.0001832	6.879e-05	6.458e-05	5.935e-05	0.01929	0.2563	2.492e-05	0.0002123	0.0001186
s__Moraxella_osloensis	0.0001501	0.0001073	9.329e-06	9.98e-06	0.01929	0.2563	2.964e-05	0.0002519	0.0001408
s__Sediminibacterium_sp._C3	0.0001834	0.0001078	0.0005228	0.0002367	0.01936	0.2564	-0.0006076	-7.117e-05	-0.0003394
s__Lysinibacillus_varians	0.0001842	5.922e-05	5.698e-05	7.746e-05	0.01938	0.2564	2.667e-05	0.0002278	0.0001272
s__Geobacillus_stearothermophilus	0.002399	0.0008247	0.003813	0.0007047	0.01946	0.2566	-0.002533	-0.0002953	-0.001414
s__Thermanaerovibrio_acidaminovorans	0.00043	0.0002199	0.0001142	0.0001017	0.01947	0.2566	6.594e-05	0.0005657	0.0003158
s__Gluconacetobacter_sp._SXCC-1	3.197e-05	2.361e-05	1.087e-06	2.431e-06	0.01961	0.2575	6.406e-06	5.536e-05	3.088e-05
s__Pannonibacter_phragmitetus	0.000197	8.994e-05	6.893e-05	4.004e-05	0.01962	0.2575	2.654e-05	0.0002296	0.0001281
s__Selenomonas_sputigena	0.001644	0.001051	0.003162	0.0005096	0.01973	0.2586	-0.002723	-0.0003134	-0.001518
s__Desulfovibrio_salexigens	0.0009781	4.563e-05	0.001467	0.0003744	0.01989	0.2602	-0.0008779	-9.993e-05	-0.0004889
s__Clostridiales_bacterium_VE202-26	0.01219	0.001584	0.01625	0.002696	0.01997	0.2606	-0.007285	-0.0008353	-0.00406
s__Streptococcus_minor	0.0007698	0.001537	0.003702	0.001664	0.02008	0.2616	-0.005268	-0.0005961	-0.002932
s__unclassified_f__Erysipelotrichaceae	0.003422	0.001319	0.00639	0.001883	0.0203	0.2633	-0.005339	-0.0005971	-0.002968
s__Bacillus_cellulosilyticus	0.0001992	0.0001298	0.0005366	0.0002268	0.02031	0.2633	-0.0006069	-6.791e-05	-0.0003374
s__Clostridiales_bacterium_VE202-01	0.006599	0.001085	0.005077	0.0004627	0.02034	0.2633	0.0003056	0.002738	0.001522
s__Staphylococcus_massiliensis	5.406e-05	4.19e-05	0	0	0.02037	0.2633	1.085e-05	9.727e-05	5.406e-05
s__Mariprofundus_ferrooxydans	4.881e-05	2.165e-05	1.275e-05	1.77e-05	0.02043	0.2636	7.221e-06	6.49e-05	3.606e-05
s__Psychroflexus_tropicus	4.459e-05	3.464e-05	0	0	0.02055	0.2647	8.867e-06	8.031e-05	4.459e-05
s__Actinoplanes_rectilineatus	4.94e-05	4.941e-05	0.0001254	3.251e-05	0.02073	0.2665	-0.000137	-1.5e-05	-7.6e-05
s__Caloramator_australicus	0.002084	0.0005298	0.001278	0.0003375	0.02086	0.2677	0.0001582	0.001454	0.000806
s__Lentzea_albidocapillata	0	0	6.117e-05	4.77e-05	0.02091	0.2678	-0.0001104	-1.198e-05	-6.117e-05
s__Halanaerobium_sp._T82-1	0.003126	0.0009965	0.004788	0.000832	0.02104	0.269	-0.003001	-0.0003232	-0.001662
s__Bacteroides_sp._CAG:633	0.04307	0.007715	0.03282	0.002216	0.02131	0.2698	0.001972	0.01853	0.01025
s__Desulfotomaculum_gibsoniae	0.004547	0.000494	0.006644	0.001566	0.02131	0.2698	-0.00379	-0.0004036	-0.002097
s__Tyzzerella_nexilis	0.06635	0.01172	0.09319	0.01745	0.02132	0.2698	-0.04852	-0.005162	-0.02684
s__Runella_slithyformis	0.001788	0.0007501	0.00406	0.001614	0.02133	0.2698	-0.004107	-0.0004365	-0.002272
s__Nitratireductor_basaltis	3.254e-05	1.931e-05	4.606e-06	1.03e-05	0.02134	0.2698	5.364e-06	5.05e-05	2.793e-05
s__Methanoculleus_sp._CAG:1088	4.463e-05	3.497e-05	0	0	0.02137	0.2698	8.566e-06	8.069e-05	4.463e-05
s__Clostridium_sp._ATCC_BAA-442	0.2289	0.03184	0.2972	0.04305	0.02138	0.2698	-0.1235	-0.01308	-0.0683
s__Bulleidia_extructa	0.001218	0.0007889	0.002767	0.0009245	0.02147	0.2704	-0.002802	-0.0002956	-0.001549
s__Paenibacillus_glacialis	0.002105	0.0005419	0.001005	0.0006766	0.0219	0.275	0.000206	0.001994	0.0011
s__Myxococcus_hansupus	1.511e-05	9.812e-06	5.389e-05	2.894e-05	0.02191	0.275	-7.029e-05	-7.266e-06	-3.878e-05
s__Microbacterium_sp._SUBG005	5.896e-05	4.648e-05	0	0	0.02195	0.275	1.103e-05	0.0001069	5.896e-05
s__Planktothrix_agardhii	0.0001357	7.145e-05	3.094e-05	4.162e-05	0.02206	0.2759	1.949e-05	0.00019	0.0001048
s__Gemella_asaccharolytica	0	0	0.0001206	9.526e-05	0.02213	0.2762	-0.0002188	-2.236e-05	-0.0001206
s__Eubacterium_sp._CAG:161	0.008697	0.001731	0.01161	0.001519	0.0222	0.2763	-0.005288	-0.000538	-0.002913
s__Bacillus_phage_vB_BhaS-171	0.0001894	0.0001104	4.059e-05	4.055e-05	0.02222	0.2763	2.752e-05	0.0002701	0.0001488
s__Nocardioides_sp._Root140	0.000601	0.0001593	0.0008655	0.0001358	0.02227	0.2765	-0.0004804	-4.863e-05	-0.0002645
s__Porphyromonas_canoris	0.0002574	7.04e-05	0.0004369	0.0001234	0.02235	0.2769	-0.000326	-3.299e-05	-0.0001795
s__Coprococcus_eutactus_CAG:665	0.006293	0.005576	0.01542	0.004611	0.02248	0.2777	-0.01659	-0.001665	-0.009127
s__Paenibacillus_sp._IHBB_10380	0.0001892	0.000107	0.0005116	0.0002321	0.02249	0.2777	-0.000586	-5.883e-05	-0.0003224
s__Brachyspira_hyodysenteriae	0.002456	0.0008602	0.001183	0.0005305	0.0226	0.2785	0.0002308	0.002315	0.001273
s__Streptococcus_sp._DD12	0.0003123	0.0002446	0.000703	0.0001921	0.02288	0.2809	-0.0007114	-6.996e-05	-0.0003907
s__Vigna_angularis	0.0002231	0.0001045	0.0003851	7.554e-05	0.0229	0.2809	-0.000295	-2.902e-05	-0.000162
s__Starkeya_novella	3.59e-05	2.859e-05	0	0	0.02291	0.2809	6.416e-06	6.538e-05	3.59e-05
s__Paenibacillus_curdlanolyticus	0.0005196	0.0002308	0.001099	0.0003999	0.02296	0.281	-0.001056	-0.0001032	-0.0005794
s__Anaerovibrio_sp._RM50	0.004438	0.00135	0.002666	0.0004222	0.02312	0.2824	0.0003133	0.003231	0.001772
s__Candidatus_Arthromitus_sp._SFB-3	2.308e-05	3.163e-05	0.0001193	7.011e-05	0.02328	0.2839	-0.0001755	-1.69e-05	-9.622e-05
s__Bacillus_sp._SG-1	0.001138	0.00077	0.002713	0.0009973	0.02336	0.2843	-0.002874	-0.0002756	-0.001575
s__Oleiphilus_sp._HI0125	0.000641	0.0003445	0.0001448	0.0001983	0.0235	0.2855	8.627e-05	0.0009061	0.0004962
s__Bacteroides_sp._4_3_47FAA	0.0008156	0.0004057	0.001962	0.0008239	0.02356	0.2857	-0.002093	-0.0001993	-0.001146
s__uncultured_bacterium_fosmid_pJB28H11	0.02163	0.003278	0.03231	0.007918	0.02368	0.2862	-0.01952	-0.001842	-0.01068
s__Lactobacillus_phage_phiLdb	0.0004454	6.076e-05	0.000604	0.0001119	0.02368	0.2862	-0.0002899	-2.729e-05	-0.0001586
s__Leptotrichia_goodfellowii	0.004315	0.0006696	0.002795	0.001021	0.02383	0.2874	0.0002608	0.002779	0.00152
s__unclassified_g__Brevibacillus	0.0004396	0.0008582	0.002431	0.001354	0.024	0.2885	-0.003645	-0.0003382	-0.001991
s__Calothrix_sp._PCC_7507	0.001292	0.0004906	0.0003882	0.0005374	0.024	0.2885	0.0001534	0.001654	0.0009038
s__Helicobacter_pylori	0.0003721	0.0001805	0.0001064	0.0001151	0.02411	0.289	4.493e-05	0.0004865	0.0002657
s__uncultured_bacterium_Contigcl_1794	0.0001853	7.733e-05	7.999e-05	3.501e-05	0.02413	0.289	1.777e-05	0.0001929	0.0001053
s__Penaeus_monodon_nudivirus	0.0003831	0.000303	7.251e-06	1.428e-05	0.02426	0.2898	6.303e-05	0.0006887	0.0003758
s__Lactobacillus_tucceti	0.0003534	0.0007173	0.002187	0.001294	0.02428	0.2898	-0.003359	-0.0003078	-0.001834
s__Desulfotomaculum_alcoholivorax	0.004095	0.001077	0.008276	0.0032	0.02434	0.2898	-0.007663	-0.000699	-0.004181
s__Fusobacterium_mortiferum	0.0009323	0.0008834	0.002489	0.0008942	0.02436	0.2898	-0.002853	-0.0002604	-0.001557
s__Nitriliruptor_alkaliphilus	0.000169	0.0001605	0.000542	0.0002554	0.02447	0.2905	-0.0006841	-6.192e-05	-0.000373
s__Faecalibacterium_prausnitzii	0.3317	0.03605	0.388	0.02812	0.02478	0.2937	-0.1035	-0.00915	-0.0563
s__Bacillus_timonensis	0.0002582	0.0001751	0.000515	0.0001143	0.0252	0.2983	-0.0004724	-4.116e-05	-0.0002568
s__Eggerthella_lenta	0.002268	0.0007758	0.001246	0.0003035	0.02537	0.2995	0.0001629	0.001881	0.001022
s__unclassified_f__Eggerthellaceae	3.89e-05	4.029e-05	0.0001274	5.995e-05	0.0254	0.2995	-0.000163	-1.401e-05	-8.85e-05
s__Desulfovibrio_sp._3_1_syn3	0.07562	0.01487	0.05229	0.0119	0.02546	0.2997	0.003689	0.04297	0.02333
s__Mycoplasma_feriruminatoris	0.0001712	0.000132	8.367e-06	1.871e-05	0.02578	0.3029	2.534e-05	0.0003003	0.0001628
s__Mycobacterium_phage_Minerva	0.0003315	0.0002716	0	0	0.02585	0.3029	5.141e-05	0.0006116	0.0003315
s__Lachnospiraceae_bacterium_oral_taxon_500	0.007001	0.001813	0.01194	0.003621	0.02587	0.3029	-0.009115	-0.0007628	-0.004939
s__Butyricimonas_virosa	0.2231	0.03637	0.2845	0.03496	0.02607	0.3048	-0.1134	-0.009374	-0.0614
s__Gorillibacterium_sp._SN4	0.008928	0.001236	0.01361	0.003648	0.02634	0.307	-0.008654	-0.0007098	-0.004682
s__Bacillus_fordii	0.0004161	0.000177	0.0009184	0.0003734	0.02635	0.307	-0.0009285	-7.615e-05	-0.0005023
s__Methylobacter_marinus	0.00134	0.0007386	0.003925	0.001996	0.02645	0.3076	-0.00478	-0.0003902	-0.002585
s__Bacillus_megaterium	0.001995	0.0007591	0.001025	0.0002513	0.02655	0.3083	0.0001454	0.001795	0.00097
s__Bifidobacterium_breve	0.001921	0.0008494	0.003798	0.001295	0.02665	0.309	-0.003474	-0.0002799	-0.001877
s__uncultured_bacterium_Contig13	0.0001565	7.515e-05	4.941e-05	4.671e-05	0.02677	0.3098	1.584e-05	0.0001983	0.0001071
s__Paenibacillus_alvei	0.005132	0.001316	0.003091	0.001058	0.02689	0.3107	0.0002996	0.003782	0.002041
s__Paenisporosarcina_sp._TG-14	5.916e-05	4.895e-05	0	0	0.02698	0.3112	8.679e-06	0.0001096	5.916e-05
s__Burkholderia_cepacia	0.003673	0.00153	0.001183	0.001385	0.02718	0.3118	0.0003617	0.004618	0.00249
s__Prevotella_brevis	0.04013	0.005488	0.05415	0.01025	0.02719	0.3118	-0.02601	-0.00203	-0.01402
s__Campylobacter_jejuni	0.004446	0.002359	0.001538	0.0005039	0.02723	0.3118	0.0004203	0.005396	0.002908
s__Moorella_glycerini	0.004503	0.002001	0.00867	0.002819	0.02727	0.3118	-0.007732	-0.0006019	-0.004167
s__Actinomyces_georgiae	3.179e-05	1.75e-05	0.0001582	0.0001034	0.02729	0.3118	-0.0002346	-1.826e-05	-0.0001264
s__Prevotella_scopos	0.001895	0.001029	0.0005746	0.0003776	0.02731	0.3118	0.00019	0.002451	0.00132
s__Allochromatium_vinosum	0.001271	0.0003815	0.002285	0.0007504	0.02737	0.312	-0.001882	-0.0001459	-0.001014
s__Dorea_sp._D27	0.03971	0.005865	0.03038	0.005068	0.02748	0.3127	0.001336	0.01732	0.00933
s__Thiocystis_violascens	2.951e-05	2.597e-05	8.718e-05	4.035e-05	0.02761	0.3137	-0.0001072	-8.184e-06	-5.767e-05
s__[Clostridium]_symbiosum	0.168	0.01463	0.2228	0.04321	0.02768	0.3139	-0.1018	-0.007754	-0.0548
s__Lactobacillus_hordei	0.0004587	0.0003407	4.759e-05	3.451e-05	0.02773	0.3139	5.796e-05	0.0007643	0.0004111
s__Veillonella_dispar	0.0002094	0.0001217	0.0006915	0.0003828	0.02776	0.3139	-0.0008963	-6.786e-05	-0.0004821
s__Mycobacterium_phage_Enkosi	6.489e-06	1.451e-05	7.898e-05	5.865e-05	0.02781	0.3139	-0.0001348	-1.018e-05	-7.249e-05
s__Rhodovulum_sp._PH10	0.0002448	0.0001182	6.883e-05	8.711e-05	0.02795	0.3149	2.455e-05	0.0003274	0.000176
s__Myxococcus_stipitatus	3.569e-05	3.792e-05	8.887e-05	2.311e-05	0.02805	0.3153	-9.898e-05	-7.384e-06	-5.318e-05
s__uncultured_bacterium_Contig1756	2.758e-05	2.306e-05	0	0	0.0282	0.3153	3.799e-06	5.136e-05	2.758e-05
s__Clostridium_sp._CAG:138	0.02299	0.003972	0.03463	0.008886	0.02821	0.3153	-0.02168	-0.001602	-0.01164
s__Acinetobacter_sp._NIPH_2100	0.0001496	7.711e-05	0.0003662	0.0001639	0.02822	0.3153	-0.0004034	-2.98e-05	-0.0002166
s__Microbacterium_sp._Root180	2.718e-05	2.068e-05	1.933e-06	4.323e-06	0.02825	0.3153	3.459e-06	4.703e-05	2.525e-05
s__Gracilibacillus_boraciitolerans	0.001451	0.0007021	0.0005226	0.000332	0.02829	0.3153	0.0001275	0.001729	0.0009284
s__Thermoanaerobacter_cellulolyticus	0.002023	0.001344	0.004653	0.001744	0.02833	0.3153	-0.004901	-0.0003593	-0.00263
s__Sporomusa_ovata	0.000434	0.0001723	0.0001993	9.451e-05	0.02835	0.3153	3.204e-05	0.0004374	0.0002347
s__Streptococcus_sp._SK140	0.0007036	0.001209	0.00297	0.001465	0.02842	0.3156	-0.004225	-0.0003075	-0.002266
s__Butyrivibrio_sp._AE3004	0.01128	0.001929	0.008224	0.001692	0.02861	0.3166	0.0004098	0.005702	0.003056
s__Xenorhabdus_bovienii	3.915e-05	2.048e-05	0.0001756	0.0001127	0.02861	0.3166	-0.0002546	-1.832e-05	-0.0001365
s__Streptococcus_sp._CCH8-C6	0.0004651	0.0009083	0.00208	0.001007	0.02867	0.3168	-0.003013	-0.0002164	-0.001615
s__Limnohabitans_sp._63ED37-2	5.693e-05	6.02e-05	0.0002721	0.0001706	0.02879	0.3176	-0.0004017	-2.86e-05	-0.0002152
s__Armatimonadetes_bacterium_CSP1-3	0.0007539	0.0006695	0.00315	0.001901	0.02889	0.3179	-0.004475	-0.0003176	-0.002396
s__Gynuella_sunshinyii	0.0001402	6.038e-05	0.0003336	0.0001511	0.02891	0.3179	-0.0003612	-2.559e-05	-0.0001934
s__Mucilaginibacter_sp._PAMC_26640	0.00617	0.00065	0.008948	0.002247	0.02904	0.3186	-0.00519	-0.0003657	-0.002778
s__Chryseobacterium_solincola	0.001583	0.0002139	0.0008375	0.0005908	0.02913	0.3186	9.752e-05	0.001393	0.0007455
s__Pseudomonas_sp._DSM_29167	0	0	0.000124	0.0001045	0.02915	0.3186	-0.0002318	-1.623e-05	-0.000124
s__Clostridium_sp._CAG:75	0.01672	0.002628	0.02108	0.002574	0.02916	0.3186	-0.008154	-0.0005664	-0.00436
s__Clostridium_perfringens	0.01487	0.00465	0.02289	0.004937	0.02946	0.3207	-0.01501	-0.001026	-0.00802
s__Microbacterium_maritypicum	0.0002242	0.0001895	0	0	0.02947	0.3207	2.877e-05	0.0004196	0.0002242
s__Betaproteobacteria_bacterium_SG8_41	7.761e-05	6.056e-05	4.84e-06	1.082e-05	0.02949	0.3207	9.327e-06	0.0001362	7.277e-05
s__Prevotella_timonensis	0.02593	0.004943	0.04026	0.01111	0.02996	0.3248	-0.02687	-0.00179	-0.01433
s__Bacillus_sp._H1a	0.0005914	0.001158	0.002548	0.001191	0.02998	0.3248	-0.00367	-0.0002435	-0.001957
s__Ruminococcaceae_bacterium_GD6	0.02339	0.001019	0.0308	0.006213	0.03002	0.3248	-0.0139	-0.0009171	-0.00741
s__Dichelobacter_nodosus	8.736e-05	3.906e-05	3.349e-05	2.385e-05	0.03008	0.3248	6.673e-06	0.0001011	5.387e-05
s__Lactobacillus_fuchuensis	2.419e-05	1.431e-05	7.637e-05	4.196e-05	0.0301	0.3248	-9.79e-05	-6.46e-06	-5.218e-05
s__Capnocytophaga_haemolytica	0.0003436	0.0001124	0.0001874	7.071e-05	0.03021	0.3253	1.925e-05	0.0002931	0.0001562
s__Bifidobacterium_reuteri	0.001614	0.0009466	0.0004757	0.0002023	0.03025	0.3253	0.00014	0.002137	0.001138
s__Dielma_fastidiosa	0.01852	0.003568	0.02582	0.005088	0.03041	0.3257	-0.01371	-0.0008913	-0.0073
s__Veillonella_sp._6_1_27	0.0006549	0.001293	0.003027	0.001552	0.03041	0.3257	-0.004455	-0.0002889	-0.002372
s__Francisella_tularensis	2.7e-05	1.125e-05	0.0002487	0.0001885	0.03043	0.3257	-0.0004164	-2.696e-05	-0.0002217
s__Desulfonatronum_lacustre	0.001077	0.0003182	0.001748	0.0004757	0.03065	0.3271	-0.001261	-8.079e-05	-0.000671
s__Bacteroidales_bacterium_Barb4	0.009339	0.001788	0.006817	0.001198	0.03067	0.3271	0.0003024	0.004742	0.002522
s__uncultured_bacterium_DCM007Kan02	0.0005083	0.0009674	0.003209	0.002093	0.0307	0.3271	-0.005079	-0.0003228	-0.002701
s__Acholeplasma_granularum	0.003544	0.001686	0.007729	0.003156	0.03088	0.3285	-0.007875	-0.000495	-0.004185
s__uncultured_bacterium_pUR16A2	0.01183	0.001208	0.01742	0.004632	0.03104	0.3285	-0.01053	-0.0006534	-0.00559
s__Fluviicola_taffensis	0.01112	0.001235	0.0169	0.004793	0.03111	0.3285	-0.01088	-0.0006756	-0.00578
s__Acholeplasma_brassicae	0.0007255	0.001265	0.002877	0.001342	0.03122	0.3285	-0.004053	-0.0002496	-0.002151
s__Legionella_wadsworthii	0	0	0.0001936	0.000166	0.03123	0.3285	-0.0003648	-2.241e-05	-0.0001936
s__Desulfitibacter_sp._BRH_c19	0.004677	0.002282	0.009185	0.00312	0.03126	0.3285	-0.008494	-0.0005216	-0.004508
s__Shuttleworthia_sp._MSX8B	0.004664	0.0008461	0.002919	0.001234	0.03126	0.3285	0.000202	0.003288	0.001745
s__Weeksella_virosa	0.0001807	9.624e-05	6.49e-05	2.444e-05	0.03128	0.3285	1.34e-05	0.0002182	0.0001158
s__Pasteurella_multocida	0.0005079	0.0004164	2.146e-05	2.955e-05	0.03133	0.3285	5.594e-05	0.0009169	0.0004864
s__Prevotella_enoeca	0.01222	0.001798	0.01706	0.003746	0.0314	0.3285	-0.009125	-0.0005549	-0.00484
s__Desulfotignum_balticum	0.001423	0.000553	0.0007537	0.0001567	0.0314	0.3285	7.655e-05	0.001262	0.0006693
s__Solitalea_canadensis	0.004562	0.000681	0.006637	0.001647	0.03145	0.3285	-0.003913	-0.000237	-0.002075
s__Dysgonomonas_sp._BGC7	0.05073	0.006539	0.07283	0.01782	0.03148	0.3285	-0.04168	-0.002524	-0.0221
s__Bifidobacterium_gallicum	0.0002199	0.0001238	0.000677	0.0003729	0.03153	0.3285	-0.0008623	-5.19e-05	-0.0004571
s__Sediminibacterium_sp._OR53	0.004461	0.0009833	0.006714	0.001669	0.03155	0.3285	-0.004251	-0.0002553	-0.002253
s__Effusibacillus_pohliae	0.00159	0.0005568	0.000878	0.0002542	0.0316	0.3285	8.077e-05	0.001343	0.000712
s__Bacillus_sp._UNC438CL73TsuS30	0.003019	0.001015	0.005226	0.001606	0.03171	0.3291	-0.004166	-0.0002477	-0.002207
s__Halomonas_xinjiangensis	3.053e-05	1.467e-05	6.522e-06	1.458e-05	0.03185	0.33	2.678e-06	4.534e-05	2.401e-05
s__Synechococcus_sp._JA-3-3Ab	0.0006002	0.0005647	0.001791	0.0008583	0.03203	0.3312	-0.00225	-0.0001313	-0.001191
s__candidate_division_WWE3_bacterium_GW2011_GWE1_41_72	0.00543	0.0005871	0.007448	0.001639	0.03205	0.3312	-0.003813	-0.0002226	-0.002018
s__Geobacillus_sp._JF8	0.000361	0.0007418	0.002171	0.001376	0.03215	0.3317	-0.003422	-0.0001979	-0.00181
s__Planctomyces_sp._SH-PL14	3.236e-05	2.659e-05	0.0001116	6.305e-05	0.03221	0.3318	-0.0001498	-8.672e-06	-7.924e-05
s__uncultured_microorganism	0.006565	0.0006927	0.009533	0.00247	0.03229	0.3321	-0.005614	-0.0003225	-0.002968
s__Lactobacillus_harbinensis	5.083e-06	1.136e-05	6.542e-05	5.1e-05	0.03252	0.3337	-0.0001142	-6.453e-06	-6.034e-05
s__[Clostridium]_aerotolerans	0.02275	0.00398	0.01769	0.001826	0.03255	0.3337	0.0005442	0.009576	0.00506
s__Pseudoalteromonas_sp._P1-26	0.001005	0.0005507	0.0003019	0.0002611	0.03261	0.3339	7.458e-05	0.001332	0.0007031
s__Acidovorax_sp._KKS102	4.694e-06	1.05e-05	3.222e-05	2.143e-05	0.03266	0.3339	-5.214e-05	-2.916e-06	-2.753e-05
s__Bacteroides_faecis_CAG:32	0.02366	0.004313	0.03579	0.009603	0.03274	0.3342	-0.02299	-0.001274	-0.01213
s__Parcubacteria_group_bacterium_GW2011_GWF2_39_13b	0.0001633	0.0001418	0	0	0.03285	0.3349	1.707e-05	0.0003095	0.0001633
s__Clostridium_sp._KNHs205	0.06829	0.006292	0.082	0.01014	0.03309	0.3364	-0.02602	-0.001403	-0.01371
s__Bacteroides_clarus_CAG:160	0.02648	0.006522	0.03435	0.002062	0.0331	0.3364	-0.01492	-0.0008159	-0.00787
s__Ruminococcus_sp._DSM_100440	0.005949	0.001148	0.007842	0.001185	0.03338	0.3383	-0.003594	-0.0001915	-0.001893
s__Massilia_sp._Root418	2.597e-05	2.264e-05	0	0	0.03338	0.3383	2.622e-06	4.932e-05	2.597e-05
s__Coprococcus_comes	0.05681	0.00682	0.04691	0.005319	0.03358	0.3398	0.0009806	0.01882	0.0099
s__Enterococcus_dispar	0.009058	0.001645	0.01292	0.002951	0.03371	0.3402	-0.007346	-0.0003778	-0.003862
s__Pontibacillus_halophilus	0.0001235	7.484e-05	0.0002964	0.0001312	0.03372	0.3402	-0.0003287	-1.713e-05	-0.0001729
s__Vibrio_cyclitrophicus	0.000239	7.381e-05	0.0005783	0.0002874	0.0338	0.3405	-0.0006453	-3.329e-05	-0.0003393
s__Acholeplasma_oculi	0.001145	0.0003107	0.000592	0.0003714	0.03396	0.3409	5.363e-05	0.001052	0.000553
s__Candidatus_Magasanikbacteria_bacterium_GW2011_GWA2_42_32	1.138e-05	1.063e-05	5.417e-05	3.594e-05	0.03399	0.3409	-8.144e-05	-4.139e-06	-4.279e-05
s__Pedobacter_sp._Leaf194	0	0	3.123e-05	2.735e-05	0.03399	0.3409	-5.944e-05	-3.025e-06	-3.123e-05
s__uncultured_bacterium_Contig1763	4.236e-05	4.769e-05	0.000173	0.0001041	0.03406	0.3409	-0.0002487	-1.255e-05	-0.0001306
s__Nitrolancea_hollandica	0.0009674	0.001288	0.002908	0.001111	0.03411	0.3409	-0.003695	-0.0001864	-0.001941
s__Mesorhizobium_sp._LSHC420B00	7.24e-05	4.655e-05	0.0002044	0.000106	0.03414	0.3409	-0.0002514	-1.261e-05	-0.000132
s__Bradyrhizobium_sp._DOA1	0.0003958	0.0003454	1.883e-06	4.21e-06	0.03419	0.3409	3.769e-05	0.0007501	0.0003939
s__Desulfocurvus_vexinensis	0.002232	0.0004748	0.003694	0.001192	0.03427	0.341	-0.002785	-0.0001388	-0.001462
s__Arenimonas_malthae	6.55e-05	4.673e-05	0.0001756	8.46e-05	0.0343	0.341	-0.0002098	-1.043e-05	-0.0001101
s__Geobacillus_thermoleovorans	0.0001756	0.00014	1.284e-05	2.871e-05	0.03438	0.3413	1.538e-05	0.0003101	0.0001628
s__unidentified_microorganism	0.006819	0.0009089	0.01015	0.002783	0.03443	0.3413	-0.00635	-0.0003118	-0.003331
s__Enterococcus_phage_BC611	0	0	3.777e-05	3.321e-05	0.03455	0.342	-7.202e-05	-3.521e-06	-3.777e-05
s__Dorea_sp._CAG:105	0.01036	0.001858	0.01347	0.002009	0.0346	0.342	-0.005932	-0.0002879	-0.00311
s__uncultured_bacterium_Contig39	0.01729	0.002145	0.02545	0.006859	0.0347	0.342	-0.01557	-0.0007487	-0.00816
s__Francisella_sp._W12-1067	0.0002719	0.0002194	0.000862	0.0004709	0.0347	0.342	-0.001126	-5.435e-05	-0.0005901
s__Thermodesulfovibrio_thiophilus	0.0001141	7.063e-05	0.0002073	4.194e-05	0.03481	0.3426	-0.0001779	-8.487e-06	-9.32e-05
s__Pontibacillus_chungwhensis	0.0005796	0.0003615	0.001503	0.0007304	0.03501	0.3438	-0.001764	-8.295e-05	-0.0009234
s__unclassified_g__Chryseobacterium	0.005219	0.0008276	0.007851	0.002172	0.03512	0.3438	-0.005029	-0.000235	-0.002632
s__Brevibacillus_parabrevis	0.0003701	0.000378	0.001116	0.0005395	0.03513	0.3438	-0.001425	-6.655e-05	-0.0007459
s__Anabaena_sp._90	5.03e-05	4.176e-05	2.574e-06	5.757e-06	0.03516	0.3438	4.253e-06	9.12e-05	4.773e-05
s__Azospirillum_sp._B4	0.0003896	0.0007233	0.001852	0.00107	0.03519	0.3438	-0.002794	-0.0001305	-0.001462
s__Actinobacillus_suis	0.0001183	0.0001046	0	0	0.03533	0.3447	1.043e-05	0.0002262	0.0001183
s__Prevotella_maculosa	0.01585	0.003566	0.02193	0.004027	0.03544	0.3452	-0.01163	-0.0005328	-0.00608
s__Lachnospiraceae_bacterium_TWA4	0.01623	0.002093	0.01963	0.00217	0.03552	0.3452	-0.006509	-0.0002908	-0.0034
s__[Clostridium]_hylemonae	0.02873	0.004489	0.03621	0.004876	0.03553	0.3452	-0.01431	-0.000645	-0.00748
s__Clostridia_bacterium_UC5.1-1C12	0.003623	0.00128	0.006373	0.002078	0.03583	0.3477	-0.005267	-0.0002331	-0.00275
s__Prevotella_oryzae	0.0341	0.004072	0.04339	0.007178	0.036	0.3483	-0.0178	-0.0007793	-0.00929
s__Alicyclobacillus_contaminans	0.0006337	0.000401	0.0001521	0.0001499	0.03608	0.3483	4.011e-05	0.0009231	0.0004816
s__Lactococcus_garvieae	0.001901	0.0003789	0.0009913	0.0007149	0.0361	0.3483	7.529e-05	0.001744	0.0009097
s__Paenibacillus_wulumuqiensis	0.00227	0.0007159	0.001097	0.0007578	0.03611	0.3483	9.791e-05	0.002248	0.001173
s__unclassified_g__Mesorhizobium	0.002233	0.0006035	0.001364	0.0004832	0.03622	0.3486	7.171e-05	0.001666	0.000869
s__uncultured_Acidilobus_sp._OSP8	2.098e-05	1.355e-05	3.456e-06	7.728e-06	0.03626	0.3486	1.437e-06	3.361e-05	1.752e-05
s__uncultured_bacterium_BAC10G6	0.03827	0.009516	0.02533	0.006498	0.03629	0.3486	0.001057	0.02482	0.01294
s__Sediminibacillus_halophilus	3.804e-06	8.506e-06	2.465e-05	1.653e-05	0.03648	0.3494	-4.002e-05	-1.674e-06	-2.085e-05
s__Firmicutes_bacterium_ZOR0006	0.0009941	0.0005066	0.0003672	0.0002364	0.03652	0.3494	5.037e-05	0.001203	0.0006269
s__Treponema_saccharophilum	0.008394	0.0009102	0.01047	0.001614	0.03656	0.3494	-0.003987	-0.0001651	-0.002076
s__Natrialba_taiwanensis	4.958e-05	4.424e-05	0	0	0.03659	0.3494	3.956e-06	9.52e-05	4.958e-05
s__Porphyromonas_macacae	0.002677	0.0009749	0.001408	0.0005778	0.03664	0.3494	0.0001003	0.002438	0.001269
s__Terrisporobacter_glycolicus	0.002223	0.0004462	0.003131	0.000676	0.03668	0.3494	-0.001743	-7.268e-05	-0.000908
s__Mesorhizobium_sp._WSM3224	4.586e-06	1.025e-05	5.976e-05	4.82e-05	0.03672	0.3494	-0.000106	-4.355e-06	-5.517e-05
s__Desulfovibrio_cuneatus	0.01619	0.002871	0.02405	0.006411	0.03681	0.3497	-0.0151	-0.0006158	-0.00786
s__Clostridium_bolteae_CAG:59	0.01994	0.002912	0.03005	0.008562	0.0369	0.3498	-0.01944	-0.0007835	-0.01011
s__Truepera_radiovictrix	4.703e-05	3.025e-05	9.792e-06	1.394e-05	0.03692	0.3498	2.889e-06	7.159e-05	3.724e-05
s__Geobacter_soli	3.302e-06	7.383e-06	4.464e-05	3.624e-05	0.03698	0.3499	-7.948e-05	-3.197e-06	-4.134e-05
s__Marinitoga_sp._1155	9.673e-05	4.337e-05	0.0002599	0.0001395	0.03714	0.3508	-0.0003138	-1.251e-05	-0.0001632
s__Harp_seal_herpesvirus	1.014e-05	5.866e-06	2.829e-05	1.522e-05	0.03764	0.3552	-3.497e-05	-1.329e-06	-1.815e-05
s__Aerococcus_viridans	0.0007979	0.0006735	4.617e-05	5.961e-05	0.03777	0.3552	5.445e-05	0.001449	0.0007517
s__Roseiflexus_castenholzii	0.001106	0.000523	0.002633	0.00127	0.03779	0.3552	-0.002943	-0.0001106	-0.001527
s__uncultured_bacterium_DCM007Kan03	0.0001406	0.0001363	0.000453	0.0002461	0.03788	0.3552	-0.0006025	-2.228e-05	-0.0003124
s__Prevotella_sp._Sc00028	0.01437	0.001197	0.02075	0.005618	0.0379	0.3552	-0.0123	-0.0004562	-0.00638
s__Kibdelosporangium_phytohabitans	4.424e-05	3.363e-05	0.0001923	0.000129	0.0379	0.3552	-0.0002855	-1.058e-05	-0.0001481
s__Microbacterium_sp._B19	0.000654	0.0003741	0.0002058	0.0001526	0.0381	0.3565	3.154e-05	0.0008649	0.0004482
s__bacterium_P3	0.03228	0.005814	0.04213	0.006725	0.0383	0.3578	-0.01902	-0.0006822	-0.00985
s__uncultured_bacterium_fosmid_pJB89E1	0.02177	0.00273	0.03248	0.009293	0.03842	0.3585	-0.0207	-0.0007214	-0.01071
s__Eubacterium_sp._AB3007	0.006314	0.0008125	0.009097	0.002384	0.03868	0.3601	-0.00538	-0.0001856	-0.002783
s__Rheinheimera_sp._KL1	1.122e-05	1.049e-05	9.919e-05	7.894e-05	0.03869	0.3601	-0.0001701	-5.845e-06	-8.797e-05
s__Acidobacteria_bacterium_DSM_100886	7.55e-05	3.491e-05	0.0002479	0.0001523	0.03886	0.3605	-0.0003335	-1.126e-05	-0.0001724
s__Alkaliphilus_transvaalensis	0.006729	0.001845	0.004121	0.001477	0.03888	0.3605	0.0001707	0.005045	0.002608
s__Bacteroides_sp._CAG:1060	0.3323	0.03757	0.481	0.1295	0.0389	0.3605	-0.2878	-0.009643	-0.1487
s__Alistipes_sp._CAG:435	0.9824	0.1153	1.43	0.3897	0.03902	0.3607	-0.8667	-0.02849	-0.4476
s__Bacteroides_sp._CAG:709	1.26	0.1487	1.834	0.4992	0.03913	0.3607	-1.111	-0.03683	-0.574
s__Prevotella_multiformis	0.006674	0.0015	0.009564	0.002153	0.03913	0.3607	-0.005596	-0.0001839	-0.00289
s__Thermus_aquaticus	0.001011	0.000221	0.0004339	0.0004756	0.03917	0.3607	3.626e-05	0.001118	0.0005771
s__Nitrosomonas_cryotolerans	8.421e-06	1.883e-05	5.686e-05	3.978e-05	0.03925	0.3607	-9.383e-05	-3.051e-06	-4.844e-05
s__Flavobacteriia_bacterium_0182	6.993e-05	7.678e-05	0.0002615	0.0001562	0.03926	0.3607	-0.0003711	-1.208e-05	-0.0001916
s__Salinibacter_ruber	0.001458	0.0007018	0.004893	0.003043	0.0393	0.3607	-0.006656	-0.0002144	-0.003435
s__Bacteroides_sp._CAG:770	1.184	0.1318	1.728	0.4759	0.03934	0.3607	-1.053	-0.03474	-0.544
s__Tannerella_sp._6_1_58FAA_CT1	0.03611	0.006495	0.04623	0.006525	0.03943	0.361	-0.01961	-0.0006255	-0.01012
s__Pochonia_chlamydosporia	8.039e-05	4.528e-05	1.638e-05	3.664e-05	0.03948	0.361	3.941e-06	0.0001241	6.401e-05
s__Herminiimonas_sp._CN	0.0004136	0.0003719	4.892e-06	1.094e-05	0.03953	0.361	2.501e-05	0.0007924	0.0004087
s__Synechococcus_sp._PCC_6312	0.0002377	0.0001018	0.0001132	5.013e-05	0.03974	0.3615	7.477e-06	0.0002415	0.0001245
s__Alicyclobacillus_macrosporangiidus	0.000942	0.001013	0.003009	0.001591	0.03991	0.3615	-0.004012	-0.0001219	-0.002067
s__Enterococcus_sulfureus	4.539e-05	4.142e-05	0	0	0.03991	0.3615	2.675e-06	8.811e-05	4.539e-05
s__Parcubacteria_group_bacterium_GW2011_GWA1_47_9	0.001234	0.0006296	0.0004642	0.0003115	0.03992	0.3615	4.539e-05	0.001494	0.0007698
s__Brevibacillus_formosus	0.001141	0.0004887	0.0005137	0.0002986	0.03999	0.3615	3.668e-05	0.001218	0.0006273
s__Clostridium_sp._CAG:226	0.02659	0.003669	0.03515	0.006901	0.04	0.3615	-0.01662	-0.0004998	-0.00856
s__Prochlorococcus_sp._MIT_0601	3.775e-05	6.589e-05	0.0001331	5.697e-05	0.04006	0.3615	-0.0001852	-5.522e-06	-9.535e-05
s__Thermacetogenium_phaeum	0.001459	0.0002242	0.001887	0.0003203	0.04007	0.3615	-0.0008312	-2.48e-05	-0.000428
s__Streptomyces_sp._G25(2015)	3.094e-05	2.827e-05	0	0	0.04011	0.3615	1.786e-06	6.009e-05	3.094e-05
s__Clostridium_sp._CAG:230	0.005238	0.0008489	0.007408	0.001793	0.04019	0.3615	-0.004216	-0.0001241	-0.00217
s__Desulfotomaculum_alkaliphilum	0.00656	0.003328	0.01395	0.005886	0.04029	0.3615	-0.01436	-0.0004168	-0.00739
s__Acinetobacter_sp._ANC_3929	2.057e-05	1.882e-05	0	0	0.04032	0.3615	1.161e-06	3.998e-05	2.057e-05
s__Ferroglobus_placidus	1.962e-05	1.795e-05	0	0	0.04032	0.3615	1.109e-06	3.813e-05	1.962e-05
s__Halorhabdus_tiamatea	2.251e-05	2.059e-05	0	0	0.04033	0.3615	1.276e-06	4.374e-05	2.251e-05
s__Candidatus_Accumulibacter_sp._BA-91	0.000172	9.077e-05	0.000389	0.0001768	0.04049	0.3625	-0.000422	-1.204e-05	-0.000217
s__Acinetobacter_sp._HR7	5.35e-06	1.196e-05	3.627e-05	2.57e-05	0.04062	0.3632	-6.015e-05	-1.687e-06	-3.092e-05
s__Bacteroides_sp._CAG:545	1.149	0.1357	1.663	0.4512	0.0407	0.3634	-0.9999	-0.0281	-0.514
s__Clostridium_cadaveris	0.01008	0.001137	0.01228	0.001674	0.04101	0.3652	-0.004287	-0.0001131	-0.0022
s__Bifidobacterium_merycicum	0.004712	0.0004468	0.006831	0.001897	0.04105	0.3652	-0.004129	-0.0001091	-0.002119
s__Porphyromonas_gulae	0.01029	0.001691	0.01396	0.002913	0.04106	0.3652	-0.007144	-0.0001964	-0.00367
s__Alistipes_sp._CAG:514	0.7594	0.08945	1.108	0.3079	0.04119	0.3659	-0.6793	-0.01794	-0.3486
s__Candidatus_Moranbacteria_bacterium_GW2011_GWE1_35_17	0.0002301	0.0002118	0.0008547	0.0005347	0.04131	0.3665	-0.001218	-3.149e-05	-0.0006246
s__Fusobacterium_gonidiaformans	0.001073	0.0001946	0.0006816	0.0003043	0.04185	0.3697	1.89e-05	0.0007639	0.0003914
s__Lactobacillus_agilis	0.001617	0.0005661	0.0009444	0.0002572	0.04188	0.3697	3.136e-05	0.001314	0.0006726
s__Clostridium_phage_c-st	0.0002728	0.0005946	0.001339	0.0007851	0.04188	0.3697	-0.002082	-5.055e-05	-0.001066
s__Oidiodendron_maius	0	0	7.025e-05	6.495e-05	0.04194	0.3697	-0.0001372	-3.269e-06	-7.025e-05
s__Dyella_japonica	6.003e-05	5.55e-05	0	0	0.04197	0.3697	2.794e-06	0.0001173	6.003e-05
s__unclassified_g__Rathayibacter	0.001689	0.001131	0.0004308	0.000273	0.04204	0.3697	5.833e-05	0.002458	0.001258
s__Cytophaga_aurantiaca	0.0005989	0.0002674	0.0002425	0.0001928	0.04205	0.3697	1.643e-05	0.0006964	0.0003564
s__Firmicutes_bacterium_M10-2	0.008027	0.00134	0.01024	0.001544	0.0421	0.3697	-0.004321	-0.0001047	-0.002213
s__Methanomicrobiales_archaeon_53_19	0	0	6.457e-05	5.978e-05	0.04215	0.3697	-0.0001262	-2.92e-06	-6.457e-05
s__Eubacterium_sp._CAG:251	0.01068	0.001764	0.008382	0.001195	0.0425	0.3723	0.0001007	0.004495	0.002298
s__Methylobacterium_extorquens	1.709e-05	1.586e-05	0	0	0.04261	0.3727	7.34e-07	3.345e-05	1.709e-05
s__Burkholderia_sp._LMG_29321	0.0006674	0.0006312	0.002621	0.001702	0.04275	0.3734	-0.003826	-8.155e-05	-0.001954
s__unclassified_g__Komagataeibacter	0.0001975	0.000147	3.48e-05	3.62e-05	0.04302	0.3747	6.573e-06	0.0003188	0.0001627
s__Clostridium_sp._CAG:433	0.0003869	0.000167	0.0001399	0.0001581	0.04307	0.3747	9.841e-06	0.0004842	0.000247
s__Legionella_erythra	5.714e-05	5.322e-05	0	0	0.0431	0.3747	2.255e-06	0.000112	5.714e-05
s__Candidatus_Woesebacteria_bacterium_GW2011_GWC2_45_9	0	0	2.195e-05	2.045e-05	0.04311	0.3747	-4.304e-05	-8.604e-07	-2.195e-05
s__Cronobacter_muytjensii	2.653e-05	2.475e-05	0	0	0.0434	0.3764	1.006e-06	5.205e-05	2.653e-05
s__Agrobacterium_tumefaciens	0.001906	0.0007578	0.002869	0.0004837	0.04345	0.3764	-0.00189	-3.587e-05	-0.000963
s__uncultured_Termite_group_1_bacterium	7.211e-05	6.732e-05	0	0	0.04349	0.3764	2.684e-06	0.0001415	7.211e-05
s__Anaerococcus_vaginalis	0.0001141	6.449e-05	4.329e-05	1.467e-05	0.0436	0.3764	2.604e-06	0.000139	7.081e-05
s__Parcubacteria_group_bacterium_GW2011_GWD1_42_9	2.557e-05	2.389e-05	0	0	0.04364	0.3764	9.328e-07	5.021e-05	2.557e-05
s__Lactobacillus_manihotivorans	2.117e-05	1.978e-05	0	0	0.04364	0.3764	7.714e-07	4.157e-05	2.117e-05
s__[Clostridium]_leptum	0.06991	0.003921	0.08715	0.01563	0.04369	0.3764	-0.03386	-0.0006217	-0.01724
s__Anaerostipes_hadrus	0.03487	0.004905	0.04417	0.007182	0.0439	0.3777	-0.01827	-0.0003309	-0.0093
s__Bacillus_phage_Shbh1	1.754e-05	1.643e-05	0	0	0.04401	0.3777	5.961e-07	3.448e-05	1.754e-05
s__Tribolium_castaneum	1.636e-05	1.532e-05	0	0	0.04401	0.3777	5.608e-07	3.216e-05	1.636e-05
s__Corynebacterium_atypicum	0	0	2.109e-05	1.976e-05	0.04411	0.3777	-4.147e-05	-7.12e-07	-2.109e-05
s__Kiloniella_laminariae	0.001132	0.0009323	0.002491	0.0008674	0.04412	0.3777	-0.002672	-4.577e-05	-0.001359
s__Aureispira_sp._CCB-QB1	0.004966	0.001082	0.007293	0.001896	0.04431	0.3787	-0.004578	-7.571e-05	-0.002327
s__Copidosoma_floridanum	1.781e-05	1.671e-05	0	0	0.04435	0.3787	5.774e-07	3.504e-05	1.781e-05
s__Aphanocapsa_montana	0.005103	0.0005695	0.007383	0.002065	0.04451	0.3792	-0.004489	-7.091e-05	-0.00228
s__Desulfovibrio_gigas	0.007879	0.00155	0.005551	0.001543	0.04452	0.3792	7.251e-05	0.004583	0.002328
s__Desulfitobacterium_sp._PCE1	0.003388	0.0003744	0.005256	0.001717	0.04472	0.3802	-0.00368	-5.569e-05	-0.001868
s__Actinobacteria_bacterium_66_15	0.0004789	0.0007794	0.001779	0.0009426	0.04475	0.3802	-0.002561	-3.875e-05	-0.0013
s__Streptococcus_sp._oral_taxon_056	0	0	6.003e-05	5.649e-05	0.04484	0.3805	-0.0001183	-1.773e-06	-6.003e-05
s__Flagellimonas_sp._DK169	5.452e-05	7.196e-05	0.0001535	5.928e-05	0.04494	0.3809	-0.0001951	-2.831e-06	-9.898e-05
s__Caloranaerobacter_azorensis	0.001684	0.0005781	0.00104	0.0001883	0.04531	0.3836	1.699e-05	0.001271	0.000644
s__Ruminococcus_sp._FC2018	0.00706	0.0004145	0.006197	0.0007027	0.04551	0.3846	2.164e-05	0.001704	0.000863
s__Paraliobacillus_sp._PM-2	5.316e-05	5.993e-05	0.0001235	2.887e-05	0.04558	0.3846	-0.0001389	-1.738e-06	-7.034e-05
s__Listeria_cornellensis	0.00128	0.0003959	0.0005869	0.0005225	0.04568	0.3846	1.705e-05	0.001369	0.0006931
s__Candidatus_Magasanikbacteria_bacterium_GW2011_GWC2_41_17	0	0	4.766e-05	4.509e-05	0.0457	0.3846	-9.416e-05	-1.16e-06	-4.766e-05
s__Olleya_sp._VCSM12	7.027e-06	1.571e-05	0.0001013	8.78e-05	0.04572	0.3846	-0.0001863	-2.289e-06	-9.427e-05
s__Sphingomonas_changbaiensis	0	0	2.282e-05	2.16e-05	0.04579	0.3848	-4.51e-05	-5.444e-07	-2.282e-05
s__Knoellia_flava	0.0001013	8.318e-05	1.023e-05	2.288e-05	0.04599	0.386	2.102e-06	0.00018	9.107e-05
s__Lachnospiraceae_bacterium_8_1_57FAA	0.0002272	0.0002708	0.0007805	0.0004494	0.0461	0.386	-0.001094	-1.221e-05	-0.0005533
s__Bacteroides_coprocola_CAG:162	0.02572	0.00411	0.03558	0.008399	0.04611	0.386	-0.0195	-0.0002169	-0.00986
s__Megasphaera_sp._BL7	0.0007548	0.0004138	0.001766	0.0008657	0.04629	0.387	-0.002001	-2.168e-05	-0.001011
s__Streptococcus_infantis	0.001458	0.0009259	0.0004397	0.0002817	0.04641	0.3873	2.023e-05	0.002016	0.001018
s__Flavobacteria_bacterium_MS024-2A	0.006045	0.0006606	0.008952	0.002681	0.04643	0.3873	-0.005755	-5.945e-05	-0.002907
s__uncultured_bacterium_Contig46	0.0006378	0.0003087	0.0002524	0.0001973	0.04652	0.3873	7.577e-06	0.0007632	0.0003854
s__Anaerobacillus_macyae	5.482e-05	7.368e-05	0.0001922	0.0001078	0.04654	0.3873	-0.000272	-2.722e-06	-0.0001374
s__Amycolicicoccus_subflavus	0	0	3.573e-05	3.402e-05	0.04677	0.3876	-7.081e-05	-6.46e-07	-3.573e-05
s__Methanobacteriaceae_archaeon_41_258	0	0	3.291e-05	3.133e-05	0.04677	0.3876	-6.522e-05	-6.001e-07	-3.291e-05
s__Eubacterium_sp._3_1_31	0.008503	0.001437	0.01235	0.003375	0.04684	0.3876	-0.00763	-6.409e-05	-0.003847
s__Prevotella_sp._CAG:1092	0.02033	0.003303	0.02717	0.005615	0.04691	0.3876	-0.01356	-0.0001218	-0.00684
s__Prevotella_albensis	0.01769	0.002092	0.02259	0.004172	0.04691	0.3876	-0.009713	-8.69e-05	-0.0049
s__Salinisphaera_hydrothermalis	0	0	1.61e-05	1.535e-05	0.04699	0.3876	-3.193e-05	-2.699e-07	-1.61e-05
s__Streptomyces_sp._NRRL_B-24085	0	0	1.509e-05	1.438e-05	0.04699	0.3876	-2.992e-05	-2.602e-07	-1.509e-05
s__uncultured_bacterium_LAB20	0.00732	0.001202	0.01088	0.003179	0.04709	0.3876	-0.007065	-5.505e-05	-0.00356
s__Sphingomonas_sp._Leaf339	3.848e-05	3.67e-05	0	0	0.04709	0.3876	6.322e-07	7.633e-05	3.848e-05
s__Phycisphaerae_bacterium_SG8_4	0.00732	0.001091	0.01033	0.002654	0.04718	0.3879	-0.005969	-5.076e-05	-0.00301
s__Prevotella_denticola	0.02735	0.006669	0.03725	0.006703	0.04731	0.3885	-0.01965	-0.0001488	-0.0099
s__Caloranaerobacter_sp._TR13	0.00179	0.0001837	0.002065	0.0001885	0.04747	0.3886	-0.0005464	-3.561e-06	-0.000275
s__Neisseria_sicca	0.0004537	9.696e-05	0.0006846	0.0001982	0.04747	0.3886	-0.0004584	-3.353e-06	-0.0002309
s__Intrasporangium_calvum	0	0	5.02e-05	4.8e-05	0.0475	0.3886	-9.97e-05	-6.987e-07	-5.02e-05
s__Paraburkholderia_rhizoxinica	0.0004668	0.00041	3.171e-05	7.091e-05	0.04756	0.3887	5.989e-06	0.0008642	0.0004351
s__Pseudoalteromonas_sp._H71	0	0	2.454e-05	2.35e-05	0.04777	0.3896	-4.877e-05	-3.05e-07	-2.454e-05
s__Altererythrobacter_marensis	1.863e-05	1.91e-05	5.213e-05	2.578e-05	0.04781	0.3896	-6.659e-05	-4.12e-07	-3.35e-05
s__Methanocaldococcus_jannaschii	0.001561	0.0003868	0.0005268	0.0009124	0.04788	0.3896	1.22e-05	0.002056	0.001034
s__Desulfitibacter_alkalitolerans	0.01445	0.003706	0.01023	0.00162	0.04793	0.3896	4.889e-05	0.008391	0.00422
s__Ruminococcus_sp._CAG:724	0.01001	0.001298	0.014	0.003603	0.04796	0.3896	-0.007939	-4.055e-05	-0.00399
s__uncultured_bacterium_URE4	0.03388	0.004	0.04925	0.01418	0.04805	0.3896	-0.03056	-0.0001758	-0.01537
s__Enterovibrio_norvegicus	5.033e-05	5.312e-05	0.0001466	7.55e-05	0.04808	0.3896	-0.0001915	-1.068e-06	-9.627e-05
s__Rufibacter_sp._DG15C	0.0001926	8.511e-05	0.000397	0.0001768	0.0482	0.3902	-0.0004068	-2.044e-06	-0.0002044
s__Pediococcus_ethanolidurans	8.425e-05	3.133e-05	2.686e-05	4.537e-05	0.04834	0.3902	5.293e-07	0.0001143	5.739e-05
s__Marinimicrobium_agarilyticum	2.171e-05	3.359e-05	0.0001084	7.625e-05	0.04848	0.3902	-0.0001726	-7.633e-07	-8.669e-05
s__Desulfotomaculum_kuznetsovii	0.002284	0.0005646	0.001657	0.0002117	0.04852	0.3902	5.157e-06	0.001249	0.000627
s__Paenibacillus_sp._Y412MC10	0.001138	0.0003103	0.000583	0.0004339	0.04852	0.3902	4.879e-06	0.001105	0.000555
s__Enterobacter_asburiae	2.887e-05	2.693e-05	0.0002172	0.0001792	0.04854	0.3902	-0.0003752	-1.45e-06	-0.0001883
s__Slackia_exigua	0.0005103	0.0006572	0.001918	0.001185	0.04859	0.3902	-0.002805	-1.028e-05	-0.001408
s__Alicyclobacillus_acidocaldarius	0.002482	0.00043	0.001551	0.0007852	0.0486	0.3902	7.769e-06	0.001854	0.000931
s__Loktanella_cinnabarina	0	0	0.0001072	0.0001033	0.04884	0.3916	-0.0002137	-6.691e-07	-0.0001072
s__Youngiibacter_fragilis	0.01428	0.003041	0.01866	0.002922	0.04896	0.3922	-0.008729	-3.078e-05	-0.00438
s__Prevotella_sp._RM4	0.01454	0.002607	0.01921	0.00368	0.0491	0.3925	-0.009321	-1.909e-05	-0.00467
s__Candidatus_Cloacimonas_sp._SDB	0.0001569	8.191e-05	0.0002896	9.835e-05	0.04912	0.3925	-0.0002647	-7.048e-07	-0.0001327
s__Selenomonas_bovis	0.005205	0.002148	0.008528	0.002382	0.04918	0.3925	-0.006631	-1.522e-05	-0.003323
s__Chloroflexus_sp._MS-G	0.001084	0.000542	0.0004072	0.0003685	0.04965	0.3958	8.959e-07	0.001353	0.0006768
s__Methylosarcina_fibrata	2.769e-05	2.688e-05	0	0	0.05017	0.3995	-3.071e-08	5.541e-05	2.769e-05
s__Acinetobacter_venetianus	0.004475	0.0006774	0.00668	0.002032	0.05037	0.4006	-0.004414	3.929e-06	-0.002205
s__Bacillus_atrophaeus	0.0003685	0.0001384	0.0001348	0.0001804	0.05062	0.4017	-7.85e-07	0.0004682	0.0002337
s__uncultured_bacterium_24i11	0.001727	0.0007538	0.0008771	0.0003417	0.05073	0.4017	-3.616e-06	0.001703	0.0008499
s__Sinorhizobium_sp._GL28	0.003511	0.001272	0.005497	0.001457	0.05076	0.4017	-0.003981	8.616e-06	-0.001986
s__Longilinea_arvoryzae	0.002044	0.0008617	0.004534	0.002268	0.05087	0.4017	-0.004992	1.206e-05	-0.00249
s__Bacillus_enclensis	8.862e-05	6.856e-05	0.0001648	2.845e-05	0.05087	0.4017	-0.0001527	3.701e-07	-7.618e-05
s__Serratia_sp._M24T3	0	0	2.906e-05	2.832e-05	0.05089	0.4017	-5.827e-05	1.457e-07	-2.906e-05
s__Vibrio_campbellii	7.471e-05	5.042e-05	1.918e-05	1.965e-05	0.05092	0.4017	-2.762e-07	0.0001113	5.553e-05
s__Flavobacterium_sp._MEB061	0.005563	0.00069	0.007944	0.002216	0.05098	0.4018	-0.004775	1.253e-05	-0.002381
s__Paenibacillus_sanguinis	0.003255	0.0007954	0.005885	0.002439	0.05108	0.402	-0.005276	1.566e-05	-0.00263
s__Moorella_thermoacetica	0.003054	0.0005598	0.002365	0.0003727	0.05124	0.4027	-4.553e-06	0.001383	0.000689
s__Sphingopyxis_sp._LC81	1.099e-05	1.52e-05	7.956e-05	6.522e-05	0.05128	0.4027	-0.0001376	4.923e-07	-6.857e-05
s__Streptococcus_massiliensis	0.003834	0.001385	0.006127	0.00176	0.05133	0.4027	-0.004603	1.665e-05	-0.002293
s__Clostridium_sp._IODB-O3	9.159e-05	3.851e-05	0.0003992	0.0002984	0.05157	0.4039	-0.0006179	2.675e-06	-0.0003076
s__Acidocella_facilis	4.092e-06	9.15e-06	4.211e-05	3.606e-05	0.05169	0.4039	-7.638e-05	3.483e-07	-3.802e-05
s__Clostridium_sp._C8	0.002097	0.0003851	0.003359	0.001175	0.05186	0.4039	-0.002537	1.317e-05	-0.001262
s__Paenibacillus_sp._FSL_R5-192	0.0007725	0.0005574	0.001869	0.0009188	0.05188	0.4039	-0.002205	1.177e-05	-0.001097
s__Capnocytophaga_sputigena	0.0004254	0.0002552	0.001153	0.0006658	0.05191	0.4039	-0.001463	7.735e-06	-0.0007276
s__Microviridae_Fen7786_21	0.002262	0.002034	0.0001665	0.0002809	0.05195	0.4039	-2.202e-05	0.004213	0.002096
s__Paenibacillus_sp._VT-400	0.001021	0.0005459	0.00202	0.000813	0.05198	0.4039	-0.002009	1.09e-05	-0.000999
s__Xanthobacter_sp._91	2.833e-05	2.216e-05	3.973e-06	8.885e-06	0.05198	0.4039	-2.646e-07	4.898e-05	2.436e-05
s__Pyrococcus_sp._NA2	2.918e-06	6.524e-06	2.134e-05	1.685e-05	0.05206	0.4039	-3.706e-05	2.12e-07	-1.842e-05
s__Thermoanaerobacter_indiensis	1.793e-05	1.758e-05	0	0	0.05209	0.4039	-1.998e-07	3.606e-05	1.793e-05
s__Leptotrichia_sp._oral_taxon_212	0.0008895	0.0002114	0.0005715	0.0002295	0.05219	0.4043	-3.785e-06	0.0006398	0.000318
s__Armatimonadetes_bacterium_OLB18	0.0001837	8.312e-05	0.0003712	0.0001643	0.05236	0.4052	-0.0003774	2.388e-06	-0.0001875
s__Flavobacterium_hydatis	0.0002294	9.423e-05	0.001056	0.000807	0.05252	0.4059	-0.001664	1.129e-05	-0.0008266
s__unclassified_g__Eubacterium	0.005252	0.001032	0.007819	0.002305	0.05268	0.4067	-0.005171	3.747e-05	-0.002567
s__Butyrivibrio_sp._WCD2001	0.008478	0.002124	0.005487	0.002045	0.05303	0.4086	-4.967e-05	0.006032	0.002991
s__Thermococcus_paralvinellae	4.831e-05	4.764e-05	0	0	0.05308	0.4086	-8.2e-07	9.744e-05	4.831e-05
s__Leptotrichia_sp._oral_taxon_215	0.0009153	0.001109	0.00237	0.000911	0.05315	0.4086	-0.002935	2.539e-05	-0.001455
s__cyanobacterium_PCC_7702	6.398e-05	6.312e-05	0	0	0.05317	0.4086	-1.114e-06	0.0001291	6.398e-05
s__Geobacter_bremensis	0	0	4.728e-05	4.668e-05	0.05332	0.4089	-9.542e-05	8.6e-07	-4.728e-05
s__Pseudomonas_tremae	2.179e-05	2.152e-05	0	0	0.05334	0.4089	-4.031e-07	4.398e-05	2.179e-05
s__Halovivax_ruber	2.257e-05	3.093e-05	8.3e-05	5.104e-05	0.05338	0.4089	-0.000122	1.117e-06	-6.043e-05
s__Thermoanaerobacter_thermohydrosulfuricus	0.007778	0.0007559	0.009111	0.00108	0.05368	0.4103	-0.002692	2.648e-05	-0.001333
s__unclassified_g__Megamonas	5.466e-05	4.84e-05	4.629e-06	1.035e-05	0.05369	0.4103	-1.011e-06	0.0001011	5.003e-05
s__Granulicella_mallensis	2.495e-05	2.47e-05	0	0	0.05382	0.4108	-5.225e-07	5.042e-05	2.495e-05
s__Clostridium_sp._1_1_41A1FAA	0.001363	0.0007138	0.002705	0.001122	0.05387	0.4108	-0.002713	2.94e-05	-0.001342
s__Lottia_gigantea	2.45e-05	2.428e-05	0	0	0.05403	0.4109	-5.394e-07	4.954e-05	2.45e-05
s__gamma_proteobacterium_HTCC5015	2.033e-05	2.015e-05	0	0	0.05403	0.4109	-4.502e-07	4.111e-05	2.033e-05
s__Parvimonas_sp._oral_taxon_393	0.0008946	0.0003805	0.001642	0.0006363	0.05419	0.4109	-0.001512	1.718e-05	-0.0007474
s__unclassified_g__Sphingomonas	3.198e-05	3.174e-05	0	0	0.0543	0.4109	-7.527e-07	6.471e-05	3.198e-05
s__Halonatronum_saccharophilum	0.00136	0.000438	0.0008426	0.0002688	0.05442	0.4109	-1.258e-05	0.001047	0.0005174
s__Aquabacterium_parvum	0.001586	0.000397	0.002055	0.0002436	0.05444	0.4109	-0.0009493	1.135e-05	-0.000469
s__Acinetobacter_sp._YZS-X1-1	0.000682	0.0001754	0.0009887	0.000249	0.05448	0.4109	-0.0006208	7.401e-06	-0.0003067
s__Alistipes_sp._CAG:831	0.3663	0.054	0.5207	0.1436	0.05449	0.4109	-0.3126	0.003816	-0.1544
s__Clostridiales_bacterium_VE202-27	0.1196	0.02338	0.08866	0.01989	0.05454	0.4109	-0.0007159	0.0626	0.03094
s__Streptococcus_sp._CM6	0	0	3.583e-05	3.56e-05	0.05455	0.4109	-7.254e-05	8.834e-07	-3.583e-05
s__Carnobacterium_sp._CP1	0	0	3.168e-05	3.148e-05	0.05455	0.4109	-6.414e-05	7.846e-07	-3.168e-05
s__Lactobacillus_taiwanensis	0.001204	0.0002508	0.0005899	0.0005576	0.05502	0.4136	-1.643e-05	0.001245	0.0006141
s__Salinicoccus_halodurans	0.0001659	0.0001235	0.0008944	0.0007151	0.05502	0.4136	-0.001477	1.988e-05	-0.0007285
s__unclassified_g__Desulfotignum	2.288e-05	2.283e-05	0	0	0.05538	0.4152	-6.64e-07	4.642e-05	2.288e-05
s__Thioalkalivibrio_sp._ALE12	3.955e-05	3.947e-05	0	0	0.05542	0.4152	-1.154e-06	8.025e-05	3.955e-05
s__Desulfatitalea_sp._BRH_c12	0.001183	0.0001809	0.0006158	0.0005365	0.05544	0.4152	-1.669e-05	0.001151	0.0005672
s__Mangrovimonas_sp._ST2L12	0.001102	0.0007632	0.002062	0.0005813	0.05565	0.4152	-0.001949	2.937e-05	-0.00096
s__Actinomyces_vaccimaxillae	2.005e-05	2.991e-05	0.0001577	0.0001343	0.05571	0.4152	-0.0002795	4.244e-06	-0.0001377
s__Burkholderia_sp._LMG_29326	0.0001605	0.0001965	0.0004966	0.0002727	0.05573	0.4152	-0.0006827	1.053e-05	-0.0003361
s__Curtobacterium_luteum	0	0	9.165e-05	9.165e-05	0.05578	0.4152	-0.0001862	2.866e-06	-9.165e-05
s__Parcubacteria_bacterium_RAAC4_OD1_1	2.161e-05	2.161e-05	0	0	0.0558	0.4152	-6.759e-07	4.39e-05	2.161e-05
s__Anaerococcus_obesiensis	0.001614	0.0005486	0.003118	0.001401	0.05584	0.4152	-0.003056	4.764e-05	-0.001504
s__Lysinibacillus_sp._LK3	0.0001266	0.0001069	0.0004647	0.0003211	0.05596	0.4152	-0.0006871	1.091e-05	-0.0003381
s__Ruminococcaceae_bacterium_668	0.05367	0.01106	0.06761	0.008499	0.05598	0.4152	-0.02832	0.0004446	-0.01394
s__Robinsoniella_sp._RHS	0.03447	0.00566	0.02605	0.006239	0.05598	0.4152	-0.0002673	0.01711	0.00842
s__Butyrivibrio_sp._XBB1001	0.01231	0.003402	0.01598	0.001374	0.05609	0.4152	-0.007454	0.0001137	-0.00367
s__Listeria_fleischmannii	1.915e-05	4.283e-05	0.0001546	0.0001287	0.05609	0.4152	-0.0002753	4.432e-06	-0.0001354
s__Pseudomonas_syringae	0.001584	0.0003521	0.0006195	0.0009011	0.0563	0.4153	-3.321e-05	0.001962	0.0009645
s__Porphyromonas_sp._COT-239_OH1446	0.003225	0.0009828	0.002079	0.0005967	0.05637	0.4153	-3.972e-05	0.002332	0.001146
s__Verminephrobacter_aporrectodeae	0.0007566	0.0007343	0.00279	0.001904	0.0564	0.4153	-0.004138	7.111e-05	-0.002033
s__Desulfonatronovibrio_magnus	0.001201	0.000383	0.002229	0.0009583	0.0564	0.4153	-0.002092	3.628e-05	-0.001028
s__Schleiferia_thermophila	0.005753	0.001086	0.008009	0.001985	0.05641	0.4153	-0.004589	7.743e-05	-0.002256
s__Myxococcales_bacterium_SG8_38_1	6.376e-05	3.844e-05	2.422e-05	9.924e-06	0.05655	0.4153	-1.402e-06	8.048e-05	3.954e-05
s__Cetobacterium_sp._ZWU0022	0.001326	0.0003564	0.0005959	0.0006406	0.05658	0.4153	-2.59e-05	0.001486	0.0007301
s__Lactococcus_piscium	0.0001141	6.429e-05	2.672e-05	5.974e-05	0.05659	0.4153	-3.126e-06	0.0001779	8.738e-05
s__Acetivibrio_cellulolyticus	0.02219	0.01062	0.01129	0.00271	0.05677	0.4161	-0.0004031	0.0222	0.0109
s__Cellvibrio_sp._pealriver	4.656e-05	3.961e-05	0.0001575	0.0001043	0.05681	0.4161	-0.000226	4.118e-06	-0.0001109
s__Bacillus_sporothermodurans	0.000168	9.107e-05	6.556e-05	4.838e-05	0.05703	0.4172	-3.908e-06	0.0002088	0.0001024
s__Bacteroides_faecis	0.04611	0.008287	0.06401	0.01601	0.05709	0.4172	-0.03649	0.0006914	-0.0179
s__unclassified_g__Thalassospira	7.5e-05	7.554e-05	0	0	0.0572	0.4175	-2.903e-06	0.0001529	7.5e-05
s__Proteiniphilum_acetatigenes	0.02144	0.002592	0.02933	0.007526	0.05755	0.4197	-0.0161	0.0003188	-0.00789
s__Azospirillum_lipoferum	0.0001112	0.0001074	0.0003599	0.0002271	0.05781	0.4198	-0.0005078	1.037e-05	-0.0002487
s__Bacillus_sp._FF3	0.0002921	0.0001346	0.0004992	0.0001603	0.05784	0.4198	-0.000423	8.763e-06	-0.0002071
s__Lactobacillus_animalis	0.001492	0.0007683	0.004599	0.003045	0.05788	0.4198	-0.006346	0.0001317	-0.003107
s__Kordiimonas_gwangyangensis	3.784e-05	3.825e-05	0	0	0.05789	0.4198	-1.606e-06	7.729e-05	3.784e-05
s__Leptolyngbya_sp._Heron_Island_J	2.196e-05	2.221e-05	0	0	0.05803	0.4198	-9.446e-07	4.486e-05	2.196e-05
s__Bacillus_siamensis	8.528e-05	2.303e-05	4.466e-05	3.406e-05	0.05817	0.4198	-1.781e-06	8.302e-05	4.062e-05
s__Planomicrobium_sp._ES2	0.0008553	0.0004784	0.0003253	0.000243	0.05819	0.4198	-2.336e-05	0.001083	0.00053
s__Prevotella_bryantii	0.03516	0.006792	0.04641	0.009143	0.05822	0.4198	-0.023	0.0004959	-0.01125
s__Enterococcus_gilvus	0.001395	0.0008744	0.003074	0.001458	0.05826	0.4198	-0.003432	7.427e-05	-0.001679
s__uncultured_bacterium_Contigcl_1771	2.291e-05	1.865e-05	0.0001364	0.0001134	0.05827	0.4198	-0.000232	5.028e-06	-0.0001135
s__Clostridium_sp._SY8519	0.01704	0.003561	0.01307	0.001881	0.05833	0.4198	-0.0001832	0.008123	0.00397
s__Ruminococcus_sp._CAG:90	0.002762	0.001505	0.004977	0.001665	0.05834	0.4198	-0.00453	9.958e-05	-0.002215
s__Veillonella_sp._oral_taxon_158	0.0001482	6.877e-05	5.702e-05	6.175e-05	0.05836	0.4198	-4.136e-06	0.0001865	9.118e-05
s__uncultured_bacterium_fosmid_pJB42G5	0.03205	0.005021	0.04742	0.01476	0.05866	0.4207	-0.03145	0.0007083	-0.01537
s__Peptococcaceae_bacterium_CEB3	0.01369	0.002482	0.01904	0.004827	0.05867	0.4207	-0.01095	0.0002475	-0.00535
s__Clostridia_bacterium_41_269	0.001809	0.00038	0.001342	0.0002845	0.05874	0.4207	-2.255e-05	0.0009565	0.000467
s__Candidatus_Amesbacteria_bacterium_GW2011_GWA1_44_24	4.07e-05	4.132e-05	0	0	0.05874	0.4207	-1.912e-06	8.331e-05	4.07e-05
s__Candidatus_Tenderia_electrophaga	0.0002762	0.0002755	0.001458	0.001169	0.0589	0.4208	-0.00242	5.679e-05	-0.001182
s__Paenibacillus_vortex	6.306e-05	2.502e-05	2.658e-05	2.735e-05	0.05891	0.4208	-1.747e-06	7.471e-05	3.648e-05
s__Candidatus_Magnetomorum_sp._HK-1	0.005521	0.0009096	0.00411	0.001109	0.05903	0.4208	-6.817e-05	0.00289	0.001411
s__Succinivibrio_dextrinosolvens	0.002467	0.0009427	0.003889	0.001097	0.0591	0.4208	-0.002914	6.965e-05	-0.001422
s__Candidatus_Nomurabacteria_bacterium_GW2011_GWA1_37_20	4.039e-05	6.241e-05	0.0001708	0.000117	0.0591	0.4208	-0.0002672	6.342e-06	-0.0001304
s__Weissella_confusa	1.991e-05	2.082e-05	0.0001647	0.0001458	0.05912	0.4208	-0.0002967	7.095e-06	-0.0001448
s__unclassified_g__Turicibacter	0.0002529	0.00015	0.001255	0.001008	0.05919	0.4209	-0.002053	4.887e-05	-0.001002
s__Cyclobacterium_qasimii	0.006345	0.0006147	0.008024	0.001594	0.05927	0.421	-0.003441	8.285e-05	-0.001679
s__Olsenella_sp._DNF00959	0.001861	0.001253	0.0005808	0.0003631	0.05942	0.4216	-6.515e-05	0.002626	0.00128
s__unclassified_f__Prevotellaceae	0.00199	0.0009092	0.0009731	0.0004981	0.05956	0.4219	-5.222e-05	0.002086	0.001017
s__Christensenella_minuta	0.01753	0.003073	0.0216	0.002778	0.05959	0.4219	-0.008342	0.0002021	-0.00407
s__Acidovorax_sp._Leaf160	2.045e-06	4.573e-06	3.178e-05	2.997e-05	0.05967	0.4221	-6.1e-05	1.53e-06	-2.973e-05
s__Arthrobacter_sp._35W	2.407e-05	1.66e-05	5.457e-05	2.632e-05	0.05976	0.4222	-6.259e-05	1.591e-06	-3.05e-05
s__Afipia_clevelandensis	2.983e-05	3.044e-05	0	0	0.05981	0.4222	-1.562e-06	6.122e-05	2.983e-05
s__Carnobacterium_inhibens	0.0002054	0.0001138	0.0003785	0.0001353	0.05996	0.4228	-0.0003554	9.225e-06	-0.0001731
s__Acidithiobacillus_ferrivorans	4.057e-05	3.994e-05	0.0001448	9.9e-05	0.06046	0.4259	-0.0002143	5.862e-06	-0.0001042
s__Streptomyces_bungoensis	3.382e-06	7.562e-06	3.272e-05	2.909e-05	0.06061	0.4265	-6.033e-05	1.659e-06	-2.934e-05
s__Candidatus_Arthromitus_sp._SFB-rat-Yit	0.002095	0.0006718	0.003425	0.001186	0.06072	0.4268	-0.002736	7.568e-05	-0.00133
s__Geodermatophilus_obscurus	3.479e-05	3.568e-05	0	0	0.06083	0.4271	-2.006e-06	7.159e-05	3.479e-05
s__Haladaptatus_paucihalophilus	0	0	3.261e-05	3.347e-05	0.06094	0.4271	-6.713e-05	1.907e-06	-3.261e-05
s__Parcubacteria_bacterium_DG_74_2	4.967e-05	8.022e-05	0.0001913	0.0001212	0.06098	0.4271	-0.0002915	8.259e-06	-0.0001416
s__uncultured_Mediterranean_phage_uvMED	0.0002173	8.882e-05	0.0004173	0.0001851	0.06106	0.4271	-0.0004117	1.173e-05	-0.0002
s__Meiothermus_silvanus	0.0004294	0.000361	6.403e-05	0.0001021	0.06107	0.4271	-2.152e-05	0.0007523	0.0003654
s__Acidobacterium_capsulatum	0.0009975	0.0008226	0.002403	0.001189	0.06136	0.4278	-0.002897	8.554e-05	-0.001406
s__unclassified_g__Haloarcula	1.107e-05	7.151e-06	3.258e-06	3.654e-06	0.0614	0.4278	-4.696e-07	1.609e-05	7.812e-06
s__Sphingopyxis_fribergensis	8.006e-06	1.79e-05	3.695e-05	2.378e-05	0.06142	0.4278	-5.964e-05	1.751e-06	-2.894e-05
s__Edwardsiella_hoshinae	6.153e-06	1.376e-05	2.84e-05	1.828e-05	0.06142	0.4278	-4.584e-05	1.349e-06	-2.225e-05
s__Chryseobacterium_piperi	3.817e-05	3.927e-05	0	0	0.06148	0.4278	-2.328e-06	7.867e-05	3.817e-05
s__Butyrivibrio_sp._AE2005	0.008317	0.005807	0.002518	0.001397	0.06173	0.4283	-0.0003605	0.01196	0.005799
s__Moorella_sp._60_41	0.002087	0.0007277	0.00133	0.0002809	0.06174	0.4283	-4.743e-05	0.001561	0.000757
s__Thermoanaerobacterales_bacterium_50_218	0.001258	0.0001918	0.0009304	0.0002777	0.06197	0.4283	-2.045e-05	0.0006757	0.0003276
s__Peptostreptococcus_anaerobius_CAG:621	5.324e-05	5.489e-05	0	0	0.06197	0.4283	-3.367e-06	0.0001098	5.324e-05
s__Glutamicibacter_arilaitensis	3.985e-05	4.11e-05	0	0	0.06197	0.4283	-2.535e-06	8.224e-05	3.985e-05
s__Thermoactinomyces_sp._CDF	3.625e-05	3.738e-05	0	0	0.06197	0.4283	-2.299e-06	7.48e-05	3.625e-05
s__Clostridium_sp._CAG:343	0.000751	0.0001174	0.001391	0.0006493	0.06205	0.4283	-0.00132	4.047e-05	-0.00064
s__Halomonas_huangheensis	6.442e-05	4.455e-05	1.577e-05	2.313e-05	0.06205	0.4283	-3.117e-06	0.0001004	4.865e-05
s__Citrobacter_freundii	0.001443	0.0006983	0.0005914	0.0005339	0.06225	0.4292	-5.491e-05	0.001758	0.0008516
s__Candidatus_Levybacteria_bacterium_GW2011_GWA1_39_11	9.23e-06	1.319e-05	8.392e-05	7.619e-05	0.0628	0.4321	-0.0001544	5.052e-06	-7.469e-05
s__Bacillus_sp._105MF	2.556e-05	3.504e-05	0.0001393	0.0001125	0.06285	0.4321	-0.0002353	7.776e-06	-0.0001137
s__Flavobacterium_chungangense	5.857e-05	5.475e-05	4.725e-06	1.057e-05	0.06285	0.4321	-3.66e-06	0.0001113	5.385e-05
s__Spirochaeta_thermophila	6.766e-05	7.259e-05	0.0001936	0.0001084	0.06299	0.4326	-0.0002605	8.601e-06	-0.0001259
s__Prevotella_sp._P6B1	0.01247	0.001828	0.0154	0.002437	0.06349	0.4356	-0.006072	0.0002117	-0.00293
s__Mycobacterium_sp._155	0	0	8.452e-05	8.782e-05	0.06358	0.4357	-0.0001751	6.047e-06	-8.452e-05
s__Algoriphagus_marincola	0.001641	0.0005526	0.002788	0.001057	0.06365	0.4358	-0.002377	8.304e-05	-0.001147
s__Psychromonas_aquimarina	3.94e-05	8.96e-06	7.845e-05	3.962e-05	0.06383	0.4363	-8.094e-05	2.841e-06	-3.905e-05
s__Variovorax_sp._Root411	0	0	2.038e-05	2.12e-05	0.06386	0.4363	-4.224e-05	1.483e-06	-2.038e-05
s__unclassified_g__Elizabethkingia	0.00152	0.0005757	0.0008433	0.0004074	0.06409	0.4371	-5.063e-05	0.001404	0.0006767
s__Neisseria_cinerea	0	0	3.081e-05	3.209e-05	0.06415	0.4371	-6.39e-05	2.284e-06	-3.081e-05
s__Haloterrigena_turkmenica	2.883e-05	3.045e-05	9.69e-05	6.405e-05	0.06417	0.4371	-0.0001412	5.068e-06	-6.807e-05
s__Clostridium_sp._CAG:43	0.02725	0.003838	0.02159	0.004485	0.06431	0.4374	-0.0004276	0.01175	0.00566
s__Propionispora_sp._Iso2/2	0.00723	0.001952	0.005135	0.0009799	0.06433	0.4374	-0.0001575	0.004347	0.002095
s__Gammaproteobacteria_bacterium_MFB021	3.258e-05	3.402e-05	0	0	0.06463	0.4385	-2.504e-06	6.766e-05	3.258e-05
s__Paracoccus_sp._PAMC_22219	2.715e-05	2.835e-05	0	0	0.06463	0.4385	-2.087e-06	5.639e-05	2.715e-05
s__delta_proteobacterium_NaphS2	3.983e-05	3.004e-05	0.0001317	9.12e-05	0.06483	0.4391	-0.0001909	7.153e-06	-9.187e-05
s__Rheinheimera_sp._A13L	2.384e-05	3.113e-05	0.0001106	8.517e-05	0.06484	0.4391	-0.0001803	6.757e-06	-8.676e-05
s__Bacteroides_sp._CAG:714	0.02502	0.005663	0.03376	0.007178	0.06505	0.4397	-0.01817	0.0006889	-0.00874
s__Clostridium_ljungdahlii	0.004884	0.001553	0.0028	0.001531	0.06505	0.4397	-0.000165	0.004333	0.002084
s__Calothrix_parietina	2.046e-05	4.575e-05	7.945e-05	4.147e-05	0.06517	0.44	-0.0001227	4.689e-06	-5.899e-05
s__Bacteroides_sp._D2	0.05248	0.02391	0.09157	0.03321	0.06522	0.44	-0.08129	0.003112	-0.03909
s__Bacillus_sp._FJAT-25496	0.0007433	0.0006083	0.001776	0.000895	0.06545	0.4411	-0.002149	8.33e-05	-0.001033
s__Paracoccus_sp._N5	3.53e-05	3.708e-05	0	0	0.06593	0.4439	-2.94e-06	7.354e-05	3.53e-05
s__uncultured_Bacteroides_sp._SMG1	4.106e-06	9.182e-06	4.036e-05	3.698e-05	0.06604	0.4439	-7.555e-05	3.041e-06	-3.625e-05
s__uncultured_bacterium_Contig19	2.111e-05	3.005e-05	0.0001846	0.0001693	0.06616	0.4439	-0.0003408	1.383e-05	-0.0001635
s__Synechococcus_sp._PCC_7002	5.515e-05	4.826e-05	0.0001435	7.937e-05	0.06619	0.4439	-0.0001841	7.446e-06	-8.835e-05
s__Bdellovibrio_bacteriovorus	6.956e-05	5.136e-05	1.931e-05	1.245e-05	0.06619	0.4439	-4.25e-06	0.0001048	5.025e-05
s__Fusobacterium_ulcerans	0.00735	0.001813	0.009655	0.001611	0.06628	0.444	-0.004806	0.0001962	-0.002305
s__Clostridium_sp._GD3	0.5661	0.1125	0.7116	0.1039	0.06641	0.4441	-0.3034	0.01243	-0.1455
s__Eubacterium_sp._CAG:115	0.01111	0.001669	0.01391	0.002437	0.06642	0.4441	-0.005846	0.0002461	-0.0028
s__Rhodomicrobium_vannielii	9.006e-06	1.021e-05	4.999e-05	4.195e-05	0.06655	0.4444	-8.551e-05	3.541e-06	-4.098e-05
s__unclassified_g__Listeria	0.0001099	9.286e-05	0.0002221	7.311e-05	0.0666	0.4444	-0.0002341	9.683e-06	-0.0001122
s__Clostridium_sp._ASBs410	0.0261	0.002989	0.023	0.001332	0.06698	0.4454	-0.0002747	0.006475	0.0031
s__Paenibacillus_durus	0.0075	0.002323	0.004475	0.002193	0.06705	0.4454	-0.0002695	0.00632	0.003025
s__Bacillus_sp._2_A_57_CT2	5.013e-05	5.298e-05	0	0	0.06729	0.4454	-4.507e-06	0.0001048	5.013e-05
s__Pseudomonas_sp._45MFCol3.1	0.0001709	0.0001314	0.0003124	7.17e-05	0.0674	0.4454	-0.0002959	1.287e-05	-0.0001415
s__Geobacillus_sp._12AMOR1	1.895e-05	2.004e-05	0	0	0.06741	0.4454	-1.717e-06	3.962e-05	1.895e-05
s__Candidatus_Accumulibacter_sp._SK-11	0.00434	0.0006723	0.006014	0.001639	0.06752	0.4454	-0.003501	0.0001529	-0.001674
s__Clostridium_sp._ATCC_25772	0.001428	0.000471	0.0009095	0.0002821	0.06755	0.4454	-4.769e-05	0.001085	0.0005185
s__Sulfurimonas_autotrophica	0	0	4.216e-05	4.462e-05	0.06756	0.4454	-8.818e-05	3.856e-06	-4.216e-05
s__uncultured_Geobacter_sp.	0.0001911	0.0001893	1.079e-05	2.413e-05	0.06758	0.4454	-1.649e-05	0.0003771	0.0001803
s__Microvirga_sp._JC119	0.0008042	0.0007191	0.002878	0.002074	0.06763	0.4454	-0.004338	0.00019	-0.002074
s__Roseomonas_aerilata	0.0001379	0.0002645	0.0006104	0.0004246	0.06765	0.4454	-0.0009884	4.339e-05	-0.0004725
s__unclassified_g__Intestinimonas	0.0005159	0.001089	0.001932	0.001031	0.06772	0.4454	-0.002963	0.0001304	-0.001416
s__Pusillimonas_sp._T7-7	2.149e-05	2.943e-05	0.0003119	0.0003062	0.06774	0.4454	-0.0006076	2.682e-05	-0.0002904
s__Maribacter_sp._Hel_I_7	0.002042	0.001005	0.001012	0.0004243	0.06777	0.4454	-9.502e-05	0.002155	0.00103
s__Bacteroidales_bacterium_CF	0.1573	0.02572	0.2202	0.06149	0.06781	0.4454	-0.1316	0.005837	-0.0629
s__uncultured_bacterium_Ad_113_I18_contig2	0.003514	0.001911	0.001537	0.0008591	0.06785	0.4454	-0.0001838	0.004138	0.001977
s__Prevotella_sp._P6B4	0.0161	0.001552	0.02135	0.005344	0.0679	0.4454	-0.01099	0.0004889	-0.00525
s__Veillonellaceae_bacterium_DNF00626	0.0002313	8.195e-05	0.0003542	0.0001012	0.06791	0.4454	-0.0002572	1.139e-05	-0.0001229
s__Firmicutes_bacterium_CAG:95	0.1232	0.0241	0.09529	0.01714	0.06803	0.4457	-0.002588	0.05841	0.02791
s__Desulfovibrio_sp._X2	0.002043	0.001104	0.004323	0.002155	0.06833	0.4473	-0.004777	0.0002171	-0.00228
s__Bradyrhizobium_sp._BR_10303	8.699e-05	0.0001185	0.0004754	0.0003954	0.06851	0.448	-0.0008141	3.728e-05	-0.0003884
s__Pyramidobacter_piscolens	0.01177	0.00238	0.01719	0.005251	0.06864	0.4484	-0.01137	0.0005255	-0.00542
s__Shewanella_woodyi	1.437e-05	1.529e-05	0	0	0.06878	0.4489	-1.398e-06	3.014e-05	1.437e-05
s__uncultured_bacterium_fosmid_pJB77G10	3.98e-05	2.849e-05	8.096e-06	1.81e-05	0.0689	0.449	-3.105e-06	6.651e-05	3.17e-05
s__Catenibacterium_sp._CAG:290	0.001013	0.0004755	0.001537	0.0002905	0.06893	0.449	-0.001099	5.064e-05	-0.000524
s__Oesophagostomum_dentatum	0	0	5.618e-05	5.994e-05	0.06941	0.4513	-0.000118	5.635e-06	-5.618e-05
s__Psychrobacter_sp._P11G5	0	0	2.582e-05	2.755e-05	0.06941	0.4513	-5.423e-05	2.592e-06	-2.582e-05
s__Acidobacteriaceae_bacterium_KBS_83	1.026e-05	1.428e-05	5.54e-05	4.603e-05	0.06956	0.4518	-9.484e-05	4.562e-06	-4.514e-05
s__Collinsella_sp._GD3	0.002849	0.001441	0.005202	0.00206	0.0697	0.4523	-0.004946	0.0002396	-0.002353
s__Flavobacterium_frigidarium	7.533e-05	5.879e-05	0.0002087	0.0001299	0.06986	0.4527	-0.0002804	1.367e-05	-0.0001334
s__Azoarcus_sp._KH32C	0.0001054	7.82e-05	2.776e-05	2.802e-05	0.06988	0.4527	-8.026e-06	0.0001633	7.764e-05
s__Mahella_australiensis	0.00994	0.001058	0.01452	0.004788	0.0701	0.4532	-0.009637	0.0004769	-0.00458
s__Roseburia_intestinalis_CAG:13	0.01014	0.002809	0.01347	0.002185	0.07012	0.4532	-0.007	0.0003401	-0.00333
s__bacterium_P201	0.06803	0.03882	0.02822	0.01759	0.07017	0.4532	-0.004142	0.08376	0.03981
s__Sulfurovum_sp._enrichment_culture_clone_C5	8.205e-05	6.608e-05	0.0003352	0.0002632	0.07046	0.4547	-0.000533	2.671e-05	-0.0002532
s__[Clostridium]_methoxybenzovorans	0.03633	0.003932	0.04413	0.007395	0.0707	0.4553	-0.01644	0.0008373	-0.0078
s__Kurthia_sp._Dielmo	3.029e-05	3.252e-05	0	0	0.07083	0.4553	-3.247e-06	6.383e-05	3.029e-05
s__Exiguobacterium_sp._KKBO11	3.924e-05	4.213e-05	0	0	0.07084	0.4553	-4.208e-06	8.269e-05	3.924e-05
s__Brevibacterium_album	8.49e-05	7.328e-05	1.402e-05	2.057e-05	0.07085	0.4553	-7.613e-06	0.0001494	7.088e-05
s__Chlorobi_bacterium_OLB6	9.814e-05	8.976e-05	1.131e-05	2.529e-05	0.0709	0.4553	-9.341e-06	0.000183	8.683e-05
s__Bryobacter_aggregatus	0.000437	0.0003749	0.001131	0.0006459	0.07121	0.4566	-0.001464	7.618e-05	-0.000694
s__Planomicrobium_glaciei	0.005261	0.002761	0.002477	0.001163	0.07127	0.4566	-0.0003056	0.005874	0.002784
s__Terrabacter_sp._DBF63	0.003761	0.001267	0.002326	0.0008852	0.07142	0.4566	-0.0001589	0.003029	0.001435
s__Desulfobacterales_bacterium_SG8_35	0	0	2.538e-05	2.733e-05	0.07149	0.4566	-5.356e-05	2.805e-06	-2.538e-05
s__Leucobacter_sp._UCD-THU	0	0	0.000132	0.0001421	0.0715	0.4566	-0.0002785	1.454e-05	-0.000132
s__Phormidium_sp._OSCR	0	0	4.247e-05	4.573e-05	0.07153	0.4566	-8.963e-05	4.69e-06	-4.247e-05
s__Runella_zeae	7.051e-05	1.434e-05	0.0002095	0.000149	0.07157	0.4566	-0.0002934	1.538e-05	-0.000139
s__Eubacterium_desmolans	0.06593	0.01558	0.08733	0.01701	0.07169	0.4569	-0.04519	0.002388	-0.0214
s__Bacteroides_reticulotermitis	0.03483	0.005553	0.04346	0.007471	0.0718	0.4569	-0.01823	0.0009698	-0.00863
s__Vibrio_brasiliensis	0.000216	0.0001841	0.0005585	0.0003202	0.07181	0.4569	-0.0007234	3.84e-05	-0.0003425
s__Massilia_sp._Leaf139	0.0003057	2.991e-05	0.0002214	8.595e-05	0.07188	0.4569	-9.552e-06	0.0001782	8.43e-05
s__Sphaerochaeta_coccoides	0.00975	0.002958	0.016	0.006064	0.0721	0.4574	-0.01321	0.000708	-0.00625
s__Thiocapsa_marina	0.001863	0.0008438	0.00315	0.001104	0.0721	0.4574	-0.00272	0.000146	-0.001287
s__Skermanella_aerolata	0.0006013	0.00018	0.0009351	0.0003124	0.07215	0.4574	-0.0007056	3.802e-05	-0.0003338
s__Alistipes_inops	0.05713	0.01208	0.07764	0.01858	0.07233	0.4578	-0.04336	0.002345	-0.02051
s__Anaerostipes_sp._3_2_56FAA	0.003232	0.0007827	0.005447	0.002263	0.0724	0.4578	-0.004684	0.0002544	-0.002215
s__Spirulina_subsalsa	8.491e-05	9.183e-05	0	0	0.0725	0.4578	-9.792e-06	0.0001796	8.491e-05
s__Halomonas_sp._HTNK1	7.088e-05	7.666e-05	0	0	0.07251	0.4578	-8.178e-06	0.0001499	7.088e-05
s__Bacillus_cihuensis	0.002901	0.0009743	0.004382	0.001272	0.07255	0.4578	-0.003133	0.0001714	-0.001481
s__Tatumella_saanichensis	2.56e-05	2.339e-05	7.909e-05	5.294e-05	0.07264	0.4579	-0.0001132	6.197e-06	-5.349e-05
s__Prevotella_pallens	0.002253	0.0009473	0.001356	0.0002176	0.07278	0.4584	-0.0001054	0.001899	0.000897
s__Bacillus_sp._Leaf13	2.479e-05	3.668e-05	6.459e-05	2.274e-05	0.07309	0.4599	-8.431e-05	4.707e-06	-3.98e-05
s__Herbaspirillum_seropedicae	5.36e-05	5.008e-05	0.0001798	0.0001276	0.07346	0.4599	-0.0002676	1.516e-05	-0.0001262
s__Methanobrevibacter_millerae	0.0001825	0.0001499	4.065e-05	3.572e-05	0.07352	0.4599	-1.707e-05	0.0003008	0.0001419
s__Pseudobutyrivibrio_sp._MD2005	0.009607	0.001932	0.01292	0.00303	0.07353	0.4599	-0.007019	0.0003929	-0.003313
s__Thermoanaerobacter_siderophilus	0.001216	0.0001303	0.0007587	0.0004791	0.07358	0.4599	-5.473e-05	0.0009693	0.0004573
s__Peptoniphilus_lacrimalis	0.001084	0.0002444	0.0007584	0.0002563	0.07359	0.4599	-3.962e-05	0.0006908	0.0003256
s__Desulfovibrio_piger	0.07346	0.01529	0.055	0.01299	0.0736	0.4599	-0.002231	0.03915	0.01846
s__unclassified_g__Prevotella	0.02104	0.005744	0.02753	0.004093	0.07362	0.4599	-0.01376	0.0007837	-0.00649
s__Ruminococcus_sp._CAG:379	0.002549	0.0007956	0.001556	0.0007293	0.07363	0.4599	-0.00012	0.002106	0.000993
s__Brachyspira_murdochii	0.001279	0.0003225	0.0007276	0.0005059	0.07377	0.4604	-6.732e-05	0.00117	0.0005514
s__Mucilaginibacter_paludis	0.0009218	0.0007247	0.002006	0.0009307	0.0739	0.4608	-0.002301	0.0001323	-0.001084
s__Esox_lucius	4.943e-05	4.402e-05	6.705e-06	1.499e-05	0.074	0.461	-5.232e-06	9.068e-05	4.273e-05
s__Methanosaeta_sp._SDB	3e-05	3.266e-05	0	0	0.07406	0.461	-3.681e-06	6.368e-05	3e-05
s__Lachnospiraceae_bacterium_AC2014	0.0135	0.002625	0.01635	0.001667	0.07423	0.4616	-0.006057	0.0003568	-0.00285
s__Maritimibacter_alkaliphilus	0	0	4.944e-05	5.389e-05	0.07434	0.4618	-0.000105	6.135e-06	-4.944e-05
s__unclassified_g__Thermoactinomyces	0.0003971	0.0001658	0.000244	1.962e-05	0.07462	0.4628	-1.908e-05	0.0003253	0.0001531
s__Deinococcus_sp._Leaf326	0.0007449	0.0002856	0.0004279	0.0001952	0.07463	0.4628	-3.975e-05	0.0006738	0.000317
s__Bacillus_sp._SA1-12	0.0008352	0.0002844	0.0004581	0.0002984	0.07503	0.4649	-4.801e-05	0.0008022	0.0003771
s__Nitrosomonas_europaea	0.0007045	0.000215	0.001331	0.0006512	0.07528	0.4658	-0.001334	8.072e-05	-0.0006265
s__Bifidobacterium_crudilactis	1.856e-05	4.149e-05	8.802e-05	6.371e-05	0.07532	0.4658	-0.0001479	8.947e-06	-6.946e-05
s__Vitellibacter_vladivostokensis	0.005244	0.000901	0.0073	0.002062	0.07539	0.4658	-0.004377	0.0002646	-0.002056
s__Pseudomonas_sp._GM50	4.409e-06	9.858e-06	5.045e-05	4.947e-05	0.07554	0.4663	-9.806e-05	5.979e-06	-4.604e-05
s__Lactobacillus_brevis	0.0007532	0.0003136	0.0004027	0.0002219	0.07563	0.4665	-4.568e-05	0.0007467	0.0003505
s__Histophilus_somni	0.0001462	0.0001479	1.038e-05	1.796e-05	0.07581	0.4671	-1.783e-05	0.0002895	0.0001358
s__Agromyces_subbeticus	0.0009543	0.0003041	0.0004251	0.0004946	0.07588	0.4671	-6.957e-05	0.001128	0.0005292
s__Rhodococcus_fascians	4.805e-05	5.278e-05	0	0	0.07619	0.468	-6.381e-06	0.0001025	4.805e-05
s__Nitratireductor_aquibiodomus	0.0003373	0.0003642	0.001191	0.0008648	0.07636	0.468	-0.001821	0.000114	-0.0008537
s__Human_herpesvirus_6A	5.604e-05	2.81e-05	0.0001277	7.364e-05	0.07645	0.468	-0.0001529	9.624e-06	-7.166e-05
s__Leptotrichia_shahii	2.492e-05	5.573e-05	0.0001765	0.0001571	0.0765	0.468	-0.0003235	2.033e-05	-0.0001516
s__Thermonema_rossianum	0.007774	0.001762	0.01134	0.003505	0.07654	0.468	-0.007612	0.0004797	-0.003566
s__[Clostridium]_methylpentosum	0.1586	0.01525	0.137	0.01819	0.07661	0.468	-0.002879	0.04608	0.0216
s__Lachnospiraceae_bacterium_5_1_57FAA	0.01603	0.004681	0.02183	0.004334	0.07667	0.468	-0.01238	0.0007788	-0.0058
s__Streptomyces_sp._NRRL_WC-3795	0.0004638	0.0005107	0	0	0.07675	0.468	-6.287e-05	0.0009905	0.0004638
s__Halomonas_sp._ALS9	0.0002285	0.0003066	0.0009376	0.0007181	0.07678	0.468	-0.001514	9.614e-05	-0.0007091
s__Geobacillus_kaustophilus	0.0005021	0.0004141	0.001453	0.0009622	0.07682	0.468	-0.002031	0.0001294	-0.0009509
s__[Clostridium]_cellulosi	0.02098	0.005325	0.01552	0.002796	0.07685	0.468	-0.0007425	0.01166	0.00546
s__Selenomonas_sp._AE3005	0.00408	0.001448	0.005846	0.001299	0.07691	0.468	-0.003772	0.0002401	-0.001766
s__unclassified_g__Yersinia	0.0006143	0.0003505	0.0002456	0.0002056	0.07696	0.468	-5.036e-05	0.0007878	0.0003687
s__Tenacibaculum_dicentrarchi	0.0001093	7.348e-05	0.0002762	0.0001687	0.07698	0.468	-0.0003567	2.286e-05	-0.0001669
s__Streptomyces_xylophagus	8.932e-06	1.997e-05	9.511e-05	9.292e-05	0.07713	0.4686	-0.0001842	1.184e-05	-8.618e-05
s__Kineococcus_radiotolerans	4.26e-05	3.186e-05	0.0002741	0.0002534	0.07725	0.4687	-0.0004949	3.188e-05	-0.0002315
s__Olsenella_profusa	0.004885	0.002583	0.00816	0.002528	0.07734	0.4687	-0.007002	0.0004523	-0.003275
s__Achromobacter_sp._DMS1	4.822e-05	5.323e-05	0	0	0.07738	0.4687	-6.675e-06	0.0001031	4.822e-05
s__Desulfotalea_psychrophila	0.0009581	0.0004833	0.0004782	0.000217	0.07743	0.4687	-6.645e-05	0.001026	0.0004799
s__Terrimonas_ferruginea	6.272e-05	3.678e-05	0.0001037	2.636e-05	0.07752	0.4688	-8.765e-05	5.686e-06	-4.098e-05
s__uncultured_murine_large_bowel_bacterium_BAC_31B	0.03842	0.01896	0.01938	0.009134	0.07775	0.4695	-0.002664	0.04074	0.01904
s__Desulfotomaculum_reducens	0.007243	0.0006759	0.008538	0.001263	0.07784	0.4695	-0.002772	0.0001823	-0.001295
s__Propionibacterium_acidipropionici	1.487e-05	2.14e-05	5.616e-05	4.033e-05	0.07784	0.4695	-8.837e-05	5.794e-06	-4.129e-05
s__Bacillus_sp._G3(2015)	1.56e-05	2.207e-05	0.0001779	0.0001785	0.07833	0.4721	-0.0003478	2.318e-05	-0.0001623
s__Bifidobacterium_adolescentis	0.0004008	0.0001567	0.000918	0.0005517	0.07846	0.4723	-0.001109	7.426e-05	-0.0005172
s__Methylomicrobium_buryatense	0.00528	0.000941	0.007284	0.002014	0.07854	0.4723	-0.004297	0.0002885	-0.002004
s__Fusobacterium_varium	0.002242	0.0008076	0.003772	0.001492	0.0786	0.4723	-0.00328	0.0002196	-0.00153
s__unclassified_g__Virgibacillus	1.499e-05	3.353e-05	5.139e-05	2.251e-05	0.07864	0.4723	-7.805e-05	5.248e-06	-3.64e-05
s__Bacteroides_sp._D22	0.05198	0.02183	0.08592	0.03072	0.07879	0.4728	-0.07281	0.004925	-0.03394
s__Smithella_sp._SC_K08D17	0.004895	0.0005552	0.006743	0.001979	0.0792	0.4748	-0.003968	0.0002717	-0.001848
s__Methanobacterium_lacus	0.0003672	0.0003786	2.553e-05	3.498e-05	0.07933	0.4752	-5.043e-05	0.0007338	0.0003417
s__Candidatus_Symbiothrix_dinenymphae	0.0171	0.002803	0.02027	0.002134	0.07947	0.4756	-0.006803	0.0004631	-0.00317
s__Bacteroides_coprosuis	0.006059	0.000982	0.007968	0.001888	0.07977	0.4768	-0.004104	0.0002857	-0.001909
s__Bacteroides_sp._3_1_13	0.08819	0.03689	0.1446	0.0509	0.07982	0.4768	-0.1212	0.008419	-0.05641
s__Arthrobacter_sp._MWB30	0.001088	0.0005561	0.002134	0.001027	0.08006	0.4778	-0.00225	0.0001584	-0.001046
s__Microbispora_sp._ATCC_PTA-5024	3.847e-05	3.273e-05	7.677e-06	1.051e-05	0.08013	0.4779	-4.658e-06	6.624e-05	3.079e-05
s__Firmicutes_bacterium_CAG:466	0.07103	0.006113	0.08087	0.009136	0.08028	0.4779	-0.02118	0.001496	-0.00984
s__Sporosarcina_newyorkensis	0.000317	0.0001662	0.0001465	9.308e-05	0.08031	0.4779	-2.595e-05	0.0003669	0.0001705
s__Lactobacillus_satsumensis	0.0009343	0.0002063	0.0005326	0.0003988	0.08041	0.4779	-6.134e-05	0.0008647	0.0004017
s__Brochothrix_thermosphacta	7.386e-05	6.153e-05	0.00029	0.0002336	0.08045	0.4779	-0.0004653	3.298e-05	-0.0002161
s__Geobacillus_toebii	0.0001777	6.763e-05	9.333e-05	6.573e-05	0.08049	0.4779	-1.289e-05	0.0001816	8.437e-05
s__[Clostridium]_asparagiforme	0.1024	0.01578	0.1179	0.007254	0.08062	0.4783	-0.03341	0.002411	-0.0155
s__unclassified_f__Clostridiaceae	0.004176	0.001391	0.006184	0.001765	0.08073	0.4785	-0.004326	0.0003095	-0.002008
s__unclassified_g__Clostridium	0.02428	0.004424	0.03033	0.005139	0.0812	0.4805	-0.01304	0.000943	-0.00605
s__Lactococcus_lactis	0.005926	0.002801	0.008985	0.00198	0.08121	0.4805	-0.006596	0.0004784	-0.003059
s__Marinobacterium_litorale	1.002e-05	1.454e-05	4.814e-05	4.021e-05	0.0813	0.4805	-8.222e-05	5.975e-06	-3.812e-05
s__Ammonifex_degensii	0.0005366	0.0001107	0.0003632	0.0001601	0.08134	0.4805	-2.733e-05	0.0003741	0.0001734
s__Veillonella_sp._DNF00869	0	0	4.851e-05	5.445e-05	0.08149	0.4806	-0.0001047	7.643e-06	-4.851e-05
s__Proteus_mirabilis	6.35e-05	5.286e-05	0.0001887	0.0001303	0.0815	0.4806	-0.0002702	1.981e-05	-0.0001252
s__Centipeda_periodontii	0.002382	0.0009636	0.003923	0.001437	0.08171	0.4814	-0.003325	0.0002433	-0.001541
s__Alistipes_sp._ZOR0009	0.01275	0.003129	0.01737	0.004131	0.08178	0.4814	-0.009964	0.0007243	-0.00462
s__Amphibacillus_xylanus	0.0001794	8.695e-05	0.0004302	0.0002682	0.08187	0.4815	-0.0005416	3.996e-05	-0.0002508
s__Achromobacter_denitrificans	4.807e-05	5.409e-05	0	0	0.08216	0.4826	-7.712e-06	0.0001039	4.807e-05
s__Kandleria_vitulina	0.003879	0.0007605	0.005071	0.001106	0.08223	0.4826	-0.002576	0.0001922	-0.001192
s__Budvicia_aquatica	4.698e-05	3.283e-05	0.0001024	5.307e-05	0.08242	0.4826	-0.0001198	8.936e-06	-5.542e-05
s__Kosakonia_radicincitans	6.126e-05	6.903e-05	0	0	0.08248	0.4826	-9.929e-06	0.0001324	6.126e-05
s__Cellulomonas_sp._A375-1	0.0001633	0.000227	0.000717	0.0005814	0.08257	0.4826	-0.001197	8.996e-05	-0.0005537
s__[Eubacterium]_yurii	6.354e-05	7.885e-05	0.0002461	0.0001901	0.08257	0.4826	-0.0003948	2.968e-05	-0.0001826
s__Pontibacter_roseus	0.003169	0.001982	0.006143	0.002705	0.08264	0.4826	-0.006432	0.0004843	-0.002974
s__Pelosinus_sp._UFO1	0.002603	0.0004635	0.002099	0.0003289	0.08272	0.4826	-8.211e-05	0.00109	0.000504
s__Selenomonas_sp._oral_taxon_137	0.000785	0.0002439	0.001163	0.0003491	0.08276	0.4826	-0.0008172	6.118e-05	-0.000378
s__Candidatus_Methanomethylophilus_alvus	0.001206	0.0004405	0.0006546	0.0004391	0.0828	0.4826	-9.002e-05	0.001193	0.0005514
s__Limnohabitans_planktonicus	3.821e-05	6.654e-05	0.0001625	0.0001234	0.08283	0.4826	-0.0002689	2.029e-05	-0.0001243
s__Cyclobacterium_amurskyense	0.001081	0.000298	0.001462	0.0003111	0.08314	0.484	-0.0008253	6.327e-05	-0.000381
s__Psychrobacillus_sp._FJAT-21963	0.0001651	0.0001398	0.0003887	0.0002107	0.08332	0.4846	-0.0004844	3.717e-05	-0.0002236
s__Lactobacillus_apodemi	0.0005706	0.0005118	0.001328	0.0006866	0.08342	0.4848	-0.001641	0.0001257	-0.0007574
s__Firmicutes_bacterium_CAG:534	0.1915	0.02844	0.1528	0.03326	0.08366	0.4858	-0.00643	0.08383	0.0387
s__Pontibacter_sp._BAB1700	0.00505	0.0005477	0.006591	0.001657	0.08385	0.4861	-0.003341	0.0002588	-0.001541
s__Mitsuokella_multacida	0.006178	0.002437	0.003544	0.001722	0.08392	0.4861	-0.0004433	0.005711	0.002634
s__Treponema_medium	0.003907	0.001633	0.002379	0.0005773	0.08394	0.4861	-0.0002582	0.003314	0.001528
s__Gemmatimonas_sp._SG8_38_2	0.0001096	7.499e-05	3.369e-05	4.221e-05	0.08406	0.4863	-1.283e-05	0.0001647	7.591e-05
s__Exiguobacterium_undae	6.106e-05	5.678e-05	0.0003136	0.0002809	0.08428	0.4863	-0.0005481	4.3e-05	-0.0002525
s__Salipiger_mucosus	0.001252	0.0003626	0.000779	0.0003956	0.0843	0.4863	-8.042e-05	0.001026	0.000473
s__Actinopolymorpha_alba	7.498e-05	4.019e-05	3.413e-05	2.315e-05	0.08439	0.4863	-6.981e-06	8.868e-05	4.085e-05
s__Bacteroides_finegoldii_CAG:203	0.02611	0.004985	0.03649	0.01068	0.08441	0.4863	-0.02253	0.001775	-0.01038
s__Butyrivibrio_sp._AE2015	0.01253	0.002616	0.0158	0.00264	0.08445	0.4863	-0.007103	0.0005628	-0.00327
s__Lysinibacillus_sphaericus	0.004198	0.001189	0.002689	0.001235	0.08459	0.4863	-0.000259	0.003277	0.001509
s__Listeria_booriae	0.001049	0.0001898	0.0006021	0.0004712	0.08462	0.4863	-7.698e-05	0.0009708	0.0004469
s__Bacteroidales_bacterium_Barb6	0.006266	0.0006312	0.008435	0.002384	0.0847	0.4863	-0.004712	0.0003743	-0.002169
s__Domibacillus_robiginosus	0.0004603	0.0003232	0.0001719	5.518e-05	0.08475	0.4863	-4.973e-05	0.0006265	0.0002884
s__Bacillus_trypoxylicola	0.0001767	9.652e-05	0.0004496	0.000295	0.08479	0.4863	-0.000593	4.72e-05	-0.0002729
s__Lachnospiraceae_bacterium_YSB2008	0.01774	0.003131	0.01397	0.002925	0.08492	0.4863	-0.0006487	0.008189	0.00377
s__Nitrosomonas_communis	3.817e-05	4.854e-05	9.694e-05	4.602e-05	0.085	0.4863	-0.0001277	1.021e-05	-5.877e-05
s__Eubacterium_sp._CAG:841	0.01089	0.004216	0.01532	0.002776	0.08502	0.4863	-0.009636	0.0007757	-0.00443
s__Bacillus_sp._ZYK	0.0003365	0.0004584	0.000932	0.0004992	0.08503	0.4863	-0.001294	0.0001034	-0.0005955
s__bacterium_LF-3	0.003356	0.0007003	0.004994	0.00173	0.08537	0.4877	-0.003563	0.0002867	-0.001638
s__Lactobacillus_amylophilus	0.0001369	0.0001144	3.601e-05	1.12e-05	0.08546	0.4877	-1.765e-05	0.0002194	0.0001009
s__Alicyclobacillus_sendaiensis	8.498e-05	7.831e-05	1.422e-05	1.948e-05	0.08558	0.4877	-1.246e-05	0.000154	7.076e-05
s__Dehalogenimonas_alkenigignens	0.0001184	8.503e-05	3.514e-05	4.226e-05	0.0856	0.4877	-1.466e-05	0.0001812	8.326e-05
s__Lechevalieria_aerocolonigenes	7.594e-05	8.616e-05	0.0003025	0.0002438	0.08569	0.4877	-0.0004932	4.01e-05	-0.0002266
s__Mycoplasma_lipofaciens	0.0006172	0.0001884	0.0003052	0.0003021	0.0857	0.4877	-5.517e-05	0.0006792	0.000312
s__Bacillus_vireti	0.0005283	0.0002687	0.0002903	4.119e-05	0.08596	0.4888	-4.234e-05	0.0005183	0.000238
s__Bacillus_glycinifermentans	0.000322	0.0001821	0.0001528	6.545e-05	0.08628	0.4902	-3.036e-05	0.0003688	0.0001692
s__Selenomonas_sp._oral_taxon_149	0.0004885	0.0002132	0.001278	0.000879	0.08665	0.4914	-0.001722	0.0001433	-0.0007895
s__Tetrasphaera_australiensis	3.461e-05	3.964e-05	0	0	0.0867	0.4914	-6.27e-06	7.549e-05	3.461e-05
s__Parabacteroides_sp._ASF519	0.06081	0.03748	0.1502	0.09533	0.08671	0.4914	-0.195	0.01625	-0.08939
s__Brassica_napus	0	0	4.539e-05	5.201e-05	0.08678	0.4914	-9.903e-05	8.247e-06	-4.539e-05
s__unclassified_g__Shuttleworthia	0.001758	0.0005644	0.0009784	0.0006926	0.08689	0.4916	-0.0001418	0.001701	0.0007796
s__Coprococcus_sp._CAG:782	0.009056	0.001721	0.01308	0.004278	0.08713	0.4919	-0.008779	0.0007314	-0.004024
s__unclassified_o__Thermoanaerobacterales	0.0001441	0.0001654	0	0	0.08714	0.4919	-2.647e-05	0.0003147	0.0001441
s__Aminiphilus_circumscriptus	0.0001924	9.077e-05	9.079e-05	7.329e-05	0.08722	0.4919	-1.87e-05	0.0002219	0.0001016
s__Aneurinibacillus_migulanus	0.002098	0.0004127	0.003208	0.001206	0.08732	0.4919	-0.002425	0.0002045	-0.00111
s__Anaerostipes_sp._CAG:276	0.002627	0.0008154	0.00374	0.0009839	0.08737	0.4919	-0.002431	0.0002048	-0.001113
s__Campylobacter_concisus	0.0001764	8.804e-05	0.0004551	0.0003077	0.08737	0.4919	-0.0006088	5.136e-05	-0.0002787
s__Oscillibacter_sp._KLE_1728	0.07057	0.01021	0.09244	0.02295	0.08756	0.4922	-0.04777	0.004034	-0.02187
s__unclassified_g__Parabacteroides	0.8181	0.5854	2.433	1.761	0.08757	0.4922	-3.529	0.2989	-1.615
s__Methanolacinia_paynteri	0	0	4.524e-05	5.203e-05	0.08777	0.4929	-9.89e-05	8.417e-06	-4.524e-05
s__Clostridia_bacterium_UC5.1-1E11	0.03281	0.003911	0.03773	0.004102	0.08795	0.4934	-0.01076	0.0009249	-0.00492
s__Megasphaera_cerevisiae	0.004025	0.001819	0.002329	0.0007114	0.08803	0.4934	-0.0003183	0.00371	0.001696
s__Prevotella_sp._109	0.03576	0.004615	0.04551	0.01024	0.08808	0.4934	-0.02133	0.001833	-0.00975
s__Bacillus_sp._JCM_19059	8.962e-06	8.374e-06	5.572e-05	5.319e-05	0.08816	0.4934	-0.0001023	8.771e-06	-4.676e-05
s__Paenibacillus_jamilae	0.00171	0.0008039	0.002978	0.001222	0.08844	0.4941	-0.002776	0.0002405	-0.001268
s__Paenibacillus_sp._Root52	0.001563	0.0007531	0.0008219	0.0004058	0.08867	0.4941	-0.0001411	0.001623	0.0007411
s__[Clostridium]_bolteae	0.1512	0.02665	0.1207	0.02287	0.08874	0.4941	-0.005716	0.06672	0.0305
s__Candidatus_Bacteroides_periocalifornicus	0.0002658	0.0002379	0.0004763	4.988e-05	0.08886	0.4941	-0.0004612	4.018e-05	-0.0002105
s__Spirochaeta_lutea	0.0003693	0.0001756	0.0005728	0.0001564	0.08888	0.4941	-0.000446	3.901e-05	-0.0002035
s__Dialister_sp._CAG:486	0.0002991	0.0001247	0.0008523	0.0006266	0.08889	0.4941	-0.001212	0.0001057	-0.0005532
s__Bacillus_gobiensis	8.103e-05	2.068e-05	0.0001617	9.083e-05	0.08889	0.4941	-0.0001767	1.54e-05	-8.067e-05
s__Winogradskyella_psychrotolerans	6.099e-05	6.641e-05	3.167e-06	7.081e-06	0.0889	0.4941	-1.105e-05	0.0001267	5.782e-05
s__uncultured_bacterium_Contig3b	4.779e-05	4.449e-05	6.981e-06	1.561e-05	0.08895	0.4941	-7.815e-06	8.943e-05	4.081e-05
s__Pseudomonas_chloritidismutans	0.0003276	0.0002498	0.0008012	0.000487	0.08906	0.4941	-0.001038	9.085e-05	-0.0004736
s__Porphyrobacter_sp._AAP60	5.037e-05	5.09e-05	0.0001572	0.0001125	0.08906	0.4941	-0.0002342	2.051e-05	-0.0001068
s__Enterococcus_faecalis	0.03453	0.006015	0.05144	0.0186	0.08916	0.4942	-0.03707	0.00325	-0.01691
s__Enterococcus_sp._RIT-PI-f	2.395e-05	2.243e-05	0.0001193	0.0001081	0.08943	0.4953	-0.0002092	1.851e-05	-9.535e-05
s__Pseudomonas_amygdali	0.008888	0.00156	0.007346	0.0008666	0.0895	0.4953	-0.0002984	0.003382	0.001542
s__Modestobacter_sp._Leaf380	1.281e-05	1.242e-05	4.221e-05	3.18e-05	0.09032	0.4987	-6.461e-05	5.807e-06	-2.94e-05
s__Bacteroides_fragilis_CAG:558	0.01137	0.002067	0.01384	0.001978	0.09037	0.4987	-0.00542	0.0004804	-0.00247
s__unclassified_g__Paraprevotella	0.001011	0.0007109	0.0003539	0.0002784	0.09039	0.4987	-0.0001302	0.001444	0.0006571
s__Ureaplasma_canigenitalium	5.833e-06	7.995e-06	3.745e-05	3.584e-05	0.09042	0.4987	-6.949e-05	6.252e-06	-3.162e-05
s__Leptolyngbya_sp._PCC_7376	1.565e-05	3.499e-05	0.0001541	0.000157	0.09051	0.4988	-0.0003043	2.743e-05	-0.0001385
s__Curtobacterium_sp._Leaf261	0.00013	0.0001837	0.0004057	0.0002631	0.09097	0.5004	-0.0006066	5.522e-05	-0.0002757
s__Aneurinibacillus_tyrosinisolvens	0.001094	0.0005548	0.0005797	0.0002265	0.09103	0.5004	-0.0001037	0.001132	0.0005143
s__Algoriphagus_terrigena	0.001147	0.0004347	0.0005502	0.000542	0.09112	0.5004	-0.0001197	0.001313	0.0005968
s__Microgenomates_group_bacterium_GW2011_GWC1_39_12	3.197e-05	3.39e-05	8.74e-05	5.496e-05	0.09114	0.5004	-0.000122	1.116e-05	-5.543e-05
s__Nocardioides_luteus	0.001028	0.0003582	0.0004924	0.0005106	0.09116	0.5004	-0.0001076	0.001179	0.0005356
s__Polycyclovorans_algicola	2.255e-05	2.136e-05	6.817e-05	4.87e-05	0.09136	0.5011	-0.0001005	9.222e-06	-4.562e-05
s__Streptacidiphilus_rugosus	7.505e-05	5.829e-05	0.0004339	0.0004146	0.09164	0.5022	-0.0007906	7.292e-05	-0.0003588
s__Lactobacillus_cacaonum	6.071e-05	4.004e-05	0.0001065	3.534e-05	0.09174	0.5024	-0.0001009	9.286e-06	-4.579e-05
s__Laribacter_hongkongensis	9.767e-05	5.68e-05	0.0002918	0.0002195	0.09189	0.5028	-0.000428	3.969e-05	-0.0001941
s__Pedobacter_kyungheensis	0.001487	0.001044	0.0005466	0.0003445	0.09213	0.5037	-0.0001934	0.002074	0.0009404
s__Lactobacillus_aviarius	0.0009053	0.0005112	0.0003842	0.0003318	0.09229	0.5042	-0.0001074	0.00115	0.0005211
s__Bacillus_amyloliquefaciens	0.0005655	0.0001597	0.0003364	0.0002154	0.09238	0.5043	-4.743e-05	0.0005056	0.0002291
s__Paenibacillus_sp._JCM_10914	0.0027	0.001853	0.004588	0.001203	0.09248	0.5043	-0.004166	0.0003904	-0.001888
s__Microbacterium_sp._Root166	2.247e-05	2.632e-05	0	0	0.09263	0.5043	-4.673e-06	4.961e-05	2.247e-05
s__Lachnospiraceae_bacterium_ND2006	0.01712	0.00338	0.01348	0.002605	0.09268	0.5043	-0.0007608	0.008041	0.00364
s__uncultured_bacterium_fosmid_pJB135F11	0.002193	0.001073	0.001147	0.0005922	0.09274	0.5043	-0.0002179	0.00231	0.001046
s__Monosiga_brevicollis	0.0001877	0.0001626	0.001572	0.001613	0.09274	0.5043	-0.003056	0.0002876	-0.001384
s__Methanosarcina_acetivorans	0.0008807	0.0003616	0.001363	0.0004344	0.09295	0.5046	-0.001065	0.0001006	-0.0004823
s__Halomonas_zincidurans	4.082e-06	5.603e-06	2.267e-05	2.107e-05	0.09303	0.5046	-4.107e-05	3.896e-06	-1.859e-05
s__Bradyrhizobium_liaoningense	5.456e-05	6.212e-05	0.0001614	0.0001088	0.09306	0.5046	-0.000236	2.236e-05	-0.0001068
s__Bacteroides_eggerthii_CAG:109	0.004249	0.00234	0.002162	0.0007246	0.09317	0.5046	-0.0004392	0.004613	0.002087
s__Desulfuromonas_sp._TF	0	0	0.0002817	0.0003307	0.09327	0.5046	-0.0006227	5.934e-05	-0.0002817
s__Priapulus_caudatus	0.0006888	0.0007532	4.463e-05	6.663e-05	0.09329	0.5046	-0.0001356	0.001424	0.0006442
s__Nitrospira_sp._OLB3	1.244e-05	8.532e-06	2.622e-05	1.375e-05	0.09333	0.5046	-3.047e-05	2.908e-06	-1.378e-05
s__uncultured_Sphingobacterium_sp._EB080_L08E11	0.007843	0.002542	0.01171	0.003777	0.09388	0.5063	-0.008562	0.0008281	-0.003867
s__Atopobium_sp._BV3Ac4	3.434e-05	4.042e-05	0	0	0.09405	0.5063	-7.344e-06	7.602e-05	3.434e-05
s__Bacteroides_sp._D20	0.1652	0.08053	0.09029	0.03601	0.09419	0.5063	-0.01606	0.1659	0.07491
s__Lactobacillus_murinus	0.03133	0.02434	0.08242	0.05504	0.0942	0.5063	-0.1132	0.01097	-0.05109
s__Bacillus_sp._EGD-AK10	0.0001561	0.0001748	7.135e-06	1.596e-05	0.09434	0.5063	-3.205e-05	0.00033	0.000149
s__Bacteroides_ovatus	0.2938	0.1344	0.4655	0.1513	0.09438	0.5063	-0.3804	0.037	-0.1717
s__Bacteroides_sp._1_1_14	0.02131	0.007692	0.03096	0.008382	0.09441	0.5063	-0.02138	0.002082	-0.00965
s__Candidatus_Magasanikbacteria_bacterium_GW2011_GWA2_43_9	0	0	0.0001981	0.0002336	0.09441	0.5063	-0.000439	4.281e-05	-0.0001981
s__Cylindrospermopsis_sp._CR12	6.768e-06	7.613e-06	2.742e-05	2.313e-05	0.09443	0.5063	-4.576e-05	4.46e-06	-2.065e-05
s__Devosia_sp._Leaf420	3.061e-05	2.408e-05	6.625e-06	1.481e-05	0.09448	0.5063	-5.169e-06	5.314e-05	2.399e-05
s__Streptococcus_sp._I-P16	2.008e-05	4.491e-05	9.177e-05	7.162e-05	0.09452	0.5063	-0.0001589	1.549e-05	-7.169e-05
s__Bacteroides_sp._Smarlab_3301643	0	0	2.461e-05	2.902e-05	0.09453	0.5063	-5.454e-05	5.318e-06	-2.461e-05
s__Lactobacillus_paraplantarum	4.786e-05	5.31e-05	0.0001448	0.0001014	0.09489	0.5075	-0.000215	2.11e-05	-9.694e-05
s__Burkholderia_sp._lig30	0.000216	0.0002411	1.085e-05	2.426e-05	0.09495	0.5075	-4.475e-05	0.000455	0.0002051
s__Staphylococcus_equorum	0.0001125	8.788e-05	0.0007727	0.000775	0.09504	0.5075	-0.001465	0.0001442	-0.0006602
s__Citrobacter_sp._CtB7.12	4.674e-05	6.79e-05	0.0002349	0.0002117	0.09505	0.5075	-0.0004174	4.112e-05	-0.0001882
s__Methylobacterium_aquaticum	0.007516	0.001276	0.009502	0.001971	0.09522	0.5078	-0.004407	0.0004354	-0.001986
s__Listeria_welshimeri	0.0001406	0.0001662	0	0	0.09526	0.5078	-3.08e-05	0.000312	0.0001406
s__Firmicutes_bacterium_CAG:884	0.001484	0.0006436	0.0008313	0.0004259	0.09535	0.5078	-0.0001432	0.001449	0.0006527
s__Pedobacter_cryoconitis	0.006789	0.001806	0.009016	0.001919	0.09543	0.5078	-0.004945	0.0004906	-0.002227
s__Bacteroides_uniformis_CAG:3	0.06963	0.03354	0.03828	0.01585	0.09549	0.5078	-0.006907	0.06961	0.03135
s__Megamonas_rupellensis	0.0004867	0.000153	0.0009017	0.0004675	0.09591	0.5078	-0.0009223	9.228e-05	-0.000415
s__Rubrobacter_xylanophilus	0.0001395	0.0001002	3.938e-05	6.365e-05	0.09595	0.5078	-2.23e-05	0.0002225	0.0001001
s__Clostridium_paraputrificum	0.002289	0.0009475	0.003199	0.000517	0.09603	0.5078	-0.002023	0.0002031	-0.00091
s__unclassified_g__Ruminiclostridium	0.001172	0.0005307	0.001937	0.0007356	0.09611	0.5078	-0.0017	0.0001704	-0.000765
s__Human_herpesvirus_6	1.426e-05	3.188e-05	0.0001453	0.0001521	0.09616	0.5078	-0.0002913	2.923e-05	-0.000131
s__Pseudothermotoga_hypogea	2.244e-05	1.57e-05	7.019e-05	5.444e-05	0.09619	0.5078	-0.0001062	1.068e-05	-4.775e-05
s__Methanomassiliicoccales_archaeon_RumEn_M1	0.007215	0.001117	0.009539	0.00252	0.09622	0.5078	-0.005167	0.0005187	-0.002324
s__Jonquetella_anthropi	0.01119	0.002216	0.009111	0.001079	0.09625	0.5078	-0.0004628	0.004621	0.002079
s__Lachnospiraceae_bacterium_MC2017	0.0106	0.002844	0.007657	0.002034	0.09626	0.5078	-0.0006629	0.006549	0.002943
s__Mycoplasma_sp._CAG:472	0.0001364	7.872e-05	0.0006675	0.0006253	0.09627	0.5078	-0.001181	0.0001188	-0.0005311
s__Granulicatella_elegans	9.827e-05	8.648e-05	0.0005094	0.0004802	0.09629	0.5078	-0.0009143	9.206e-05	-0.0004111
s__Flavobacterium_sp._B17	0.001028	0.0007191	0.002023	0.0009367	0.09638	0.5079	-0.002213	0.0002228	-0.000995
s__Prevotella_oris	0.006022	0.001367	0.004726	0.0007098	0.09653	0.5083	-0.0002925	0.002884	0.001296
s__Streptococcus_phage_phi30c	0.001325	0.00083	0.002203	0.000631	0.09672	0.5083	-0.001953	0.0001972	-0.000878
s__Zobellia_uliginosa	2.464e-05	1.725e-05	8.386e-05	6.824e-05	0.09672	0.5083	-0.0001318	1.337e-05	-5.922e-05
s__Kangiella_aquimarina	2.506e-05	2.978e-05	0	0	0.09675	0.5083	-5.651e-06	5.577e-05	2.506e-05
s__uncultured_bacterium_Contigcl_7	4.604e-05	1.798e-05	0.0001152	8.026e-05	0.09687	0.5084	-0.000154	1.566e-05	-6.916e-05
s__Eubacterium_sp._CAG:581	0.003613	0.0009392	0.005155	0.001577	0.09699	0.5084	-0.003435	0.0003509	-0.001542
s__Geobacillus_sp._MAS1	0	0	4.382e-05	5.214e-05	0.09699	0.5084	-9.759e-05	9.951e-06	-4.382e-05
s__Rudanella_lutea	6.638e-05	3.212e-05	9.622e-05	1.519e-05	0.0972	0.509	-6.648e-05	6.802e-06	-2.984e-05
s__Clostridium_sp._CAG:798	0.002204	0.0008919	0.00373	0.001584	0.09725	0.509	-0.003401	0.0003487	-0.001526
s__Synergistes_jonesii	0.006897	0.0007001	0.01025	0.003931	0.0975	0.5094	-0.007471	0.0007647	-0.003353
s__Bacillus_shacheensis	0.0001711	3.411e-05	0.0003917	0.0002608	0.09753	0.5094	-0.0004918	5.065e-05	-0.0002206
s__Muricauda_lutaonensis	6.562e-05	3.172e-05	0.0001202	5.682e-05	0.09756	0.5094	-0.0001217	1.253e-05	-5.458e-05
s__Cyanothece_sp._PCC_7424	1.859e-05	1.983e-05	7.159e-05	6.001e-05	0.09764	0.5094	-0.0001182	1.218e-05	-5.3e-05
s__Clostridium_sp._CAG:793	0.00197	0.0006125	0.001352	0.0004112	0.09783	0.51	-0.0001428	0.001379	0.000618
s__Lachnospiraceae_bacterium_7_1_58FAA	0.4069	0.07241	0.4855	0.05968	0.09811	0.5111	-0.1754	0.01817	-0.0786
s__Streptomyces_sp._DSM_15324	3.327e-05	3.1e-05	5.418e-06	1.211e-05	0.09818	0.5111	-6.47e-06	6.217e-05	2.785e-05
s__gamma_proteobacterium_HdN1	6.305e-05	3.22e-05	2.728e-05	2.814e-05	0.09836	0.5116	-8.331e-06	7.987e-05	3.577e-05
s__Eggerthella_sp._CAG:298	0.001444	0.0007594	0.0007524	0.00033	0.09857	0.5117	-0.0001623	0.001545	0.0006916
s__Clostridium_sp._CAG:762	0.0003435	0.0003692	3.281e-05	4.404e-05	0.09866	0.5117	-7.276e-05	0.0006941	0.0003107
s__Paenibacillus_sp._HGH0039	0.0001069	0.0001234	3.548e-06	7.934e-06	0.09868	0.5117	-2.417e-05	0.0002309	0.0001034
s__Colwellia_sp._MT41	2.848e-05	2.03e-05	9.806e-06	9.348e-06	0.09868	0.5117	-4.374e-06	4.172e-05	1.867e-05
s__Lachnospiraceae_bacterium_NK4A144	0.02249	0.005599	0.01676	0.003962	0.09911	0.5136	-0.001344	0.0128	0.00573
s__Rhodoferax_saidenbachensis	4.529e-05	5.431e-05	0	0	0.09923	0.5138	-1.072e-05	0.0001013	4.529e-05
s__Kurthia_sp._11kri321	7.296e-05	6.351e-05	0.0001803	0.000112	0.09931	0.5138	-0.0002401	2.544e-05	-0.0001073
s__Coprococcus_sp._CAG:131	0.003221	0.001234	0.004519	0.0009501	0.09938	0.5138	-0.002904	0.0003081	-0.001298
s__Variovorax_boronicumulans	4.625e-05	3.678e-05	0.0001494	0.0001184	0.09972	0.515	-0.000231	2.471e-05	-0.0001032
s__Exiguobacterium_sp._RIT341	0.0001057	5.959e-05	5.069e-05	2.857e-05	0.09978	0.515	-1.314e-05	0.0001232	5.501e-05
s__Actinomyces_slackii	0.0001149	9.152e-05	3.04e-05	4.398e-05	0.09984	0.515	-2.021e-05	0.0001892	8.45e-05
s__Pandoraea_pnomenusa	4.9e-05	5.892e-05	0	0	0.09999	0.5154	-1.176e-05	0.0001098	4.9e-05
s__Oleiphilus_sp._HI0009	0.0009821	0.000806	0.0002833	0.0002398	0.1002	0.5163	-0.0001684	0.001566	0.0006988
s__Paenibacillus_terrigena	0.003501	0.0007662	0.005232	0.001938	0.1004	0.5169	-0.00388	0.0004181	-0.001731
s__Anaeroglobus_geminatus	0.0003207	8.782e-05	0.0004293	9.708e-05	0.1007	0.5179	-0.0002436	2.64e-05	-0.0001086
s__Methanoculleus_sp._MAB1	7.163e-05	7.288e-05	8.954e-06	2.002e-05	0.1008	0.5181	-1.527e-05	0.0001406	6.268e-05
s__Cellulomonas_carbonis	0.000211	0.0001238	0.0004596	0.000273	0.1009	0.5181	-0.0005577	6.053e-05	-0.0002486
s__uncultured_bacterium_Contig87	3.19e-05	3.849e-05	0	0	0.101	0.5182	-7.794e-06	7.159e-05	3.19e-05
s__candidate_divison_MSBL1_archaeon_SCGC-AAA382A20	0.0002055	0.0002731	0.000709	0.0005429	0.1011	0.5183	-0.00113	0.0001232	-0.0005035
s__Propionibacterium_propionicum	5.488e-05	3.662e-05	0.0001533	0.0001131	0.1013	0.5188	-0.000221	2.418e-05	-9.842e-05
s__Streptococcus_cristatus	0.0005358	0.0003023	0.0002138	0.0002457	0.1017	0.5208	-7.974e-05	0.0007237	0.000322
s__Prevotella_ruminicola	0.02084	0.002153	0.02516	0.004754	0.1018	0.5209	-0.009702	0.001062	-0.00432
s__Streptococcus_intermedius	0.000909	0.0004423	0.001654	0.0007855	0.1019	0.5209	-0.001675	0.0001847	-0.000745
s__Thermus_amyloliquefaciens	1.444e-05	1.349e-05	6.742e-05	6.273e-05	0.1021	0.5213	-0.0001192	1.319e-05	-5.298e-05
s__Propionicicella_superfundia	4.077e-06	9.116e-06	2.937e-05	2.929e-05	0.1025	0.523	-5.693e-05	6.342e-06	-2.529e-05
s__Clostridium_sp._HGF2	0.006937	0.001579	0.005284	0.001237	0.1026	0.5232	-0.0004156	0.003722	0.001653
s__Mycobacterium_iranicum	8.524e-06	1.168e-05	4.694e-05	4.516e-05	0.1028	0.5239	-8.652e-05	9.689e-06	-3.842e-05
s__Trichinella_zimbabwensis	0.0002686	0.0001126	0.0004864	0.0002394	0.1029	0.5239	-0.0004906	5.503e-05	-0.0002178
s__Chryseobacterium_sp._Leaf180	7.599e-05	9.762e-05	0.0003049	0.0002606	0.1032	0.5251	-0.0005159	5.808e-05	-0.0002289
s__synthetic_construct	0.0001531	0.0001103	5.606e-05	4.219e-05	0.1033	0.5251	-2.475e-05	0.0002188	9.704e-05
s__Bacteroidales_bacterium_TBC1	0.001637	0.0004245	0.002243	0.0006022	0.1034	0.5251	-0.001366	0.0001538	-0.000606
s__Candida_tropicalis	0.0001754	0.0002134	0	0	0.1034	0.5251	-4.467e-05	0.0003955	0.0001754
s__Clostridium_sp._CAG:352	0.02242	0.001513	0.02669	0.004976	0.1035	0.5254	-0.009634	0.001094	-0.00427
s__Comamonas_sp._B-9	1.495e-05	1.59e-05	0.0001858	0.0002075	0.1037	0.5255	-0.0003855	4.377e-05	-0.0001708
s__Flavobacterium_hibernum	7.906e-05	8.279e-05	9.077e-06	2.03e-05	0.1037	0.5255	-1.793e-05	0.0001579	6.998e-05
s__Oceanobacillus_kimchii	3.987e-05	5.168e-05	9.522e-05	4.336e-05	0.1039	0.526	-0.0001249	1.422e-05	-5.535e-05
s__Rhodothermus_marinus	0.0001734	0.0002079	2.768e-06	6.19e-06	0.104	0.526	-4.387e-05	0.0003851	0.0001706
s__Streptococcus_caballi	0.002376	0.0007581	0.004319	0.002245	0.1041	0.5261	-0.004387	0.0005007	-0.001943
s__Paenibacillus_sp._IHB_B_3415	0.0003803	0.0001848	0.0006406	0.0002583	0.1042	0.5261	-0.0005878	6.723e-05	-0.0002603
s__Bifidobacterium_ruminantium	4.251e-05	4.253e-05	8.716e-05	3.406e-05	0.1042	0.5261	-0.0001008	1.154e-05	-4.465e-05
s__Bacteroides_sp._Ga6A2	5.991e-05	4.904e-05	1.876e-05	1.092e-05	0.1044	0.5261	-1.066e-05	9.296e-05	4.115e-05
s__Bacillus_sp._NSP2.1	4.415e-06	9.873e-06	6.932e-05	7.862e-05	0.1044	0.5261	-0.0001466	1.681e-05	-6.49e-05
s__Methanolobus_tindarius	0.001842	0.001059	0.0007018	0.0009045	0.1045	0.5261	-0.0002961	0.002576	0.00114
s__Oribacterium_sp._FC2011	0.01404	0.004126	0.01904	0.00451	0.1046	0.5261	-0.0113	0.001304	-0.005
s__Dehalobacter_sp._E1	0.00204	0.0006223	0.001313	0.0006327	0.1046	0.5261	-0.0001882	0.001642	0.000727
s__Micromonospora_purpureochromogenes	3.753e-05	5.234e-05	0.0004279	0.0004743	0.1047	0.5262	-0.0008825	0.0001017	-0.0003904
s__Helicobacter_typhlonius	2.809e-05	1.991e-05	7.099e-05	4.853e-05	0.1048	0.5262	-9.7e-05	1.12e-05	-4.29e-05
s__Catenibacterium_mitsuokai	0.05864	0.02134	0.03971	0.009042	0.1051	0.5267	-0.004971	0.04283	0.01893
s__Gallus_gallus	4.168e-05	4.33e-05	0.0002828	0.0002919	0.1051	0.5267	-0.0005454	6.32e-05	-0.0002411
s__Gayadomonas_joobiniege	2.598e-06	5.81e-06	2.484e-05	2.659e-05	0.1051	0.5267	-5.031e-05	5.827e-06	-2.224e-05
s__Acidaminococcus_sp._CAG:542	0.00275	0.0009934	0.004113	0.001341	0.1053	0.5272	-0.003084	0.0003581	-0.001363
s__Paenibacillus_sp._UNC451MF	0.001966	0.000533	0.003351	0.00161	0.1054	0.5272	-0.003134	0.000364	-0.001385
s__Methylomonas_lenta	4.594e-05	3.77e-05	0.0001208	8.369e-05	0.1056	0.5281	-0.0001695	1.98e-05	-7.486e-05
s__Thermobispora_bispora	6.949e-06	1.554e-05	5.068e-05	5.133e-05	0.1057	0.5282	-9.904e-05	1.158e-05	-4.373e-05
s__Eubacterium_hallii_CAG:12	0.002043	0.0004301	0.003327	0.001515	0.106	0.5287	-0.002908	0.0003401	-0.001284
s__candidate_division_WOR_3_bacterium_SM23_60	1.404e-05	1.58e-05	9.505e-05	9.823e-05	0.1061	0.5287	-0.0001836	2.159e-05	-8.101e-05
s__unclassified_f__Bacillaceae	0.003611	0.0009788	0.005314	0.001849	0.1062	0.5287	-0.003861	0.0004545	-0.001703
s__Oscillibacter_ruminantium	0.2021	0.04512	0.2782	0.08195	0.1063	0.5287	-0.1726	0.02038	-0.0761
s__Beggiatoa_alba	2.475e-05	3.942e-05	8.683e-05	6.53e-05	0.1063	0.5287	-0.0001407	1.658e-05	-6.208e-05
s__Marmoricola_sp._URHB0036	3.413e-05	2.535e-05	9.802e-06	1.584e-05	0.1063	0.5287	-6.499e-06	5.515e-05	2.433e-05
s__unclassified_g__Spirochaeta	0.0001581	0.0001279	3.558e-05	7.956e-05	0.1064	0.5287	-3.282e-05	0.0002779	0.0001225
s__Persephonella_sp._KM09-Lau-8	9.859e-05	7.316e-05	3.379e-05	3.148e-05	0.1064	0.5287	-1.734e-05	0.0001469	6.48e-05
s__Herbaspirillum_sp._B65	2.198e-05	2.551e-05	7.263e-05	5.686e-05	0.1067	0.5295	-0.0001149	1.362e-05	-5.065e-05
s__Butyrivibrio_sp._AE3003	0.005551	0.002439	0.003516	0.0005703	0.1068	0.5296	-0.0005481	0.004618	0.002035
s__Bacillaceae_bacterium_MTCC_8252	0.0001755	0.0001105	0.0003842	0.0002321	0.107	0.5297	-0.0004738	5.64e-05	-0.0002087
s__Pan_troglodytes	1.028e-05	2.298e-05	6.997e-05	6.984e-05	0.107	0.5297	-0.0001355	1.613e-05	-5.969e-05
s__Actinomyces_cardiffensis	8.304e-05	9.505e-05	0.0001737	5.863e-05	0.1071	0.5297	-0.0002058	2.451e-05	-9.066e-05
s__Rhodanobacter_thiooxydans	1.206e-05	1.886e-05	3.635e-05	2.325e-05	0.1072	0.5297	-5.516e-05	6.584e-06	-2.429e-05
s__Ruminiclostridium_thermocellum	0.009249	0.002099	0.01122	0.001218	0.1073	0.5297	-0.004474	0.0005317	-0.001971
s__Desulfovibrio_piezophilus	9.981e-05	7.56e-05	0.0001867	7.595e-05	0.1073	0.5297	-0.0001974	2.362e-05	-8.689e-05
s__Deinococcus_proteolyticus	3.929e-05	4.782e-05	0.0001805	0.0001674	0.1073	0.5297	-0.0003208	3.833e-05	-0.0001412
s__Selenomonas_artemidis	0.001324	0.000318	0.001875	0.0006009	0.1075	0.5302	-0.001252	0.0001501	-0.000551
s__Corynebacterium_freiburgense	7.366e-06	1.647e-05	4.727e-05	4.641e-05	0.1076	0.5302	-9.069e-05	1.088e-05	-3.99e-05
s__Lactobacillus_coryniformis	0.0003004	0.0003419	2.251e-05	3.114e-05	0.1079	0.5311	-7.616e-05	0.0006319	0.0002779
s__Microvirga_lupini	6.685e-05	6.348e-05	0.0005309	0.0005702	0.1081	0.532	-0.001056	0.0001276	-0.000464
s__Clostridium_sp._JC272	0.001907	0.001098	0.003311	0.001347	0.1083	0.5323	-0.003196	0.0003882	-0.001404
s__Anoxybacillus_ayderensis	6.254e-06	8.745e-06	8.342e-05	9.507e-05	0.1083	0.5323	-0.0001756	2.129e-05	-7.717e-05
s__Mycobacterium_sp._IS-1556	0.0003023	0.0001168	0.0006133	0.000367	0.1086	0.533	-0.0007082	8.618e-05	-0.000311
s__Lactococcus_phage_P335_sensu_lato	6.364e-06	1.423e-05	0.000106	0.0001225	0.1086	0.533	-0.0002268	2.754e-05	-9.964e-05
s__Parcubacteria_group_bacterium_GW2011_GWA2_40_14	4.286e-06	9.584e-06	5.207e-05	5.843e-05	0.1088	0.5335	-0.0001088	1.328e-05	-4.778e-05
s__Chlamydia_trachomatis	0.04752	0.01526	0.06956	0.02268	0.1091	0.5343	-0.05023	0.006151	-0.02204
s__Psychrobacter_sp._1501(2011)	0.0001818	0.0004064	0.0007472	0.0005717	0.1091	0.5343	-0.001289	0.000158	-0.0005654
s__Dysgonomonas_mossii	0.00764	0.00172	0.005787	0.001527	0.1093	0.5346	-0.000519	0.004225	0.001853
s__Salegentibacter_mishustinae	2.773e-05	2.039e-05	7.015e-06	1.569e-05	0.1094	0.5349	-5.818e-06	4.725e-05	2.072e-05
s__Acinetobacter_tandoii	0.001361	0.0001647	0.001712	0.000403	0.1096	0.5349	-0.0008	9.797e-05	-0.000351
s__Gordonia_rubripertincta	1.375e-05	1.884e-05	6.519e-05	6.106e-05	0.1096	0.5349	-0.0001173	1.446e-05	-5.144e-05
s__Treponema_endosymbiont_of_Eucomonympha_sp.	0.0003939	0.0001962	0.0007037	0.0003313	0.1097	0.5349	-0.0007069	8.728e-05	-0.0003098
s__Desulfotomaculum_sp._46_80	0.001318	0.0008471	0.002248	0.0007878	0.1098	0.5349	-0.002123	0.000263	-0.00093
s__Lactobacillus_delbrueckii	0.0009866	0.0005105	0.001585	0.0005411	0.1098	0.5349	-0.001366	0.0001688	-0.0005984
s__Leisingera_sp._ANG-M7	6.65e-06	1.487e-05	3.641e-05	3.391e-05	0.11	0.535	-6.795e-05	8.425e-06	-2.976e-05
s__Bacillus_massilioanorexius	0.002098	0.0008503	0.001318	0.0004677	0.1101	0.535	-0.0002208	0.001781	0.00078
s__Paenibacillus_panacisoli	0.001424	0.0005771	0.0008371	0.0004472	0.1101	0.535	-0.000166	0.00134	0.0005869
s__Planctomyces_sp._SH-PL62	1.149e-05	1.108e-05	5.391e-05	5.162e-05	0.1101	0.535	-9.687e-05	1.203e-05	-4.242e-05
s__Psychrobacter_aquaticus	1.865e-05	1.486e-05	5.588e-05	4.39e-05	0.1102	0.5351	-8.503e-05	1.057e-05	-3.723e-05
s__Thermicanus_aegyptius	0.005691	0.001373	0.004011	0.001578	0.1104	0.5351	-0.0004771	0.003837	0.00168
s__Thermosinus_carboxydivorans	0.002636	0.0006263	0.003497	0.0008696	0.1104	0.5351	-0.001966	0.0002442	-0.000861
s__Haloquadratum_sp._J07HQX50	2.366e-05	1.431e-05	0.0001049	0.0001002	0.1106	0.5356	-0.0001856	2.314e-05	-8.124e-05
s__Thermosulfidibacter_takaii	6.805e-06	1.522e-05	5.67e-05	6.032e-05	0.1106	0.5356	-0.0001141	1.426e-05	-4.99e-05
s__Bacillus_cytotoxicus	7.37e-05	6.748e-05	0.0001704	0.0001	0.1109	0.5356	-0.0002211	2.771e-05	-9.67e-05
s__Peptoniphilus_sp._SIT15	8.923e-05	5.673e-05	3.78e-05	2.999e-05	0.1109	0.5356	-1.475e-05	0.0001176	5.143e-05
s__Thalassiosira_oceanica	6.245e-05	6.664e-05	8.183e-06	1.207e-05	0.1109	0.5356	-1.558e-05	0.0001241	5.427e-05
s__Acinetobacter_junii	6.301e-05	4.364e-05	0.000151	0.0001008	0.111	0.5356	-0.0002013	2.529e-05	-8.799e-05
s__Blautia_sp._KLE_1732	0.01407	0.003283	0.01092	0.002183	0.1114	0.5371	-0.0009158	0.007216	0.00315
s__Prevotella_oralis	0.0346	0.004041	0.04204	0.008376	0.1117	0.5383	-0.01703	0.002151	-0.00744
s__Bacillus_manliponensis	0.0001853	0.0001174	0.0003732	0.0002038	0.1118	0.5383	-0.0004305	5.465e-05	-0.0001879
s__Candidatus_Falkowbacteria_bacterium_GW2011_GWF2_38_1205	0	0	0.000147	0.000184	0.1118	0.5383	-0.0003368	4.275e-05	-0.000147
s__unclassified_g__Atopobium	0.002421	0.001753	0.0008942	0.0007636	0.112	0.5384	-0.0004451	0.003499	0.001527
s__Dickeya_sp._DW_0440	2.813e-05	4.092e-05	9.248e-05	6.949e-05	0.1122	0.5384	-0.0001475	1.882e-05	-6.435e-05
s__Legionella_spiritensis	1.613e-05	2.459e-05	5.522e-05	4.237e-05	0.1122	0.5384	-8.961e-05	1.143e-05	-3.909e-05
s__unclassified_g__Pseudothermotoga	5.563e-05	6.971e-05	0	0	0.1122	0.5384	-1.626e-05	0.0001275	5.563e-05
s__Paenibacillus_sp._FSL_H7-0737	0.001245	0.0006389	0.0006302	0.00043	0.1123	0.5384	-0.0001794	0.001409	0.0006148
s__Marinomonas_sp._S3726	8.905e-05	7.513e-05	2.709e-05	1.971e-05	0.1123	0.5384	-1.814e-05	0.0001421	6.196e-05
s__Mesorhizobium_sp._WSM2561	3.789e-05	3.518e-05	7.112e-06	1.59e-05	0.1125	0.5387	-9.036e-06	7.059e-05	3.078e-05
s__Erythrobacter_sp._YT30	5.668e-06	1.267e-05	3.161e-05	2.997e-05	0.1125	0.5387	-5.95e-05	7.614e-06	-2.594e-05
s__unclassified_g__Porphyromonas	0.001658	0.001011	0.00366	0.002299	0.1126	0.5388	-0.004592	0.000588	-0.002002
s__Bacteroides_sp._4_1_36	0.09999	0.03495	0.06696	0.02236	0.113	0.5392	-0.009758	0.07582	0.03303
s__Bacteroides_sp._2_1_16	0.002363	0.001385	0.001183	0.0005259	0.113	0.5392	-0.0003478	0.002708	0.00118
s__Ahrensia_marina	1.884e-05	1.356e-05	6.599e-05	5.767e-05	0.113	0.5392	-0.0001082	1.395e-05	-4.715e-05
s__Dorea_formicigenerans_CAG:28	0.006988	0.001209	0.009397	0.002776	0.1131	0.5392	-0.005532	0.0007135	-0.002409
s__Clostridium_algidicarnis	0.001321	0.0006407	0.002206	0.0009099	0.1131	0.5392	-0.002033	0.0002626	-0.000885
s__Parcubacteria_group_bacterium_GW2011_GWA2_49_16	0	0	0.0001102	0.0001385	0.1132	0.5392	-0.000253	3.263e-05	-0.0001102
s__uncultured_bacterium_Contigcl_8	7.353e-05	7.279e-05	1.376e-05	1.884e-05	0.1134	0.5392	-1.777e-05	0.0001373	5.977e-05
s__uncultured_Akkermansia_sp._SMG25	0.000273	0.0001311	0.0006699	0.0004818	0.1135	0.5392	-0.0009118	0.000118	-0.0003969
s__Leuconostoc_mesenteroides	0.0002215	0.0001767	0.000502	0.0003056	0.1135	0.5392	-0.0006445	8.355e-05	-0.0002805
s__Dictyoglomus_thermophilum	0.0004487	0.0002176	0.0002335	0.0001613	0.1135	0.5392	-6.414e-05	0.0004945	0.0002152
s__Chthonomonas_calidirosea	4.619e-06	1.033e-05	4.51e-05	4.996e-05	0.1139	0.5404	-9.309e-05	1.213e-05	-4.048e-05
s__Leptospirillum_ferriphilum	4.069e-05	5.128e-05	0	0	0.1139	0.5404	-1.219e-05	9.357e-05	4.069e-05
s__Proteus_phage_PM_75	4.62e-05	4.3e-05	0.000137	0.0001061	0.1141	0.5404	-0.0002089	2.726e-05	-9.08e-05
s__Novosphingobium_aromaticivorans	1.112e-05	2.487e-05	4.359e-05	3.253e-05	0.1141	0.5404	-7.47e-05	9.758e-06	-3.247e-05
s__Pseudoalteromonas_sp._R3	5.715e-05	4.603e-05	0.0001203	6.497e-05	0.1142	0.5405	-0.0001453	1.896e-05	-6.315e-05
s__Curvibacter_sp._PAE-UM	0.0007059	0.0005532	0.001566	0.0009342	0.1143	0.5405	-0.00198	0.0002596	-0.0008601
s__Asticcacaulis_sp._AC402	2.632e-05	4.884e-05	0.0001101	9.373e-05	0.1144	0.5407	-0.0001928	2.522e-05	-8.378e-05
s__Desulfosporosinus_sp._BRH_c37	0.008887	0.001965	0.006827	0.001707	0.1147	0.5416	-0.0006243	0.004744	0.00206
s__Desulfocarbo_indianensis	0.001952	0.0002805	0.00162	0.0003115	0.1147	0.5416	-0.0001003	0.0007643	0.000332
s__Bacteroides_sp._CAG:1076	0.02037	0.002587	0.02461	0.004687	0.115	0.5421	-0.009761	0.001281	-0.00424
s__Candidatus_Uhrbacteria_bacterium_GW2011_GWF2_39_13	0.0008007	0.000517	0.0002712	0.0004253	0.115	0.5421	-0.0001609	0.00122	0.0005295
s__Porphyromonas_sp._COT-108_OH2963	0.00917	0.001743	0.01213	0.003321	0.1151	0.5422	-0.006828	0.0009079	-0.00296
s__Methylotenera_sp._N17	3.27e-05	3.716e-05	2.892e-06	6.466e-06	0.1152	0.5422	-9.09e-06	6.871e-05	2.981e-05
s__Mycoplasma_sp._CAG:776	0.004101	0.0006851	0.002916	0.001336	0.1155	0.5432	-0.0003634	0.002733	0.001185
s__Cecembia_lonarensis	0.0008715	0.0006191	0.001926	0.001185	0.1157	0.5434	-0.002433	0.0003243	-0.001054
s__Acidiphilium_multivorum	0.001956	0.002088	0.0003034	0.0001498	0.1157	0.5434	-0.0005062	0.003811	0.001653
s__Erwinia_tracheiphila	2.058e-06	4.603e-06	7.746e-05	9.554e-05	0.1159	0.5443	-0.000174	2.324e-05	-7.54e-05
s__miscellaneous_Crenarchaeota_group_archaeon_SMTZ-80	0.000103	9.316e-05	2.264e-05	4.148e-05	0.1162	0.5452	-2.481e-05	0.0001855	8.036e-05
s__Marinobacterium_sp._AK27	0.0001407	0.0001564	1.621e-05	2.306e-05	0.1163	0.5452	-3.855e-05	0.0002875	0.0001245
s__unclassified_o__Bacillales	0.001945	0.0006903	0.002543	0.0003203	0.1167	0.5462	-0.001383	0.0001868	-0.000598
s__Ichthyophthirius_multifiliis	0.000584	9.75e-05	0.0007764	0.0002243	0.1167	0.5462	-0.0004446	5.982e-05	-0.0001924
s__uncultured_bacterium_Contig4	3.459e-05	4.031e-05	7.22e-05	2.574e-05	0.1167	0.5462	-8.693e-05	1.171e-05	-3.761e-05
s__uncultured_bacterium_EC5	0	0	5.639e-05	7.176e-05	0.117	0.5469	-0.0001304	1.761e-05	-5.639e-05
s__Bacillus_indicus	0.0001002	7.765e-05	0.0001854	7.573e-05	0.1172	0.5474	-0.0001971	2.666e-05	-8.52e-05
s__Bacillus_niameyensis	0.003285	0.002937	0.000935	0.0005832	0.1173	0.5478	-0.000738	0.005438	0.00235
s__Anaerococcus_senegalensis	0.0004762	0.000607	0	0	0.1175	0.5481	-0.0001498	0.001102	0.0004762
s__Terracidiphilus_gabretensis	4.032e-05	2.612e-05	1.153e-05	2.579e-05	0.1176	0.5483	-9.065e-06	6.664e-05	2.879e-05
s__Neisseria_mucosa	0.001498	0.0008545	0.0031	0.001856	0.1177	0.5486	-0.003709	0.0005052	-0.001602
s__Lysinibacillus_fusiformis	0.0009009	0.0009794	0.0001296	0.0001038	0.118	0.5495	-0.0002444	0.001787	0.0007713
s__Pseudonocardia_acaciae	0.0001041	9.014e-05	2.294e-05	5.129e-05	0.1181	0.5497	-2.579e-05	0.0001881	8.116e-05
s__[Clostridium]_sticklandii	0.001819	0.0006385	0.002634	0.0008241	0.1185	0.551	-0.00189	0.0002601	-0.000815
s__Bifidobacterium_angulatum	0.00241	0.001226	0.00437	0.002187	0.1186	0.551	-0.004546	0.0006256	-0.00196
s__Firmicutes_bacterium_CAG:536	0.0002491	9.167e-05	0.0003998	0.0001699	0.1189	0.5523	-0.0003498	4.839e-05	-0.0001507
s__Butyricicoccus_pullicaecorum	0.1182	0.02956	0.1492	0.02663	0.1191	0.5523	-0.07203	0.01003	-0.031
s__Nonlabens_marinus	3.933e-05	3.259e-05	0.0001069	8.026e-05	0.1191	0.5523	-0.0001569	2.176e-05	-6.757e-05
s__Gallibacterium_anatis	0.0002337	0.0001169	0.0005181	0.0003455	0.1194	0.5523	-0.0006605	9.175e-05	-0.0002844
s__Sulfurovum_sp._FS08-3	0.0002043	0.0001428	5.609e-05	0.0001254	0.1194	0.5523	-4.778e-05	0.0003442	0.0001482
s__Paenibacillus_sp._Soil522	0.002585	0.001058	0.004461	0.002161	0.1195	0.5523	-0.004357	0.0006053	-0.001876
s__Aestuariimicrobium_kwangyangense	0	0	3.483e-05	4.469e-05	0.1195	0.5523	-8.092e-05	1.126e-05	-3.483e-05
s__Deinococcus_puniceus	5.438e-05	5.354e-05	1.093e-05	1.56e-05	0.1196	0.5523	-1.406e-05	0.000101	4.345e-05
s__[Clostridium]_termitidis	0.01009	0.001712	0.01218	0.002064	0.1197	0.5523	-0.004855	0.0006755	-0.00209
s__Hyphomonas_johnsonii	0	0	0.0002752	0.0003532	0.1197	0.5523	-0.0006394	8.905e-05	-0.0002752
s__Parabacteroides_goldsteinii	0.3686	0.1996	0.9294	0.6918	0.1198	0.5524	-1.303	0.1817	-0.5608
s__Clostridiales_bacterium_VE202-09	0.02269	0.004926	0.02853	0.005667	0.1199	0.5526	-0.01358	0.001904	-0.00584
s__Bacillus_sp._AM_13(2015)	0.0001251	4.76e-05	8.152e-05	2.945e-05	0.12	0.5527	-1.414e-05	0.0001013	4.358e-05
s__Paenibacillus_sp._FSL_R7-269	0.002101	0.001255	0.003623	0.001502	0.1202	0.553	-0.003541	0.0004965	-0.001522
s__Dehalobacter_sp._CF	5.849e-05	5.461e-05	0.0001852	0.0001535	0.1202	0.553	-0.0002947	4.131e-05	-0.0001267
s__Clostridium_sp._CAG:81	0.02919	0.004719	0.03523	0.006194	0.1206	0.5544	-0.01407	0.00199	-0.00604
s__[Clostridium]_citroniae	0.05374	0.006276	0.06313	0.01036	0.121	0.5556	-0.02188	0.003102	-0.00939
s__Thermodesulfobacterium_hveragerdense	1.248e-05	2.79e-05	0.0001242	0.0001414	0.121	0.5556	-0.0002604	3.691e-05	-0.0001117
s__Fibrisoma_limi	0.001291	0.0004937	0.001841	0.0005097	0.1212	0.5556	-0.001282	0.0001818	-0.00055
s__Chryseobacterium_soli	3.207e-05	2.936e-05	7.752e-06	1.103e-05	0.1212	0.5556	-8.026e-06	5.666e-05	2.432e-05
s__Pelodictyon_phaeoclathratiforme	3.62e-05	1.737e-05	8.965e-05	6.676e-05	0.1214	0.5562	-0.0001246	1.769e-05	-5.345e-05
s__Plasmodium_falciparum	0.0006928	0.0002624	0.001457	0.0009514	0.1216	0.5566	-0.001782	0.0002536	-0.0007642
s__Halobacteroides_halobius	0.009198	0.004853	0.01943	0.01231	0.1218	0.5567	-0.02388	0.003414	-0.01023
s__Algoriphagus_vanfongensis	7.524e-05	9.519e-05	0.0001681	7.308e-05	0.1219	0.5567	-0.0002166	3.09e-05	-9.286e-05
s__Roseomonas_cervicalis	5.235e-05	2.486e-05	0.0001411	0.000112	0.1219	0.5567	-0.0002071	2.956e-05	-8.875e-05
s__Orycteropus_afer	1.877e-05	2.596e-05	8.794e-05	8.557e-05	0.1219	0.5567	-0.0001614	2.305e-05	-6.917e-05
s__Thermogemmatispora_carboxidivorans	1.009e-05	2.256e-05	0.0001301	0.0001536	0.1221	0.5571	-0.0002801	4.009e-05	-0.00012
s__Pseudobacteroides_cellulosolvens	0.005284	0.0009781	0.004258	0.0008999	0.1225	0.5586	-0.0003447	0.002397	0.001026
s__Leptospira_interrogans	0.0007561	0.0003269	0.001373	0.0007287	0.1226	0.5586	-0.001441	0.0002067	-0.0006169
s__Methylopila_sp._73B	2.451e-05	2.279e-05	4.967e-06	1.111e-05	0.1231	0.5605	-6.604e-06	4.569e-05	1.954e-05
s__Chryseobacterium_sp._ERMR1:04	0.0008481	0.0003483	0.0005533	0.0001583	0.1232	0.5605	-9.975e-05	0.0006894	0.0002948
s__Photorhabdus_temperata	3.421e-05	4.457e-05	0.0001312	0.0001178	0.1233	0.5606	-0.0002269	3.29e-05	-9.699e-05
s__Peptostreptococcus_stomatis	0.00025	0.0001126	0.0006888	0.0005587	0.1234	0.5606	-0.001027	0.000149	-0.0004388
s__Microbacterium_indicum	5.562e-06	1.244e-05	2.945e-05	2.842e-05	0.1234	0.5606	-5.588e-05	8.106e-06	-2.389e-05
s__Bacillus_chagannorensis	0.0004328	0.0001358	0.0008178	0.0004814	0.1236	0.5608	-0.0009008	0.0001308	-0.000385
s__Clostridium_cellulovorans	0.006378	0.001827	0.009367	0.003428	0.1237	0.5609	-0.006995	0.001017	-0.002989
s__Thermoanaerobacter_thermocopriae	0.001924	0.0005085	0.001323	0.0005935	0.1238	0.5613	-0.000205	0.001407	0.000601
s__Uliginosibacterium_gangwonense	6.001e-05	5.631e-05	1.203e-05	2.69e-05	0.1239	0.5613	-1.638e-05	0.0001123	4.798e-05
s__Candidatus_Jorgensenbacteria_bacterium_GW2011_GWF2_41_8	0.0004565	0.0003061	0.000174	0.0002035	0.124	0.5613	-9.657e-05	0.0006616	0.0002825
s__Micavibrio_aeruginosavorus	0.0001141	0.0001485	0	0	0.1241	0.5613	-3.904e-05	0.0002672	0.0001141
s__unclassified_g__Enterobacter	4.615e-05	4.922e-05	6.65e-06	1.487e-05	0.1242	0.5614	-1.353e-05	9.253e-05	3.95e-05
s__Halorubrum_lipolyticum	1.365e-05	1.281e-05	6.791e-05	6.951e-05	0.1244	0.5616	-0.0001272	1.863e-05	-5.426e-05
s__Nocardia_sp._BMG111209	0.0002979	0.0003842	0.001058	0.0009131	0.1246	0.5616	-0.001782	0.0002615	-0.0007601
s__Conchiformibius_steedae	6.036e-05	6.278e-05	0.0001841	0.0001486	0.1248	0.5616	-0.0002901	4.262e-05	-0.0001237
s__Anaeromyxobacter_sp._Fw109-5	0.0002872	0.0001324	0.0004861	0.0002231	0.1249	0.5616	-0.0004664	6.864e-05	-0.0001989
s__Firmicutes_bacterium_CAG:170	0.09156	0.02907	0.1278	0.03739	0.125	0.5616	-0.08508	0.0126	-0.03624
s__Paenibacillus_forsythiae	0.001483	0.001178	0.002652	0.0009695	0.1251	0.5616	-0.002742	0.0004044	-0.001169
s__Nonlabens_sp._YIK11	2.364e-05	1.465e-05	7.911e-05	7.092e-05	0.1251	0.5616	-0.0001302	1.921e-05	-5.547e-05
s__Pediococcus_damnosus	0.001121	0.0003813	0.002572	0.001856	0.1252	0.5616	-0.003405	0.000503	-0.001451
s__Treponema_denticola	0.009705	0.002558	0.007375	0.001649	0.1253	0.5616	-0.0008086	0.005469	0.00233
s__Thermotoga_neapolitana	7.932e-05	3.542e-05	3.992e-05	3.735e-05	0.1253	0.5616	-1.368e-05	9.248e-05	3.94e-05
s__Bacillus_humi	0.0001622	6.428e-05	0.0002726	0.0001291	0.1254	0.5616	-0.0002591	3.833e-05	-0.0001104
s__Turicibacter_sanguinis	0.004522	0.001043	0.0264	0.02857	0.1255	0.5616	-0.05136	0.007605	-0.02188
s__Thermoanaerobacterium_saccharolyticum	0.002024	0.0006746	0.002831	0.0008098	0.1255	0.5616	-0.001894	0.0002799	-0.000807
s__Actinobaculum_massiliense	3.658e-05	3.464e-05	8.572e-06	1.187e-05	0.1255	0.5616	-9.755e-06	6.577e-05	2.801e-05
s__Caldicellulosiruptor_sp._Rt8.B8	0.0001897	0.0001645	0.0003616	0.0001532	0.1256	0.5616	-0.0004037	5.992e-05	-0.0001719
s__Prevotella_salivae	0.008929	0.0025	0.01139	0.002026	0.1257	0.5616	-0.00578	0.0008575	-0.002461
s__Flammeovirga_sp._OC4	0.001867	0.0007504	0.003067	0.001379	0.1257	0.5616	-0.002819	0.0004191	-0.0012
s__Bacillus_tequilensis	0.0002435	0.0001251	0.0001175	0.0001073	0.1257	0.5616	-4.397e-05	0.000296	0.000126
s__Ornithinibacillus_californiensis	0.0004072	0.0002797	0.0001919	3.525e-05	0.1261	0.5623	-7.543e-05	0.000506	0.0002153
s__Lysinibacillus_sp._ZYM-1	6.794e-05	9.223e-05	0.0002052	0.0001542	0.1261	0.5623	-0.0003226	4.804e-05	-0.0001373
s__Clostridiales_bacterium_SIT11	0.0009964	0.0005403	0.001744	0.0008167	0.1262	0.5623	-0.001757	0.0002623	-0.0007476
s__Chelativorans_sp._BNC1	0.0002361	0.0002314	0.000542	0.0003271	0.1262	0.5623	-0.0007191	0.0001073	-0.0003059
s__Coprococcus_catus	0.03773	0.004036	0.04343	0.006284	0.1264	0.5628	-0.0134	0.002002	-0.0057
s__Clostridium_sp._CAG:710	3.05e-05	3.668e-05	8.816e-05	6.61e-05	0.1265	0.5629	-0.0001356	2.03e-05	-5.766e-05
s__Sphingobium_baderi	1.033e-05	1.418e-05	0.0001376	0.0001664	0.1267	0.5636	-0.0002995	4.496e-05	-0.0001273
s__Enterococcus_villorum	1.33e-05	2.149e-05	5.876e-05	5.566e-05	0.1268	0.5637	-0.000107	1.607e-05	-4.546e-05
s__Flavobacterium_suncheonense	0.0002846	8.099e-05	0.0004358	0.0001813	0.1271	0.5646	-0.000356	5.358e-05	-0.0001512
s__Hymenobacter_swuensis	7.826e-05	6.589e-05	0.0003794	0.0003903	0.1273	0.5653	-0.0007093	0.0001071	-0.0003011
s__Enterococcus_sp._1140_ESPC	1.505e-05	2.062e-05	4.718e-05	3.695e-05	0.1279	0.5673	-7.577e-05	1.151e-05	-3.213e-05
s__uncultured_archaeon_A07HR67	0.0008172	0.0007327	0.001815	0.001091	0.128	0.5673	-0.002353	0.0003575	-0.0009978
s__Treponema_primitia	0.008979	0.002324	0.01114	0.001637	0.1283	0.5674	-0.005093	0.0007706	-0.002161
s__Acidovorax_sp._GW101-3H11	1.648e-05	3.684e-05	0.000207	0.0002484	0.1283	0.5674	-0.0004495	6.845e-05	-0.0001905
s__Planctomycetes_bacterium_SM23_32	9.308e-05	4.013e-05	5.001e-05	4.025e-05	0.1287	0.5674	-1.554e-05	0.0001017	4.307e-05
s__Bacillus_niacini	0.002419	0.000639	0.001665	0.0007647	0.1288	0.5674	-0.0002737	0.001782	0.000754
s__Firmicutes_bacterium_CAG:791	0.01416	0.003302	0.01864	0.004922	0.1289	0.5674	-0.01059	0.001632	-0.00448
s__Acinetobacter_sp._NRRL_B-65365	2.302e-05	3.521e-05	0.0001025	9.887e-05	0.129	0.5674	-0.0001877	2.876e-05	-7.948e-05
s__Bifidobacterium_choerinum	0.001038	0.0006023	0.0004518	0.0004881	0.1294	0.5674	-0.0002133	0.001386	0.0005862
s__Kurthia_sp._JC8E	1.402e-05	1.921e-05	3.805e-05	2.532e-05	0.1294	0.5674	-5.681e-05	8.747e-06	-2.403e-05
s__Tannerella_forsythia	0.01529	0.004825	0.02014	0.004228	0.1295	0.5674	-0.01147	0.001766	-0.00485
s__Chania_multitudinisentens	0.0004776	0.0003436	0.0001898	0.0001642	0.1295	0.5674	-0.0001049	0.0006805	0.0002878
s__Streptomyces_sp._Root369	2.229e-05	1.716e-05	0.0001412	0.0001566	0.1299	0.5674	-0.0002814	4.355e-05	-0.0001189
s__Helicobacter_winghamensis	2.487e-05	1.515e-05	7.642e-06	1.709e-05	0.1301	0.5674	-6.325e-06	4.078e-05	1.723e-05
s__Bacteroides_sp._1_1_30	0.02559	0.02049	0.05037	0.02568	0.1302	0.5674	-0.05866	0.0091	-0.02478
s__Marinobacter_algicola	3.611e-06	8.074e-06	3.146e-05	3.603e-05	0.1302	0.5674	-6.593e-05	1.023e-05	-2.785e-05
s__uncultured_bacterium_Contig1604	0.004695	0.001975	0.003003	0.001072	0.1307	0.5674	-0.0006255	0.004009	0.001692
s__Pedobacter_antarcticus	0.002219	0.001366	0.003779	0.001557	0.1307	0.5674	-0.003696	0.0005761	-0.00156
s__Mitsuokella_jalaludinii	0.00264	0.001165	0.003992	0.001366	0.1308	0.5674	-0.003203	0.0004995	-0.001352
s__Pseudorhodobacter_antarcticus	2.526e-05	1.498e-05	7.867e-06	1.759e-05	0.1308	0.5674	-6.434e-06	4.122e-05	1.739e-05
s__Propionimicrobium_lymphophilum	0.0007533	0.000456	0.001374	0.0006868	0.1309	0.5674	-0.001471	0.0002295	-0.0006207
s__Pedobacter_glucosidilyticus	0.001301	0.0008748	0.0005969	0.0003323	0.131	0.5674	-0.000261	0.001669	0.0007041
s__Mucispirillum_schaedleri	1.383	1.819	0.01549	0.01774	0.1312	0.5674	-0.5085	3.243	1.368
s__Thermosynechococcus_sp._NK55a	0.0002712	0.0002301	0.0006036	0.0003774	0.1312	0.5674	-0.0007882	0.0001234	-0.0003324
s__Sutterella_parvirubra	0.001096	0.0003411	0.002468	0.001793	0.1314	0.5674	-0.003254	0.0005102	-0.001372
s__Neochlamydia_sp._EPS4	0.0001394	0.0001559	1.836e-05	4.106e-05	0.1316	0.5674	-4.522e-05	0.0002873	0.000121
s__Legionella_lansingensis	0.0003466	0.0003142	7.733e-05	0.0001729	0.1317	0.5674	-0.0001006	0.0006391	0.0002693
s__Streptococcus_sp._AS14	0.0002816	0.0002962	0.0009381	0.0008233	0.1319	0.5674	-0.001559	0.0002458	-0.0006565
s__Prevotella_multisaccharivorax	0.008028	0.004157	0.01293	0.005054	0.1324	0.5674	-0.01165	0.001847	-0.004902
s__Niabella_soli	0.0002881	0.0003255	0.0009146	0.00077	0.1324	0.5674	-0.001489	0.0002356	-0.0006265
s__uncultured_bacterium_Contig1777_n_1791_cl	2.763e-05	3.821e-05	7.294e-05	4.689e-05	0.1324	0.5674	-0.0001077	1.707e-05	-4.531e-05
s__Bacteroides_uniformis	2.294	1.132	1.382	0.4523	0.1327	0.5674	-0.3451	2.169	0.912
s__Marivirga_tractuosa	0.0001211	8.191e-05	0.0002924	0.0002136	0.1327	0.5674	-0.0004072	6.462e-05	-0.0001713
s__Thiovulum_sp._ES	0.0003165	0.0004229	0	0	0.1328	0.5674	-0.0001196	0.0007526	0.0003165
s__Spinacia_oleracea	0.0004504	0.0001574	0.0006765	0.0002581	0.133	0.5674	-0.0005379	8.566e-05	-0.0002261
s__Pan_paniscus	0.001065	0.0003142	0.0024	0.001757	0.1331	0.5674	-0.003176	0.0005057	-0.001335
s__Leptotrichia_hofstadii	0.0001261	4.835e-05	0.000214	0.0001071	0.1331	0.5674	-0.0002091	3.328e-05	-8.79e-05
s__Staphylococcus_condimenti	4.488e-05	6.002e-05	0	0	0.1331	0.5674	-1.702e-05	0.0001068	4.488e-05
s__Eggerthia_catenaformis	0.003612	0.0008691	0.004898	0.001485	0.1333	0.5674	-0.00306	0.0004884	-0.001286
s__Bacillus_licheniformis	0.001945	0.0006734	0.003028	0.001284	0.1334	0.5674	-0.002578	0.0004122	-0.001083
s__uncultured_bacterium_Contigcl_1787	0.001838	0.0003872	0.002209	0.0003098	0.1334	0.5674	-0.0008824	0.0001404	-0.000371
s__unclassified_g__Duganella	3.323e-06	7.43e-06	2.136e-05	2.298e-05	0.1334	0.5674	-4.294e-05	6.87e-06	-1.804e-05
s__Olsenella_sp._SIT9	0.002121	0.001325	0.003798	0.001814	0.1337	0.5674	-0.003994	0.0006396	-0.001677
s__Brachyspira_innocens	0.0008381	0.0005008	0.001487	0.0007116	0.1337	0.5674	-0.001546	0.0002485	-0.0006489
s__Collinsella_sp._CAG:398	0.0009203	0.0007354	0.0003489	0.0002131	0.1337	0.5674	-0.0002182	0.001361	0.0005714
s__Dactylosporangium_aurantiacum	8.055e-05	6.938e-05	1.944e-05	4.348e-05	0.1337	0.5674	-2.333e-05	0.0001455	6.111e-05
s__Phormidesmis_priestleyi	2.859e-05	3.915e-05	0.0001582	0.0001695	0.1341	0.5674	-0.000309	4.979e-05	-0.0001296
s__Burkholderia_sp._LMG_29324	0.0001055	0.0001074	1.926e-05	4.307e-05	0.1342	0.5674	-3.309e-05	0.0002056	8.624e-05
s__[Clostridium]_straminisolvens	0.005685	0.001034	0.007503	0.002211	0.1344	0.5674	-0.004335	0.0006992	-0.001818
s__Bacillus_sp._FJAT-18043	0.0003112	0.0002015	0.0001247	0.0001488	0.1345	0.5674	-7.182e-05	0.0004448	0.0001865
s__Exiguobacterium_sp._JLM-2	0.0001982	0.0001702	6.985e-05	2.72e-05	0.1345	0.5674	-4.94e-05	0.0003061	0.0001284
s__Bacteroides_xylanisolvens	0.158	0.08684	0.254	0.09547	0.1348	0.5674	-0.2291	0.03709	-0.096
s__Butyrivibrio_sp._NC2002	0.008015	0.002444	0.005884	0.001495	0.1349	0.5674	-0.0008236	0.005086	0.002131
s__Bacillus_phage_BCP8-2	2.245e-05	4.083e-05	8.618e-05	7.537e-05	0.135	0.5674	-0.0001521	2.467e-05	-6.373e-05
s__Candidatus_Saccharibacteria_bacterium_GW2011_GWC2_48_9	0.0001032	6.989e-05	0.001128	0.001377	0.1352	0.5674	-0.002447	0.0003971	-0.001025
s__Rhodocyclaceae_bacterium_PG1-Ca6	9.443e-05	4.316e-05	0.0001484	5.836e-05	0.1352	0.5674	-0.0001288	2.089e-05	-5.397e-05
s__Brevundimonas_sp._EAKA	0.0001885	4.964e-05	0.000302	0.0001446	0.1353	0.5674	-0.0002712	4.416e-05	-0.0001135
s__Thermoactinomyces_sp._AS95	6.768e-06	1.513e-05	3.432e-05	3.387e-05	0.1353	0.5674	-6.581e-05	1.07e-05	-2.755e-05
s__Rhodococcus_sp._RD6.2	0.0001225	0.0001041	0.0003059	0.0002241	0.1355	0.5674	-0.0004382	7.143e-05	-0.0001834
s__endosymbiont_of_Tevnia_jerichonana	8.75e-05	8.872e-05	1.63e-05	3.644e-05	0.1355	0.5674	-2.771e-05	0.0001701	7.12e-05
s__Clostridiales_bacterium_VE202-03	0.2353	0.04017	0.2904	0.06255	0.1357	0.5674	-0.1318	0.02156	-0.0551
s__Methanobrevibacter_ruminantium	0.0003681	0.0001862	0.0006392	0.0003144	0.1357	0.5674	-0.0006479	0.0001057	-0.0002711
s__Streptococcus_pseudoporcinus	6.984e-06	9.566e-06	3.697e-05	3.928e-05	0.1358	0.5674	-7.168e-05	1.171e-05	-2.999e-05
s__Bacteroides_caccae	0.2325	0.09719	0.3528	0.13	0.1361	0.5674	-0.2877	0.04709	-0.1203
s__bacterium_F082	0.03129	0.004855	0.03989	0.01054	0.1362	0.5674	-0.02057	0.003367	-0.0086
s__Syntrophothermus_lipocalidus	0.0007249	0.0002606	0.000494	0.0001715	0.1365	0.5674	-9.083e-05	0.0005526	0.0002309
s__Algoriphagus_machipongonensis	0.0002301	4.997e-05	0.0003006	8.116e-05	0.1366	0.5674	-0.0001688	2.779e-05	-7.05e-05
s__Megasphaera_sp._NM10	7.08e-05	7.067e-05	1.692e-05	1.75e-05	0.1366	0.5674	-2.12e-05	0.000129	5.388e-05
s__Spirosoma_radiotolerans	0.0006327	0.000464	0.0001981	0.0003604	0.1367	0.5674	-0.0001713	0.00104	0.0004346
s__Acetobacterium_bakii	0.005121	0.002626	0.007333	0.001437	0.1369	0.5674	-0.005299	0.0008751	-0.002212
s__Meleagris_gallopavo	0.0004118	0.0001675	0.0008029	0.0005018	0.1369	0.5674	-0.0009367	0.0001545	-0.0003911
s__Limulus_polyphemus	0.0001704	9.309e-05	0.0004069	0.0003065	0.1373	0.5674	-0.0005668	9.384e-05	-0.0002365
s__Gilvimarinus_chinensis	2.179e-05	2.614e-05	2.16e-06	4.831e-06	0.1373	0.5674	-7.784e-06	4.704e-05	1.963e-05
s__Nonlabens_dokdonensis	0.0005035	0.000402	0.0009075	0.0003712	0.1374	0.5674	-0.0009683	0.0001603	-0.000404
s__Cycloclasticus_zancles	2.121e-05	2.906e-05	6.582e-05	5.299e-05	0.1374	0.5674	-0.0001069	1.772e-05	-4.461e-05
s__Paenibacillus_sp._JDR-2	0.003589	0.001158	0.002697	0.0003425	0.1375	0.5674	-0.0003534	0.002137	0.000892
s__Anaerolinea_thermolimosa	0.0005868	0.0003706	0.001182	0.000716	0.1375	0.5674	-0.001427	0.0002362	-0.0005952
s__Leifsonia_sp._Root4	5.61e-05	8.524e-05	0.0002491	0.0002473	0.1375	0.5674	-0.0004628	7.676e-05	-0.000193
s__Shewanella_haliotis	1.022e-05	2.284e-05	0.000169	0.0002139	0.1375	0.5674	-0.0003806	6.306e-05	-0.0001588
s__[Clostridium]_celerecrescens	0.01589	0.002608	0.0181	0.001462	0.1376	0.5674	-0.005293	0.0008733	-0.00221
s__Dyadobacter_alkalitolerans	0.0001708	0.0001439	5.745e-05	5.385e-05	0.1377	0.5674	-4.51e-05	0.0002718	0.0001134
s__Promicromonospora_sukumoe	3.149e-05	2.324e-05	1.067e-05	1.609e-05	0.1383	0.5674	-8.33e-06	4.997e-05	2.082e-05
s__Pseudanabaena_sp._'Roaring_Creek'	3.3e-05	3.446e-05	5.866e-06	1.312e-05	0.1385	0.5674	-1.089e-05	6.516e-05	2.713e-05
s__Bacillus_sp._CAG:988	0.002767	0.00151	0.001594	0.0005154	0.1386	0.5674	-0.0004724	0.002818	0.001173
s__Acinetobacter_sp._NIPH_284	0.0007656	0.0004104	0.0003687	0.0003505	0.1387	0.5674	-0.0001597	0.0009535	0.0003969
s__Dechloromonas_agitata	3.771e-05	3.936e-05	6.722e-06	1.503e-05	0.1387	0.5674	-1.246e-05	7.444e-05	3.099e-05
s__Ruminococcus_bromii	0.01181	0.001503	0.01412	0.002753	0.1388	0.5674	-0.005545	0.0009247	-0.00231
s__Blastopirellula_marina	7.702e-06	1.722e-05	5.505e-05	6.205e-05	0.1388	0.5674	-0.0001138	1.906e-05	-4.735e-05
s__Achromobacter_sp._2789STDY5608607	0	0	2.674e-05	3.638e-05	0.1389	0.5674	-6.426e-05	1.078e-05	-2.674e-05
s__Bacillus_clausii	0.001509	0.0005718	0.002332	0.0009637	0.1391	0.5674	-0.001979	0.0003326	-0.000823
s__Dyadobacter_fermentans	0.005805	0.004581	0.01044	0.004341	0.1393	0.5674	-0.01114	0.001873	-0.004635
s__unclassified_g__Sporomusa	0.01242	0.001945	0.01791	0.007214	0.1394	0.5674	-0.0132	0.002215	-0.00549
s__Bacteroides_fluxus	0.2489	0.1108	0.1599	0.04927	0.1397	0.5674	-0.03605	0.2141	0.089
s__Fermentimonas_caenicola	0.002801	0.001044	0.001881	0.0006957	0.1398	0.5674	-0.0003738	0.002214	0.00092
s__Listeria_grayi	0.001279	0.0006941	0.0007499	0.0001981	0.1398	0.5674	-0.0002153	0.001273	0.0005291
s__Clostridium_sp._7_3_54FAA	0.07264	0.01254	0.08754	0.01601	0.1401	0.5674	-0.03587	0.006073	-0.0149
s__Pelagibacterium_halotolerans	6.341e-06	8.691e-06	1.842e-05	1.402e-05	0.1401	0.5674	-2.909e-05	4.932e-06	-1.208e-05
s__Butyrivibrio_sp._VCB2006	0.006035	0.00102	0.007859	0.002274	0.1403	0.5674	-0.004394	0.0007462	-0.001824
s__Bacillus_sp._JCM_19041	0.0004495	0.000231	0.0001885	0.0002719	0.1404	0.5674	-0.0001069	0.0006289	0.000261
s__Flexistipes_sinusarabici	6.657e-05	6.458e-05	1.626e-05	2.36e-05	0.1404	0.5674	-2.06e-05	0.0001212	5.031e-05
s__Nitrincola_sp._A-D6	4.537e-05	6.2e-05	0	0	0.1404	0.5674	-1.857e-05	0.0001093	4.537e-05
s__Bacillus_badius	0.0001853	0.0001966	0.0006221	0.0005638	0.1406	0.5674	-0.001053	0.000179	-0.0004368
s__Burkholderia_sp._LMG_29317	7.271e-05	9.448e-05	0.0001694	9.251e-05	0.1406	0.5674	-0.0002331	3.967e-05	-9.669e-05
s__Thermotoga_naphthophila	4.307e-05	4.005e-05	1.15e-05	1.627e-05	0.141	0.5674	-1.301e-05	7.615e-05	3.157e-05
s__Cryobacterium_sp._MLB-32	0	0	3.565e-05	4.882e-05	0.1411	0.5674	-8.6e-05	1.47e-05	-3.565e-05
s__Bacteroides_sp._CAG:875	0.02949	0.003679	0.03579	0.007799	0.1412	0.5674	-0.01519	0.002593	-0.0063
s__Dialister_invisus	0.001441	0.0003565	0.002179	0.0009463	0.1412	0.5674	-0.001781	0.0003049	-0.000738
s__Idiomarina_sediminum	0	0	3.891e-05	5.329e-05	0.1412	0.5674	-9.387e-05	1.605e-05	-3.891e-05
s__Citreicella_sp._SE45	0	0	3.643e-05	4.989e-05	0.1412	0.5674	-8.788e-05	1.502e-05	-3.643e-05
s__Pseudoalteromonas_sp._P1-25	2.971e-05	4.069e-05	0	0	0.1412	0.5674	-1.225e-05	7.167e-05	2.971e-05
s__uncultured_bacterium_Contig115	2.806e-05	3.843e-05	0	0	0.1412	0.5674	-1.157e-05	6.769e-05	2.806e-05
s__Candidatus_Gottesmanbacteria_bacterium_GW2011_GWA1_43_11	0	0	2.666e-05	3.651e-05	0.1412	0.5674	-6.431e-05	1.099e-05	-2.666e-05
s__unclassified_g__Rhizobium	2.213e-05	3.031e-05	0	0	0.1412	0.5674	-9.128e-06	5.339e-05	2.213e-05
s__Lactobacillus_psittaci	2.086e-05	2.858e-05	0	0	0.1412	0.5674	-8.614e-06	5.033e-05	2.086e-05
s__Natrialba_hulunbeirensis	0	0	2.029e-05	2.779e-05	0.1412	0.5674	-4.895e-05	8.369e-06	-2.029e-05
s__archaeon_GW2011_AR5	2.027e-05	2.776e-05	0	0	0.1412	0.5674	-8.358e-06	4.89e-05	2.027e-05
s__Deinococcus_aquatilis	0	0	1.813e-05	2.483e-05	0.1412	0.5674	-4.374e-05	7.477e-06	-1.813e-05
s__Thermofilum_sp._1807-2	1.771e-05	2.425e-05	0	0	0.1412	0.5674	-7.298e-06	4.272e-05	1.771e-05
s__Sedimenticola_sp._SIP-G1	1.693e-05	2.319e-05	0	0	0.1412	0.5674	-6.985e-06	4.085e-05	1.693e-05
s__Geobacillus_sp._JS12	1.677e-05	2.296e-05	0	0	0.1412	0.5674	-6.908e-06	4.045e-05	1.677e-05
s__Arthrobacter_sp._EpRS71	1.539e-05	2.107e-05	0	0	0.1412	0.5674	-6.339e-06	3.712e-05	1.539e-05
s__Rhodopseudomonas_sp._AAP120	1.489e-05	2.039e-05	0	0	0.1412	0.5674	-6.138e-06	3.592e-05	1.489e-05
s__Bacillus_sp._17376	1.387e-05	1.9e-05	0	0	0.1412	0.5674	-5.724e-06	3.346e-05	1.387e-05
s__Mesorhizobium_sp._LNHC220B00	1.285e-05	1.76e-05	0	0	0.1412	0.5674	-5.3e-06	3.1e-05	1.285e-05
s__Erwinia_typographi	1.271e-05	1.741e-05	0	0	0.1412	0.5674	-5.245e-06	3.066e-05	1.271e-05
s__Parcubacteria_group_bacterium_GW2011_GWA2_46_10	1.17e-05	1.602e-05	0	0	0.1412	0.5674	-4.821e-06	2.822e-05	1.17e-05
s__Haloarcula_sp._CBA1127	1.025e-05	1.404e-05	0	0	0.1412	0.5674	-4.229e-06	2.473e-05	1.025e-05
s__Thermococcus_sp._AM4	7.014e-06	9.607e-06	0	0	0.1412	0.5674	-2.893e-06	1.692e-05	7.014e-06
s__Pediculus_humanus	6.162e-06	8.439e-06	0	0	0.1412	0.5674	-2.541e-06	1.486e-05	6.162e-06
s__Halothece_sp._PCC_7418	0	0	2.04e-05	2.796e-05	0.1413	0.5674	-4.923e-05	8.434e-06	-2.04e-05
s__Micromonospora_rifamycinica	0	0	1.813e-05	2.483e-05	0.1413	0.5674	-4.374e-05	7.477e-06	-1.813e-05
s__SAR86_cluster_bacterium_BACL1_MAG-120507-bin14	0	0	1.78e-05	2.439e-05	0.1413	0.5674	-4.295e-05	7.353e-06	-1.78e-05
s__Patulibacter_minatonensis	0	0	1.482e-05	2.03e-05	0.1413	0.5674	-3.575e-05	6.115e-06	-1.482e-05
s__Clostridium_sp._IBUN125C	1.92e-05	2.631e-05	0	0	0.1414	0.5674	-7.933e-06	4.633e-05	1.92e-05
s__Candidatus_Woesebacteria_bacterium_GW2011_GWB1_38_8	1.651e-05	2.263e-05	0	0	0.1414	0.5674	-6.828e-06	3.985e-05	1.651e-05
s__Methylobacterium_sp._GXF4	1.296e-05	1.777e-05	0	0	0.1414	0.5674	-5.366e-06	3.129e-05	1.296e-05
s__Aurantimicrobium_minutum	1.157e-05	1.586e-05	0	0	0.1414	0.5674	-4.786e-06	2.793e-05	1.157e-05
s__Pseudomonas_sp._Eur1_9.41	3.314e-05	4.543e-05	0	0	0.1415	0.5674	-1.371e-05	7.999e-05	3.314e-05
s__Denitrovibrio_acetiphilus	0.0004729	0.0005627	6.084e-05	5.232e-05	0.1416	0.5674	-0.0001707	0.0009949	0.0004121
s__Psychromonas_arctica	4.395e-05	6.027e-05	0	0	0.1416	0.5674	-1.821e-05	0.0001061	4.395e-05
s__Flexibacter_roseolus	0.007971	0.001326	0.01059	0.003345	0.1418	0.5674	-0.00633	0.001092	-0.002619
s__Thalassobacillus_devorans	9.744e-05	5.425e-05	4.65e-05	4.405e-05	0.1418	0.5674	-2.113e-05	0.000123	5.094e-05
s__Parcubacteria_group_bacterium_GW2011_GWC2_39_14	9.113e-05	8.941e-05	2.179e-05	3.254e-05	0.1418	0.5674	-2.878e-05	0.0001675	6.934e-05
s__unclassified_g__Solibacillus	0	0	2.995e-05	4.109e-05	0.1418	0.5674	-7.233e-05	1.243e-05	-2.995e-05
s__Cyphomyrmex_costatus	2.327e-05	3.192e-05	0	0	0.1418	0.5674	-9.648e-06	5.619e-05	2.327e-05
s__Parus_major	0	0	2.993e-05	4.107e-05	0.1419	0.5674	-7.228e-05	1.242e-05	-2.993e-05
s__Thiomicrospira_sp._Milos-T1	2.746e-05	3.768e-05	0	0	0.1419	0.5674	-1.14e-05	6.632e-05	2.746e-05
s__Methanosaeta_harundinacea	2.054e-05	2.818e-05	0	0	0.1419	0.5674	-8.521e-06	4.96e-05	2.054e-05
s__Armatimonadetes_bacterium_GBS	1.226e-05	1.683e-05	0	0	0.1419	0.5674	-5.096e-06	2.962e-05	1.226e-05
s__Aquincola_tertiaricarbonis	9.964e-06	1.368e-05	0	0	0.1419	0.5674	-4.144e-06	2.407e-05	9.964e-06
s__Bradyrhizobium_sp._Tv2a-2	9.697e-06	1.331e-05	0	0	0.1419	0.5674	-4.029e-06	2.342e-05	9.697e-06
s__Desulfotomaculum_sp._46_296	0.002994	0.001123	0.002094	0.0005162	0.1421	0.5674	-0.0003746	0.002175	0.0009
s__Geoglobus_ahangari	0.0004267	0.0005267	4.056e-05	6.277e-05	0.1422	0.5674	-0.0001609	0.0009332	0.0003861
s__Pseudophaeobacter_arcticus	0	0	7.415e-05	0.0001019	0.1424	0.5674	-0.0001792	3.094e-05	-7.415e-05
s__Janibacter_melonis	0	0	4.584e-05	6.301e-05	0.1424	0.5674	-0.0001108	1.914e-05	-4.584e-05
s__Rhizobium_sp._Root1240	2.283e-05	2.003e-05	6.288e-06	1.078e-05	0.1425	0.5674	-6.916e-06	4e-05	1.654e-05
s__Draconibacterium_sediminis	0.008489	0.001878	0.01077	0.002514	0.1429	0.5674	-0.005517	0.0009552	-0.002281
s__[Clostridium]_saccharolyticum	0.06228	0.006857	0.07177	0.01112	0.143	0.5674	-0.02296	0.003983	-0.00949
s__Azohydromonas_australica	0.001098	0.0002107	0.001397	0.0003532	0.143	0.5674	-0.0007231	0.0001251	-0.000299
s__Mycobacterium_sp._NAZ190054	0.0003186	0.0004257	0.0009865	0.0008155	0.1432	0.5674	-0.001617	0.0002808	-0.0006679
s__unclassified_g__Desulfovibrio	0.04218	0.01002	0.05584	0.01594	0.1433	0.5674	-0.03308	0.005757	-0.01366
s__unclassified_g__Citromicrobium	0	0	3.625e-05	4.995e-05	0.1433	0.5674	-8.776e-05	1.526e-05	-3.625e-05
s__Bacteroides_sp._1_1_6	0.02703	0.01203	0.0398	0.01286	0.1436	0.5674	-0.03093	0.00539	-0.01277
s__Microcebus_murinus	0	0	3.56e-05	4.911e-05	0.1436	0.5674	-8.625e-05	1.505e-05	-3.56e-05
s__[Clostridium]_aminophilum	0.02524	0.003957	0.02886	0.003062	0.1438	0.5674	-0.00878	0.00154	-0.00362
s__Candidatus_Nomurabacteria_bacterium_GW2011_GWE1_32_28	0.00022	0.0003036	0	0	0.1438	0.5674	-9.31e-05	0.0005331	0.00022
s__Campylobacter_upsaliensis	6.195e-05	8.55e-05	0	0	0.1438	0.5674	-2.622e-05	0.0001501	6.195e-05
s__Caloramator_mitchellensis	0.0008921	0.0004934	0.0005195	0.0001455	0.144	0.5674	-0.0001579	0.0009031	0.0003726
s__Paraburkholderia_kururiensis	1.16e-05	1.684e-05	0.000114	0.0001405	0.1444	0.5674	-0.0002483	4.353e-05	-0.0001024
s__Neisseria_flavescens	0	0	1.951e-05	2.698e-05	0.1444	0.5674	-4.733e-05	8.314e-06	-1.951e-05
s__Arthrobacter_castelli	1.248e-05	1.726e-05	0	0	0.1445	0.5674	-5.32e-06	3.028e-05	1.248e-05
s__Chryseobacterium_sp._CF365	4.768e-05	6.581e-05	0.0003142	0.0003628	0.1447	0.5674	-0.0006468	0.0001137	-0.0002665
s__Photobacterium_aquae	1.993e-05	2.954e-05	7.609e-05	7.186e-05	0.1447	0.5674	-0.0001363	2.396e-05	-5.616e-05
s__Mesorhizobium_sp._L48C026A00	6.188e-05	8.561e-05	0	0	0.1447	0.5674	-2.641e-05	0.0001502	6.188e-05
s__Deltaproteobacteria_bacterium_SG8_13	0.0004051	0.0004752	6.029e-05	4.345e-05	0.1448	0.5674	-0.0001473	0.0008369	0.0003448
s__Agrobacterium_fabrum	0	0	3.979e-05	5.509e-05	0.1449	0.5674	-9.66e-05	1.702e-05	-3.979e-05
s__Tropicibacter_naphthalenivorans	0	0	2.867e-05	3.969e-05	0.1449	0.5674	-6.96e-05	1.226e-05	-2.867e-05
s__Candidatus_Peregrinibacteria_bacterium_GW2011_GWA2_47_7	0	0	2.052e-05	2.84e-05	0.1449	0.5674	-4.981e-05	8.768e-06	-2.052e-05
s__Paenibacillus_phage_PG1	0	0	1.425e-05	1.972e-05	0.1449	0.5674	-3.459e-05	6.087e-06	-1.425e-05
s__archaeon_GW2011_AR15	0	0	1.382e-05	1.913e-05	0.1449	0.5674	-3.355e-05	5.908e-06	-1.382e-05
s__Xenopus_laevis	0	0	1.107e-05	1.533e-05	0.1449	0.5674	-2.688e-05	4.739e-06	-1.107e-05
s__Synechococcus_sp._PCC_73109	0	0	6.196e-06	8.578e-06	0.1449	0.5674	-1.504e-05	2.65e-06	-6.196e-06
s__Bacteroides_acidifaciens	0.5394	0.4352	1.051	0.5588	0.145	0.5674	-1.242	0.2188	-0.5116
s__Homo_sapiens	0.001375	0.0005683	0.003363	0.002692	0.145	0.5674	-0.004825	0.0008494	-0.001988
s__Clostridium_sp._CAG:590	0.01372	0.003536	0.01037	0.003002	0.1452	0.5674	-0.001434	0.008134	0.00335
s__Erysipelotrichaceae_bacterium_CAG:64	0.001785	0.001009	0.003436	0.002054	0.1452	0.5674	-0.004011	0.000709	-0.001651
s__Rhodanobacter_denitrificans	0.0008332	0.000429	0.001403	0.0006629	0.1453	0.5674	-0.001384	0.0002445	-0.0005698
s__Turicibacter_sp._HGF1	0.000163	0.0002666	0.0004945	0.000374	0.1453	0.5674	-0.0008052	0.0001422	-0.0003315
s__Salinispora_pacifica	9.289e-05	4.983e-05	4.704e-05	3.941e-05	0.1453	0.5674	-1.967e-05	0.0001114	4.585e-05
s__unclassified_g__Lactobacillus	0.001702	0.0006625	0.003233	0.002017	0.1454	0.5674	-0.00372	0.0006584	-0.001531
s__Advenella_kashmirensis	4.121e-05	5.243e-05	0.0001928	0.0002036	0.1455	0.5674	-0.0003684	6.523e-05	-0.0001516
s__Myxococcales_bacterium_SG8_38	0	0	4.325e-05	5.996e-05	0.1455	0.5674	-0.0001051	1.859e-05	-4.325e-05
s__Campylobacter_showae	0.004297	0.004745	0.0008223	0.0008567	0.1457	0.5674	-0.001498	0.008447	0.003475
s__Candidatus_Entotheonella_sp._TSY2	6.333e-06	1.416e-05	3.267e-05	3.368e-05	0.1458	0.5674	-6.402e-05	1.134e-05	-2.634e-05
s__Stegodyphus_mimosarum	1.586e-05	2.201e-05	0	0	0.1458	0.5674	-6.838e-06	3.856e-05	1.586e-05
s__Pseudomonas_composti	8.017e-06	1.113e-05	0	0	0.1458	0.5674	-3.461e-06	1.95e-05	8.017e-06
s__Halanaerobium_praevalens	0.0003473	0.0002586	0.0001316	0.0001509	0.1459	0.5674	-9.307e-05	0.0005245	0.0002157
s__Sciscionella_marina	1.927e-05	2e-05	0.000106	0.0001187	0.1459	0.5674	-0.0002109	3.741e-05	-8.673e-05
s__Latescibacteria_bacterium_DG_63	0.000363	0.0001201	0.0005202	0.0001824	0.1461	0.5674	-0.0003824	6.802e-05	-0.0001572
s__Alicyclobacillus_pomorum	0.0009995	0.0006745	0.00213	0.001419	0.1463	0.5674	-0.002751	0.0004898	-0.00113
s__Candidatus_Methylomirabilis_oxyfera	0.0001019	6.771e-05	4.597e-05	3.806e-05	0.1463	0.5674	-2.417e-05	0.000136	5.593e-05
s__bacterium_JKG1	0.0009483	0.0002466	0.0004969	0.000577	0.1464	0.5674	-0.0001957	0.001099	0.0004514
s__unclassified_g__Fusobacterium	0.0002447	0.0001518	0.0001174	9.091e-05	0.1464	0.5674	-5.517e-05	0.0003098	0.0001273
s__Leadbetterella_byssophila	0.0001136	0.0001073	0.0003018	0.000239	0.1468	0.5674	-0.0004584	8.198e-05	-0.0001882
s__Gluconacetobacter_diazotrophicus	0.0001309	0.0001354	3.011e-05	3.691e-05	0.1468	0.5674	-4.394e-05	0.0002455	0.0001008
s__Mycobacterium_elephantis	0	0	3.595e-05	5.004e-05	0.1468	0.5674	-8.756e-05	1.566e-05	-3.595e-05
s__Legionella_fallonii	0	0	3.342e-05	4.652e-05	0.1468	0.5674	-8.139e-05	1.455e-05	-3.342e-05
s__Vibrio_ponticus	3.083e-05	4.291e-05	0	0	0.1468	0.5674	-1.342e-05	7.508e-05	3.083e-05
s__Neisseria_bacilliformis	0	0	3.069e-05	4.272e-05	0.1468	0.5674	-7.475e-05	1.337e-05	-3.069e-05
s__Parcubacteria_group_bacterium_GW2011_GWB1_43_6	0	0	2.35e-05	3.271e-05	0.1468	0.5674	-5.723e-05	1.023e-05	-2.35e-05
s__Parcubacteria_group_bacterium_GW2011_GWF1_43_9	0	0	1.823e-05	2.537e-05	0.1468	0.5674	-4.439e-05	7.933e-06	-1.823e-05
s__Parcubacteria_group_bacterium_GW2011_GWF2_39_8b	0	0	1.725e-05	2.402e-05	0.1468	0.5674	-4.202e-05	7.521e-06	-1.725e-05
s__Dehalococcoidia_bacterium_DG_22	4.359e-05	6.068e-05	0	0	0.1469	0.5674	-1.899e-05	0.0001062	4.359e-05
s__Frigoribacterium_sp._Leaf164	3.535e-05	4.921e-05	0	0	0.1469	0.5674	-1.54e-05	8.61e-05	3.535e-05
s__Clavibacter_cf._michiganensis_LMG_26808	2.647e-05	3.685e-05	0	0	0.1469	0.5674	-1.153e-05	6.447e-05	2.647e-05
s__Bradyrhizobiaceae_bacterium_SG-6C	1.823e-05	2.538e-05	0	0	0.1469	0.5674	-7.944e-06	4.44e-05	1.823e-05
s__Alishewanella_sp._WH16-1	1.666e-05	2.319e-05	0	0	0.1469	0.5674	-7.255e-06	4.058e-05	1.666e-05
s__Cryomorphaceae_bacterium_BACL11_MAG-121001-bin54	1.024e-05	1.426e-05	0	0	0.1469	0.5674	-4.466e-06	2.495e-05	1.024e-05
s__Lactobacillus_oeni	9.966e-05	0.0001066	0.0002795	0.0002267	0.1471	0.5674	-0.0004382	7.851e-05	-0.0001798
s__Callithrix_jacchus	1.885e-05	2.626e-05	0	0	0.1472	0.5674	-8.231e-06	4.593e-05	1.885e-05
s__Peptoniphilus_sp._oral_taxon_386	8.522e-05	7.777e-05	2.048e-05	4.58e-05	0.1474	0.5674	-2.834e-05	0.0001578	6.474e-05
s__Saimiri_boliviensis	1.466e-05	2.044e-05	0	0	0.1474	0.5674	-6.419e-06	3.574e-05	1.466e-05
s__unclassified_g__Deinococcus	4.34e-05	6.051e-05	0	0	0.1475	0.5674	-1.9e-05	0.0001058	4.34e-05
s__Pedobacter_ginsenosidimutans	0.001128	0.0004365	0.0007157	0.0003752	0.1478	0.5674	-0.0001813	0.001006	0.0004123
s__Alicycliphilus_sp._CRZ1	6.163e-05	4.452e-05	0.0002635	0.0002782	0.1478	0.5674	-0.0004924	8.868e-05	-0.0002019
s__Halanaerobium_hydrogeniformans	5.528e-05	6.131e-05	0.0003124	0.0003536	0.1479	0.5674	-0.0006272	0.000113	-0.0002571
s__Enterococcus_phage_phifl2	0	0	1.97e-05	2.751e-05	0.1479	0.5674	-4.807e-05	8.67e-06	-1.97e-05
s__Desulfuromonas_sp._WTL	0.0004043	0.0005218	3.017e-05	2.894e-05	0.1481	0.5674	-0.0001648	0.0009131	0.0003741
s__Octopus_bimaculoides	0.001117	0.0004545	0.00255	0.001952	0.1484	0.5674	-0.0035	0.0006339	-0.001433
s__Paenibacillus_sp._D9	1.567e-05	2.146e-05	7.584e-05	8.134e-05	0.1484	0.5674	-0.0001469	2.658e-05	-6.017e-05
s__unclassified_o__Xanthomonadales	6.159e-05	4.946e-05	2.203e-05	2.475e-05	0.1484	0.5674	-1.748e-05	9.66e-05	3.956e-05
s__Streptomyces_lavendulae	5.25e-05	0.0001174	0.0001844	0.0001423	0.1485	0.5674	-0.0003221	5.835e-05	-0.0001319
s__Prochloron_didemni	2.022e-05	2.828e-05	0	0	0.1485	0.5674	-8.944e-06	4.938e-05	2.022e-05
s__Streptomyces_sp._14R-10	1.846e-05	2.581e-05	0	0	0.1485	0.5674	-8.157e-06	4.508e-05	1.846e-05
s__Archaeoglobus_profundus	1.739e-05	2.432e-05	0	0	0.1485	0.5674	-7.691e-06	4.247e-05	1.739e-05
s__Exaiptasia_pallida	1.668e-05	2.332e-05	0	0	0.1485	0.5674	-7.369e-06	4.073e-05	1.668e-05
s__Actinomyces_israelii	1.07e-05	1.496e-05	0	0	0.1485	0.5674	-4.728e-06	2.613e-05	1.07e-05
s__Bacteroides_sp._CAG:702	0.07131	0.009054	0.08463	0.0163	0.1489	0.5674	-0.03255	0.005909	-0.01332
s__Bibersteinia_trehalosi	1.024e-05	2.025e-05	0.0004582	0.0006274	0.1492	0.5674	-0.001095	0.0001994	-0.000448
s__Mycoplasma_mycoides	3.149e-05	2.23e-05	9.517e-06	2.128e-05	0.1497	0.5674	-9.815e-06	5.376e-05	2.197e-05
s__Ruminococcus_sp._HUN007	0.02866	0.007189	0.02204	0.005885	0.1498	0.5674	-0.002961	0.0162	0.00662
s__Peptostreptococcaceae_bacterium_oral_taxon_113	0.004006	0.001057	0.002942	0.001054	0.1498	0.5674	-0.0004754	0.002603	0.001064
s__Methanoculleus_bourgensis	0.0001241	0.0001743	0	0	0.15	0.5674	-5.565e-05	0.0003039	0.0001241
s__Bradyrhizobium_elkanii	7.213e-05	5.851e-05	2.814e-05	1.988e-05	0.15	0.5674	-1.974e-05	0.0001077	4.399e-05
s__Geobacillus_sp._8	1.503e-05	2.059e-05	4.682e-05	3.96e-05	0.15	0.5674	-7.782e-05	1.424e-05	-3.179e-05
s__Macaca_mulatta	0	0	3.067e-05	4.307e-05	0.15	0.5674	-7.509e-05	1.375e-05	-3.067e-05
s__Bacteroides_caccae_CAG:21	0.03545	0.02434	0.06004	0.02453	0.1502	0.5674	-0.06023	0.01105	-0.02459
s__Butyrivibrio_sp._WCD3002	0.008688	0.001423	0.01098	0.002884	0.1502	0.5674	-0.005609	0.001025	-0.002292
s__[Eubacterium]_eligens	0.05635	0.008722	0.04565	0.01227	0.1506	0.5674	-0.004825	0.02622	0.0107
s__Enterobacter_sp._EGD-HP1	3.213e-05	4.52e-05	0	0	0.1506	0.5674	-1.448e-05	7.874e-05	3.213e-05
s__unclassified_g__Viridibacillus	3.175e-05	4.467e-05	0	0	0.1506	0.5674	-1.432e-05	7.782e-05	3.175e-05
s__Campylobacter_hyointestinalis	0	0	2.893e-05	4.069e-05	0.1506	0.5674	-7.089e-05	1.303e-05	-2.893e-05
s__Micromonospora_carbonacea	2.664e-05	3.747e-05	0	0	0.1506	0.5674	-1.2e-05	6.528e-05	2.664e-05
s__Sedimentitalea_nanhaiensis	2.595e-05	3.651e-05	0	0	0.1506	0.5674	-1.17e-05	6.36e-05	2.595e-05
s__Simplicispira_psychrophila	0	0	2.175e-05	3.059e-05	0.1506	0.5674	-5.33e-05	9.797e-06	-2.175e-05
s__Sphingopyxis_macrogoltabida	9.605e-06	1.351e-05	0	0	0.1506	0.5674	-4.328e-06	2.354e-05	9.605e-06
s__Firmicutes_bacterium_CAG:582	6.133e-05	0.0001141	0.0002707	0.0002717	0.1508	0.5674	-0.0005133	9.453e-05	-0.0002094
s__Devriesea_agamarum	4.817e-05	6.079e-05	4.419e-06	9.881e-06	0.1508	0.5674	-1.976e-05	0.0001073	4.375e-05
s__Methanococcoides_burtonii	7.489e-05	0.0001055	0	0	0.151	0.5674	-3.391e-05	0.0001837	7.489e-05
s__Herpetosiphon_geysericola	0.0001057	8.762e-05	4.173e-05	2.103e-05	0.1511	0.5674	-2.896e-05	0.0001569	6.397e-05
s__Paenibacillus_sp._FSL_H7-689	5.284e-05	5.175e-05	0.0001271	9.093e-05	0.1512	0.5674	-0.0001822	3.364e-05	-7.426e-05
s__Haemophilus_aegyptius	1.155e-05	2.582e-05	4.404e-05	3.78e-05	0.1512	0.5674	-7.97e-05	1.472e-05	-3.249e-05
s__Rhodovibrio_salinarum	2.04e-05	1.894e-05	4.884e-06	1.092e-05	0.1512	0.5674	-7.03e-06	3.806e-05	1.552e-05
s__Chlorobium_limicola	0.0003559	0.0002295	0.0007311	0.0004766	0.1513	0.5674	-0.0009207	0.0001703	-0.0003752
s__Streptomyces_sp._AcH_505	0	0	1.936e-05	2.729e-05	0.1513	0.5674	-4.75e-05	8.784e-06	-1.936e-05
s__Methylosinus_sp._LW3	0	0	1.47e-05	2.072e-05	0.1513	0.5674	-3.607e-05	6.668e-06	-1.47e-05
s__Moraxella_ovis	0	0	8.784e-06	1.238e-05	0.1513	0.5674	-2.155e-05	3.983e-06	-8.784e-06
s__Morococcus_cerebrosus	6.63e-05	7.798e-05	9.905e-06	1.553e-05	0.1514	0.5674	-2.56e-05	0.0001384	5.639e-05
s__Corynebacterium_matruchotii	4.017e-05	6.436e-05	9.29e-05	3.722e-05	0.1515	0.5674	-0.0001294	2.394e-05	-5.273e-05
s__Acidaminococcus_intestini	0.004623	0.001049	0.006874	0.002997	0.1516	0.5674	-0.005526	0.001024	-0.002251
s__Paenibacillus_peoriae	0.0004975	0.0002402	0.0008478	0.0004319	0.1516	0.5674	-0.00086	0.0001594	-0.0003503
s__Gardnerella_vaginalis	0.006698	0.005892	0.00251	0.00048	0.1517	0.5674	-0.001908	0.01028	0.004188
s__Clostridium_sp._FS41	0.0256	0.003673	0.02205	0.003405	0.1518	0.5674	-0.001615	0.008715	0.00355
s__Bacillus_sp._NSP9.1	0.0001608	0.0001185	0.0003444	0.0002305	0.1518	0.5674	-0.0004509	8.368e-05	-0.0001836
s__Polymorphum_gilvum	0.0003897	0.0005181	2.271e-05	1.453e-05	0.1521	0.5674	-0.0001675	0.0009015	0.000367
s__Mesorhizobium_sp._F7	3.62e-05	3.637e-05	9.725e-05	7.822e-05	0.1522	0.5674	-0.00015	2.791e-05	-6.105e-05
s__endosymbiont_of_Riftia_pachyptila	1.823e-05	1.858e-05	6.103e-05	5.756e-05	0.1522	0.5674	-0.0001052	1.958e-05	-4.28e-05
s__Lachnospiraceae_bacterium_TF01-11	0.02115	0.005612	0.02704	0.006147	0.1526	0.5674	-0.01447	0.002694	-0.00589
s__Paludibacter_propionicigenes	0.00974	0.00192	0.01144	0.001449	0.1526	0.5674	-0.004181	0.0007806	-0.0017
s__Vibrio_xuii	1.982e-05	2.804e-05	0	0	0.1526	0.5674	-9.097e-06	4.874e-05	1.982e-05
s__Rhizobium_leucaenae	1.973e-05	2.791e-05	0	0	0.1526	0.5674	-9.053e-06	4.851e-05	1.973e-05
s__unclassified_g__Gardnerella	1.705e-05	2.412e-05	0	0	0.1526	0.5674	-7.824e-06	4.192e-05	1.705e-05
s__unclassified_p__Thaumarchaeota	9.724e-06	1.376e-05	0	0	0.1526	0.5674	-4.466e-06	2.391e-05	9.724e-06
s__candidate_division_TM7_genomosp._GTL1	1.635e-05	2.261e-05	0.0003615	0.0004878	0.1527	0.5674	-0.0008487	0.0001584	-0.0003452
s__Psychrobacter_alimentarius	0	0	3.909e-05	5.53e-05	0.1527	0.5674	-9.612e-05	1.794e-05	-3.909e-05
s__Pedobacter_sp._Leaf176	0	0	2.721e-05	3.85e-05	0.1527	0.5674	-6.691e-05	1.249e-05	-2.721e-05
s__Parcubacteria_group_bacterium_GW2011_GWA2_31_28	0	0	2.549e-05	3.607e-05	0.1527	0.5674	-6.269e-05	1.171e-05	-2.549e-05
s__uncultured_bacterium_Contig1772	0	0	2.48e-05	3.51e-05	0.1527	0.5674	-6.1e-05	1.14e-05	-2.48e-05
s__Exiguobacterium_enclense	0	0	2.015e-05	2.852e-05	0.1527	0.5674	-4.956e-05	9.262e-06	-2.015e-05
s__Klebsormidium_flaccidum	0	0	1.869e-05	2.645e-05	0.1527	0.5674	-4.597e-05	8.587e-06	-1.869e-05
s__Cryomorphaceae_bacterium_BACL7_MAG-121220-bin83	0	0	1.547e-05	2.188e-05	0.1527	0.5674	-3.803e-05	7.094e-06	-1.547e-05
s__Candidatus_Amesbacteria_bacterium_GW2011_GWA2_42_12	0	0	1.536e-05	2.173e-05	0.1527	0.5674	-3.777e-05	7.05e-06	-1.536e-05
s__Microgenomates_group_bacterium_GW2011_GWF2_47_9	0	0	1.396e-05	1.975e-05	0.1527	0.5674	-3.433e-05	6.408e-06	-1.396e-05
s__Ochrobactrum_rhizosphaerae	0	0	1.25e-05	1.768e-05	0.1527	0.5674	-3.073e-05	5.733e-06	-1.25e-05
s__Paenibacillus_bovis	0.001057	0.000395	0.001817	0.001002	0.1532	0.5674	-0.001871	0.0003507	-0.00076
s__Flavobacterium_aquidurense	4.856e-05	3.256e-05	0.0001075	7.687e-05	0.1532	0.5674	-0.000145	2.715e-05	-5.894e-05
s__haloalkaliphilic_bacterium_ACht6-1	8.67e-05	3.372e-05	4.95e-05	4.053e-05	0.1532	0.5674	-1.717e-05	9.157e-05	3.72e-05
s__Clostridium_sp._CAG:62	0.01442	0.006208	0.02747	0.01743	0.1533	0.5674	-0.03213	0.006031	-0.01305
s__Paenibacillus_algorifonticola	0.0005977	0.0001664	0.0009287	0.0004386	0.1533	0.5674	-0.0008148	0.0001528	-0.000331
s__Patulibacter_americanus	0	0	4.999e-05	7.086e-05	0.1533	0.5674	-0.0001231	2.309e-05	-4.999e-05
s__Mus_famulus	0	0	4.838e-05	6.858e-05	0.1533	0.5674	-0.0001191	2.234e-05	-4.838e-05
s__Anaeromyxobacter_sp._PSR-1	0	0	4.721e-05	6.692e-05	0.1533	0.5674	-0.0001162	2.18e-05	-4.721e-05
s__Eurypyga_helias	1.936e-05	2.744e-05	0	0	0.1533	0.5674	-8.938e-06	4.766e-05	1.936e-05
s__Enterococcus_pallens	0.001553	0.0005069	0.002468	0.001194	0.1534	0.5674	-0.002253	0.0004227	-0.000915
s__Brevibacillus_phage_Sundance	0	0	4.306e-05	6.105e-05	0.1534	0.5674	-0.000106	1.99e-05	-4.306e-05
s__Streptomyces_cellostaticus	2.409e-05	2.242e-05	5.816e-06	1.301e-05	0.1536	0.5674	-8.458e-06	4.501e-05	1.827e-05
s__Bacillus_sp._URHB0009	0.001401	0.0004717	0.001007	0.0003024	0.1538	0.5674	-0.0001838	0.0009718	0.000394
s__Alkalibacterium_sp._AK22	0.000574	0.0003056	0.001044	0.0005929	0.1539	0.5674	-0.001158	0.0002179	-0.00047
s__Necropsobacter_rosorum	0.0003772	0.0004026	0.001034	0.000841	0.1541	0.5674	-0.001618	0.0003048	-0.0006568
s__halophilic_archaeon_J07HX64	5.418e-05	7.696e-05	0	0	0.1541	0.5674	-2.519e-05	0.0001335	5.418e-05
s__Enterobacteria_phage_RB43	2.71e-05	3.85e-05	0	0	0.1542	0.5674	-1.26e-05	6.68e-05	2.71e-05
s__uncultured_bacterium_Contig248	0.0003736	0.0001907	0.001015	0.0008919	0.1543	0.5674	-0.001582	0.0002992	-0.0006414
s__Parabacteroides_sp._2_1_7	0.000946	0.0008647	0.0002747	0.0004039	0.1544	0.5674	-0.0003129	0.001656	0.0006713
s__Butyrivibrio_sp._XPD2002	0.003971	0.001313	0.005313	0.001384	0.1545	0.5674	-0.003309	0.0006254	-0.001342
s__Streptomyces_sp._150FB	0.0008278	0.001086	6.081e-05	0.0001045	0.1546	0.5674	-0.0003581	0.001892	0.000767
s__Bacillus_smithii	0.0005647	0.0004342	0.0002515	9.951e-05	0.1546	0.5674	-0.0001462	0.0007726	0.0003132
s__Bacteroidales_bacterium_6E	0.0003745	0.0001265	0.000557	0.0002268	0.1547	0.5674	-0.0004503	8.532e-05	-0.0001825
s__[Clostridium]_scindens	0.1193	0.01502	0.1036	0.01666	0.1548	0.5674	-0.007433	0.03883	0.0157
s__Desulfovibrio_oxyclinae	0.001876	0.0004037	0.001511	0.0003263	0.1548	0.5674	-0.0001703	0.0009003	0.000365
s__Leptospira_kirschneri	0	0	8.234e-05	0.0001172	0.1548	0.5674	-0.0002032	3.853e-05	-8.234e-05
s__Anoxybacillus_sp._B2M1	0	0	3.981e-05	5.666e-05	0.1548	0.5674	-9.824e-05	1.862e-05	-3.981e-05
s__Leptospira_biflexa	0	0	3.794e-05	5.399e-05	0.1548	0.5674	-9.362e-05	1.774e-05	-3.794e-05
s__Callorhinchus_milii	0	0	3.359e-05	4.781e-05	0.1548	0.5674	-8.29e-05	1.572e-05	-3.359e-05
s__Streptomyces_sp._e14	0	0	3.246e-05	4.62e-05	0.1548	0.5674	-8.01e-05	1.518e-05	-3.246e-05
s__Microgenomates_group_bacterium_GW2011_GWA2_44_7	0	0	2.354e-05	3.35e-05	0.1548	0.5674	-5.809e-05	1.101e-05	-2.354e-05
s__Neospora_caninum	0.0002752	0.0003919	0	0	0.155	0.5678	-0.000129	0.0006794	0.0002752
s__Streptomyces_turgidiscabies	7.369e-05	0.000105	0	0	0.1553	0.5679	-3.459e-05	0.000182	7.369e-05
s__Nocardioides_sp._CF8	7.888e-05	7.42e-05	2.131e-05	3.516e-05	0.1556	0.5679	-2.711e-05	0.0001422	5.757e-05
s__Prevotella_sp._CAG:617	0.06085	0.04233	0.02874	0.01752	0.1557	0.5679	-0.01514	0.07936	0.03211
s__Achromobacter_sp._2789STDY5608609	0	0	2.642e-05	3.769e-05	0.1557	0.5679	-6.529e-05	1.245e-05	-2.642e-05
s__Maribacter_thermophilus	0	0	1.964e-05	2.802e-05	0.1557	0.5679	-4.854e-05	9.256e-06	-1.964e-05
s__uncultured_bacterium_Contig1795	0	0	1.958e-05	2.794e-05	0.1557	0.5679	-4.839e-05	9.234e-06	-1.958e-05
s__uncultured_marine_virus	0	0	1.849e-05	2.638e-05	0.1557	0.5679	-4.57e-05	8.715e-06	-1.849e-05
s__Novosphingobium_sp._Fuku2-ISO-50	0	0	1.673e-05	2.387e-05	0.1557	0.5679	-4.135e-05	7.887e-06	-1.673e-05
s__Streptococcus_sp._343_SSPC	0.001086	0.0003924	0.002093	0.001382	0.1558	0.5679	-0.002489	0.0004746	-0.001007
s__Herbaspirillum_lusitanum	0.0002641	0.0001242	0.0004467	0.0002292	0.156	0.5685	-0.0004514	8.624e-05	-0.0001826
s__Bacillus_oceanisediminis	4.963e-05	1.769e-05	0.0001052	7.742e-05	0.1564	0.5686	-0.0001375	2.633e-05	-5.557e-05
s__Pseudogulbenkiania_sp._MAI-1	3.993e-05	5.71e-05	0	0	0.1565	0.5686	-1.896e-05	9.882e-05	3.993e-05
s__Leucobacter_chironomi	2.847e-05	4.07e-05	0	0	0.1565	0.5686	-1.35e-05	7.044e-05	2.847e-05
s__Corynebacterium-like_bacterium_B27	2.044e-05	2.922e-05	0	0	0.1565	0.5686	-9.694e-06	5.057e-05	2.044e-05
s__Streptococcus_ferus	2.429e-05	2.266e-05	5.935e-06	1.327e-05	0.1567	0.5686	-8.726e-06	4.544e-05	1.835e-05
s__Mus_sp.	0	0	4.949e-05	7.082e-05	0.1568	0.5686	-0.0001225	2.354e-05	-4.949e-05
s__Verrucomicrobium_sp._BvORR034	1.924e-05	2.753e-05	0	0	0.1568	0.5686	-9.151e-06	4.763e-05	1.924e-05
s__Comamonadaceae_bacterium_H1	6.055e-05	6.31e-05	1.494e-05	1.685e-05	0.1569	0.5686	-2.174e-05	0.000113	4.561e-05
s__Pseudomonas_sp._NBRC_111140	0	0	2.054e-05	2.942e-05	0.157	0.5686	-5.088e-05	9.8e-06	-2.054e-05
s__Lachnospiraceae_bacterium_AC2029	0.01085	0.003084	0.01367	0.0026	0.1573	0.5686	-0.00698	0.00134	-0.00282
s__Falsirhodobacter_sp._alg1	1.847e-05	1.318e-05	7.804e-06	7.755e-06	0.1573	0.5686	-5.105e-06	2.644e-05	1.067e-05
s__Flavobacterium_sp._KMS	9.866e-05	4.773e-05	5.708e-05	3.571e-05	0.1574	0.5686	-1.989e-05	0.0001031	4.158e-05
s__Desulfovibrio_sp._6_1_46AFAA	0.06931	0.01392	0.08431	0.01639	0.1575	0.5686	-0.03718	0.007176	-0.015
s__Habropoda_laboriosa	3.577e-05	3.349e-05	8.657e-05	6.47e-05	0.1575	0.5686	-0.0001259	2.433e-05	-5.08e-05
s__Helicobacter_macacae	2.227e-05	2.779e-05	6.28e-05	5.105e-05	0.1575	0.5686	-0.0001005	1.941e-05	-4.053e-05
s__Streptomyces_aurantiacus	0	0	7.017e-05	0.0001006	0.1575	0.5686	-0.0001739	3.358e-05	-7.017e-05
s__unclassified_f__Peptoniphilaceae	6.451e-05	9.249e-05	0	0	0.1575	0.5686	-3.087e-05	0.0001599	6.451e-05
s__Exiguobacterium_sp._AB2	1.338e-05	4.907e-06	4.905e-05	5.091e-05	0.1575	0.5686	-8.842e-05	1.708e-05	-3.567e-05
s__Prevotella_baroniae	0.01474	0.002938	0.01814	0.003889	0.1576	0.5686	-0.008426	0.001626	-0.0034
s__Thalassomonas_viridans	4.623e-05	6.076e-05	3.544e-06	7.925e-06	0.1579	0.5694	-2.051e-05	0.0001059	4.269e-05
s__Subdoligranulum_sp._CAG:314	0.03093	0.01211	0.02177	0.005153	0.1582	0.5701	-0.004412	0.02273	0.00916
s__Prevotella_sp._P5-60	0.006491	0.002707	0.004202	0.001871	0.1585	0.5704	-0.001105	0.005683	0.002289
s__Faecalicoccus_pleomorphus	0.00311	0.001978	0.005748	0.003236	0.1585	0.5704	-0.006549	0.001273	-0.002638
s__Bacteroides_sp._CAG:754	0.4669	0.3487	0.8489	0.4246	0.1586	0.5704	-0.9486	0.1846	-0.382
s__Acidovorax_sp._Root219	5.921e-05	6.262e-05	0.0002224	0.0002263	0.1587	0.5704	-0.0004053	7.896e-05	-0.0001632
s__Endosymbiont_phage_APSE-1	3.105e-05	4.467e-05	0	0	0.1587	0.5704	-1.502e-05	7.712e-05	3.105e-05
s__Tetrahymena_thermophila	7.444e-05	0.0001071	0	0	0.1588	0.5704	-3.601e-05	0.0001849	7.444e-05
s__Bacteroidetes_bacterium_UKL13-3	0.0001471	2.901e-05	0.0002312	0.0001174	0.159	0.5709	-0.0002088	4.061e-05	-8.41e-05
s__Thalassomonas_actiniarum	5.944e-05	9.597e-05	0.0001756	0.0001371	0.1591	0.571	-0.0002887	5.643e-05	-0.0001162
s__Streptococcus_sp._SK643	6.76e-05	5.022e-05	0.0002355	0.0002366	0.1592	0.5711	-0.0004173	8.154e-05	-0.0001679
s__Chryseobacterium_antarcticum	1.981e-05	1.945e-05	5.767e-05	5.103e-05	0.1596	0.5719	-9.418e-05	1.846e-05	-3.786e-05
s__Bacteroides_helcogenes	0.05811	0.02611	0.03824	0.01181	0.1597	0.5719	-0.009683	0.04942	0.01987
s__Collinsella_sp._CAG:166	0.0004437	0.0003509	0.0001878	0.0001147	0.1597	0.5719	-0.0001248	0.0006366	0.0002559
s__Fictibacillus_sp._FJAT-27399	0.0002152	0.0002712	2.622e-05	2.843e-05	0.1599	0.5721	-9.223e-05	0.0004702	0.000189
s__Thermoanaerobacterium_xylanolyticum	0.003549	0.001584	0.00513	0.001643	0.16	0.5721	-0.003935	0.0007726	-0.001581
s__Lacinutrix_sp._5H-3-7-4	0.0003612	0.0001964	0.0009131	0.0007722	0.16	0.5721	-0.001374	0.0002698	-0.0005519
s__Shewanella_fidelis	4.171e-05	2.523e-05	9.515e-05	7.293e-05	0.1601	0.5721	-0.000133	2.614e-05	-5.344e-05
s__Catenulispora_acidiphila	6.282e-05	9.078e-05	0	0	0.1603	0.5725	-3.08e-05	0.0001564	6.282e-05
s__Clostridium_chauvoei	0.0001387	0.0001643	0.0003064	0.000178	0.1604	0.5725	-0.0004175	8.211e-05	-0.0001677
s__Chryseobacterium_gregarium	0.001166	0.000445	0.001606	0.0004549	0.1605	0.5728	-0.001096	0.0002163	-0.00044
s__[Bacteroides]_pectinophilus	0.01523	0.002134	0.01319	0.00205	0.1606	0.5728	-0.001012	0.005092	0.00204
s__Roseburia_sp._CAG:380	0.008625	0.002265	0.006377	0.002334	0.1609	0.5731	-0.001106	0.005602	0.002248
s__Bordetella_sp._N	4.496e-05	5.969e-05	0.0001102	7.314e-05	0.1609	0.5731	-0.0001626	3.212e-05	-6.524e-05
s__Listeria_marthii	3.942e-05	6.256e-05	0.0002461	0.0002925	0.161	0.5731	-0.0005152	0.0001018	-0.0002067
s__Massilia_timonae	0	0	4.459e-05	6.457e-05	0.1611	0.5734	-0.0001112	2.2e-05	-4.459e-05
s__Arthrobacter_sp._161MFSha2.1	0.0002749	0.0003618	2.284e-05	5.106e-05	0.1615	0.574	-0.0001248	0.0006289	0.0002521
s__Meiothermus_timidus	5.333e-05	5.103e-05	0.0001258	9.176e-05	0.1615	0.574	-0.0001807	3.581e-05	-7.247e-05
s__Bifidobacterium_scardovii	9.96e-05	0.0001209	1.491e-05	2.16e-05	0.1616	0.574	-4.197e-05	0.0002113	8.469e-05
s__Coprothermobacter_platensis	0.001806	0.00049	0.001297	0.0005507	0.1617	0.574	-0.0002512	0.001269	0.000509
s__Thalassotalea_sp._ND16A	2.371e-05	3.108e-05	4.953e-05	2.086e-05	0.1617	0.574	-6.442e-05	1.278e-05	-2.582e-05
s__Cardinium_endosymbiont_of_Bemisia_tabaci	0.0004875	0.0002989	0.000226	0.0002338	0.1619	0.5745	-0.0001298	0.0006528	0.0002615
s__Aerococcus_christensenii	0.0001318	0.0001507	0.001657	0.002209	0.1621	0.5748	-0.003809	0.0007582	-0.001525
s__Paenibacillus_sp._HGF7	3.429e-05	2.615e-05	6.393e-05	3.422e-05	0.1623	0.5752	-7.405e-05	1.477e-05	-2.964e-05
s__Actinoplanes_sp._SE50/110	0.0009663	0.0005914	0.001544	0.0005962	0.1625	0.5753	-0.001444	0.0002883	-0.0005777
s__Chryseobacterium_sp._CF356	0.0007233	0.0002522	0.0004324	0.0003394	0.1625	0.5753	-0.0001452	0.000727	0.0002909
s__Anaerosporomusa_subterraneum	0.006868	0.002922	0.009443	0.002341	0.1626	0.5753	-0.006436	0.001286	-0.002575
s__Glaciecola_sp._HTCC2999	0.0003715	0.0004862	3.434e-05	6.326e-05	0.1627	0.5753	-0.0001685	0.0008428	0.0003372
s__Treponema_succinifaciens	0.002439	0.0008433	0.003311	0.0009488	0.1628	0.5753	-0.002181	0.0004371	-0.000872
s__Roseibium_sp._TrichSKD4	9.322e-06	1.738e-05	4.81e-05	5.367e-05	0.1628	0.5753	-9.696e-05	1.94e-05	-3.878e-05
s__Mycobacterium_phage_LittleE	1.375e-05	3.075e-05	6.451e-05	6.717e-05	0.163	0.5754	-0.0001269	2.542e-05	-5.076e-05
s__Burkholderia_sp._ABCPW_14	4.877e-06	1.091e-05	2.477e-05	2.682e-05	0.163	0.5754	-4.975e-05	9.967e-06	-1.989e-05
s__Lactobacillus_pentosus	5.385e-05	2.477e-05	0.0001161	8.716e-05	0.1631	0.5754	-0.0001557	3.12e-05	-6.225e-05
s__Bacillus_sp._FJAT-27245	8.298e-05	6.558e-05	0.0003622	0.0004013	0.1632	0.5755	-0.0006986	0.0001401	-0.0002792
s__Columba_livia	1.775e-05	2.586e-05	0	0	0.1634	0.5757	-8.919e-06	4.442e-05	1.775e-05
s__uncultured_bacterium_Contig1491	2.777e-05	2.937e-05	7.21e-05	5.762e-05	0.1639	0.5771	-0.000111	2.237e-05	-4.433e-05
s__Parcubacteria_group_bacterium_GW2011_GWC2_44_17	2.417e-05	3.529e-05	0	0	0.1641	0.5775	-1.222e-05	6.056e-05	2.417e-05
s__Anoxybacillus_flavithermus	0.001054	0.0004655	0.0006268	0.0004155	0.1642	0.5775	-0.0002163	0.001071	0.0004272
s__Streptobacillus_moniliformis	0.0009622	0.0001656	0.001501	0.0007694	0.1643	0.5775	-0.00135	0.0002728	-0.0005388
s__uncultured_bacterium_Contigcl_1542	3.156e-05	3.615e-05	5.444e-06	1.217e-05	0.1643	0.5775	-1.322e-05	6.545e-05	2.612e-05
s__Afipia_felis	0.0003458	0.0001015	0.000988	0.0009329	0.1645	0.5777	-0.00161	0.0003256	-0.0006422
s__candidate_division_TM6_bacterium_GW2011_GWE2_31_21	5.894e-05	7.965e-05	4.075e-06	9.112e-06	0.1645	0.5777	-2.781e-05	0.0001375	5.487e-05
s__Bacillus_sp._KCTC_13219	0.0008734	0.000356	0.000569	0.0002684	0.1653	0.5778	-0.0001554	0.0007642	0.0003044
s__Bacteroides_ovatus_CAG:22	0.005675	0.003167	0.009508	0.004638	0.1655	0.5778	-0.009625	0.001959	-0.003833
s__[Bacillus]_selenitireducens	0.0002961	0.0001786	0.0001648	7.136e-05	0.1655	0.5778	-6.704e-05	0.0003296	0.0001313
s__Lactobacillus_camelliae	0.000867	0.0003115	0.001514	0.000896	0.1658	0.5778	-0.001625	0.0003313	-0.000647
s__Lysinibacillus_odysseyi	0.0002935	0.0002151	0.00012	0.0001358	0.1658	0.5778	-8.884e-05	0.0004358	0.0001735
s__Gelidibacter_mesophilus	7.316e-05	7.102e-05	0.0001665	0.000117	0.1658	0.5778	-0.0002345	4.781e-05	-9.334e-05
s__Rhodobacteraceae_bacterium_HTCC2083	4.199e-06	9.39e-06	6.557e-05	8.952e-05	0.1659	0.5778	-0.0001542	3.146e-05	-6.137e-05
s__Clostridium_nexile_CAG:348	0.008986	0.003132	0.01189	0.002885	0.166	0.5778	-0.007295	0.001487	-0.002904
s__Duganella_sp._Leaf126	0	0	2.365e-05	3.47e-05	0.166	0.5778	-5.944e-05	1.214e-05	-2.365e-05
s__Synechococcus_sp._RS9916	0	0	1.572e-05	2.307e-05	0.166	0.5778	-3.951e-05	8.072e-06	-1.572e-05
s__Lactobacillus_diolivorans	0	0	1.385e-05	2.032e-05	0.166	0.5778	-3.481e-05	7.106e-06	-1.385e-05
s__Bacteroides_sp._3_1_23	0.03281	0.0265	0.06037	0.03057	0.1661	0.5778	-0.06928	0.01416	-0.02756
s__Candidatus_Achromatium_palustre	0.0001697	0.000176	0.0003518	0.0002011	0.1661	0.5778	-0.0004577	9.35e-05	-0.0001821
s__Mycoplasma_conjunctivae	4.315e-05	9.649e-05	0.0001374	9.917e-05	0.1663	0.5778	-0.0002369	4.844e-05	-9.425e-05
s__Actinocatenispora_sera	3.87e-05	3.73e-05	9.479e-06	2.12e-05	0.1663	0.5778	-1.502e-05	7.347e-05	2.922e-05
s__Alloprevotella_rava	0.1198	0.1031	0.04353	0.04392	0.1664	0.5778	-0.0393	0.1918	0.07627
s__Tolypothrix_sp._PCC_7601	0.0004705	0.0006913	0	0	0.1665	0.5778	-0.0002424	0.001183	0.0004705
s__Clostridium_sp._CAG:470	0.002769	0.0004928	0.002139	0.0007834	0.1666	0.5778	-0.0003245	0.001584	0.00063
s__Clostridium_sp._C105KSO15	0.02423	0.00193	0.02663	0.002959	0.1667	0.5778	-0.006043	0.001243	-0.0024
s__Acholeplasma_sp._CAG:878	0.001488	0.0004965	0.002138	0.0008179	0.1669	0.5778	-0.001637	0.0003367	-0.00065
s__Roseovarius_atlanticus	2.267e-05	3.334e-05	0	0	0.1669	0.5778	-1.171e-05	5.705e-05	2.267e-05
s__unclassified_g__Lachnoanaerobaculum	0.0002632	0.000124	0.0004153	0.0001862	0.1671	0.5778	-0.0003828	7.861e-05	-0.0001521
s__Phycomyces_blakesleeanus	6.517e-05	5.065e-05	0.0001349	8.917e-05	0.1671	0.5778	-0.0001755	3.603e-05	-6.973e-05
s__Desulfonatronovibrio_hydrogenovorans	3.502e-05	6.207e-05	0.0001311	0.000127	0.1671	0.5778	-0.0002419	4.97e-05	-9.608e-05
s__Methanosaeta_thermophila	9.458e-05	7.529e-05	4.013e-05	2.742e-05	0.1671	0.5778	-2.818e-05	0.0001371	5.445e-05
s__Deferrisoma_camini	0.004061	0.001863	0.005929	0.002021	0.1672	0.5778	-0.004703	0.0009666	-0.001868
s__Actinomyces_turicensis	0	0	5.781e-05	8.51e-05	0.1672	0.5778	-0.0001456	2.995e-05	-5.781e-05
s__alpha_proteobacterium_Mf_1.05b.01	1.97e-05	3.08e-05	6.979e-05	6.708e-05	0.1676	0.5778	-0.0001262	2.603e-05	-5.009e-05
s__Circoviridae_9_LDMD-2013	0	0	3.462e-05	5.103e-05	0.1677	0.5778	-8.725e-05	1.801e-05	-3.462e-05
s__Streptococcus_sp._DD11	0.0009242	0.000397	0.0005882	0.0002963	0.1678	0.5778	-0.0001749	0.0008469	0.000336
s__Arcobacter_butzleri	0.001181	0.0005621	0.001869	0.0008437	0.1679	0.5778	-0.001734	0.0003575	-0.000688
s__Pseudomonas_sp._URMO17WK12:I4	9.734e-06	2.177e-05	8.487e-05	0.0001086	0.1679	0.5778	-0.0001894	3.909e-05	-7.514e-05
s__Cobetia_crustatorum	0	0	3.49e-05	5.147e-05	0.1679	0.5778	-8.798e-05	1.818e-05	-3.49e-05
s__unclassified_o__Oscillatoriales	0	0	2.517e-05	3.713e-05	0.1679	0.5778	-6.346e-05	1.312e-05	-2.517e-05
s__Sulfitobacter_sp._HI0054	0	0	2.033e-05	2.998e-05	0.1679	0.5778	-5.125e-05	1.059e-05	-2.033e-05
s__Maricaulis_maris	0	0	1.533e-05	2.26e-05	0.1679	0.5778	-3.864e-05	7.977e-06	-1.533e-05
s__Streptomyces_erythrochromogenes	0	0	1.341e-05	1.978e-05	0.1679	0.5778	-3.381e-05	6.989e-06	-1.341e-05
s__Candidatus_Wolfebacteria_bacterium_GW2011_GWB1_47_243	0	0	5.082e-06	7.496e-06	0.1679	0.5778	-1.281e-05	2.648e-06	-5.082e-06
s__Roseburia_sp._CAG:18	0.00277	0.0006442	0.003401	0.0006719	0.1681	0.5778	-0.001591	0.0003289	-0.000631
s__Clostridium_argentinense	0.007004	0.002335	0.005346	0.0007319	0.1682	0.5778	-0.0008656	0.004182	0.001658
s__Streptococcus_sp._HTS9	0.0007295	0.0004003	0.000391	0.0002994	0.1685	0.5778	-0.000177	0.000854	0.0003385
s__Enterobacter_sp._Bisph2	6.856e-05	5.844e-05	2.224e-05	3.566e-05	0.1687	0.5778	-2.428e-05	0.0001169	4.632e-05
s__Plesiocystis_pacifica	9.85e-06	2.202e-05	4.026e-05	3.918e-05	0.1688	0.5778	-7.676e-05	1.594e-05	-3.041e-05
s__Oceanobacter_kriegii	0	0	2.646e-05	3.912e-05	0.1688	0.5778	-6.68e-05	1.388e-05	-2.646e-05
s__Candidatus_Pacebacteria_bacterium_GW2011_GWF1_36_5	0.0004676	0.0004284	0.0001231	0.0002753	0.1689	0.5778	-0.0001807	0.0008697	0.0003445
s__Paenibacillus_borealis	0.001259	0.000433	0.0008488	0.000425	0.169	0.5778	-0.0002155	0.001036	0.0004102
s__Dickeya_dianthicola	2.979e-05	4.406e-05	0	0	0.169	0.5778	-1.565e-05	7.523e-05	2.979e-05
s__Streptomyces_roseochromogenus	2.618e-05	3.872e-05	0	0	0.169	0.5778	-1.375e-05	6.611e-05	2.618e-05
s__Geminocystis_sp._NIES-3709	2.234e-05	3.305e-05	0	0	0.169	0.5778	-1.174e-05	5.642e-05	2.234e-05
s__Flammeovirga_yaeyamensis	0	0	9.533e-05	0.000141	0.1691	0.5778	-0.0002407	5.008e-05	-9.533e-05
s__Algiphilus_aromaticivorans	0	0	4.267e-05	6.312e-05	0.1691	0.5778	-0.0001078	2.242e-05	-4.267e-05
[truncated: 4,841 more rows]
