# Supplementary material for: Dietary butyrate ameliorates metabolic health associated with selective proliferation of gut Lachnospiraceae bacterium 28-4
Source: JCI Insight. 2023 Feb 22;8(4):e166655. doi: 10.1172/jci.insight.166655 (PMC9977501; doi:10.1172/jci.insight.166655)
Supplement: Supplemental table 4 [file jciinsight-8-166655-s123.xlsx]

## Sheet: Functinoal contribution of spec
Function	Taxon	butyrate1	butyrate2	butyrate3	butyrate4	butyrate5	control1	control2	control3	control4	control5		p-value
Carbohydrate metabolism	s__Lachnospiraceae_bacterium_28-4	76.3243	114.474	89.3583	59.9763	140.956	11.7144	9.60097	47.3779	32.6275	64.4904		0.00744835
Carbohydrate metabolism	s__Firmicutes_bacterium_ASF500	25.8539	32.5264	24.1038	47.3041	41.2951	21.7338	17.8219	35.0801	24.8965	34.6065		0.226415
Carbohydrate metabolism	s__Oscillibacter_sp._1-3	11.0278	17.0236	13.0223	20.3609	19.2617	11.9109	8.24875	20.4347	18.8432	15.0499		0.675604
Carbohydrate metabolism	s__Bacteroides_uniformis	20.2211	25.5742	34.9524	11.0164	13.0172	6.59716	6.16112	12.1189	7.3325	24.7429		0.125464
Carbohydrate metabolism	s__unclassified_g__Bacteroides	16.5966	14.663	27.0042	7.37699	10.4363	12.586	9.7322	12.8801	7.9132	19.7063		0.517077
Carbohydrate metabolism	s__Bacteroides_sp._CAG:709	8.0052	8.1228	6.63954	6.69771	7.0324	10.1743	4.32992	7.07664	6.32137	15.0664		0.514673
Carbohydrate metabolism	s__unclassified_g__Parabacteroides	2.92259	12.7945	8.24937	0.732332	5.33281	29.3915	7.52374	6.78942	6.79703	18.0999		0.157002
Carbohydrate metabolism	s__Odoribacter_splanchnicus	9.80244	3.98307	4.74347	18.1058	9.51832	2.34938	5.36857	17.2429	7.3505	18.2471		0.834757
Carbohydrate metabolism	s__Bacteroides_sp._CAG:770	13.0433	13.6264	11.194	10.9175	12.0887	17.3061	7.4658	12.3891	11.02	25.3548		0.44286
Carbohydrate metabolism	s__Anaerotruncus_sp._G3(2012)	3.65961	5.04571	4.40992	3.2405	4.78942	3.19695	1.96546	6.08286	4.14157	4.49564		0.749756
Carbohydrate metabolism	s__Bacteroides_sp._CAG:545	10.3403	10.3604	8.77573	8.37255	9.29256	13.2077	5.75508	9.47998	8.24024	20.4955		0.461598
Carbohydrate metabolism	s__Bacteroides_sp._CAG:927	14.7513	7.33741	11.0286	9.22472	9.26748	6.08801	7.89405	9.55039	5.77038	13.8829		0.409528
Carbohydrate metabolism	s__Alistipes_sp._CAG:435	7.38975	7.45701	6.18705	6.076	6.5863	9.69703	4.0956	6.53528	5.85183	14.5338		0.4721
Carbohydrate metabolism	s__Flavonifractor_plautii	4.30109	3.49162	4.01474	3.84471	4.40585	4.56783	3.57565	6.48829	3.97299	5.8691		0.166186
Carbohydrate metabolism	s__Lachnospiraceae_bacterium_10-1	4.70211	5.64311	4.12007	4.43391	5.6509	2.50918	1.54087	5.50167	2.71738	6.5335		0.286686
Carbohydrate metabolism	s__Lachnospiraceae_bacterium_A4	1.70946	1.38717	1.06129	1.20309	1.96415	0.916202	0.338478	2.2362	1.29688	2.33647		0.925735
Carbohydrate metabolism	s__Alistipes_sp._CAG:514	2.64858	2.57171	2.27869	2.32891	2.4868	3.61297	1.51724	2.41107	2.11971	5.13749		0.464243
Carbohydrate metabolism	s__Eubacterium_plexicaudatum	1.89933	3.40476	2.06876	1.91314	3.08743	0.782656	0.562769	2.22027	1.1137	2.01168		0.0388791
Carbohydrate metabolism	s__Mucispirillum_schaedleri	1.25902	15.3113	29.696	0.0637442	2.93791	0.0102863	0.150262	0.127341	0.0381856	0		0.122081
Carbohydrate metabolism	s__Clostridium_sp._ASF502	1.72038	1.3164	1.50088	1.11298	2.34234	0.843085	0.638585	1.52591	1.44446	2.75844		0.723146
Carbohydrate metabolism	s__Dorea_sp._5-2	1.04838	1.21334	1.12019	1.39432	1.49904	1.8128	1.32184	1.26378	1.24343	1.26172		0.387664
Carbohydrate metabolism	s__Bacteroides_acidifaciens	6.35482	2.10738	12.3848	1.00339	4.34246	10.446	7.59421	7.38701	4.57064	6.17525		0.397063
Carbohydrate metabolism	s__Lachnospiraceae_bacterium_A2	1.84436	2.97641	2.25234	1.47044	4.45002	1.14037	0.701178	3.46317	2.27765	4.01616		0.744971
Carbohydrate metabolism	s__Lachnospiraceae_bacterium_COE1	1.41068	1.60869	0.991769	0.815804	2.16142	0.223483	0.344621	0.57356	0.475715	0.919975		0.0101118
Carbohydrate metabolism	s__Pseudoflavonifractor_capillosus	4.4377	2.0607	2.78038	2.78988	3.25348	4.81843	4.00017	6.78726	3.38997	5.96296		0.0306991
Carbohydrate metabolism	s__Bilophila_wadsworthia	3.74302	6.88287	6.74996	5.696	8.60761	3.27314	3.08864	8.28461	3.46296	7.86938		0.446648
Carbohydrate metabolism	s__Clostridium_sp._GD3	2.67668	2.8851	2.53765	2.52323	3.30397	2.4423	1.86957	3.84779	2.3467	3.55774		0.947622
Carbohydrate metabolism	s__Odoribacter_splanchnicus_CAG:14	2.83177	1.13604	1.22667	5.81961	2.95415	0.70409	1.41171	4.68398	1.91543	4.8572		0.949397
Carbohydrate metabolism	s__uncultured_prokaryote	0.555582	0.270264	0.266694	1.44615	0.651295	0.478348	0.33378	0.558322	0.32653	0.652444		0.476552
Carbohydrate metabolism	s__unclassified_o__Clostridiales	2.67863	3.53756	3.36285	2.76792	4.04854	2.99001	2.03654	5.07657	3.06661	5.18281		0.576675
Carbohydrate metabolism	s__Ruminococcaceae_bacterium_D16	3.48259	3.39605	3.27828	4.00063	4.35219	3.62087	2.83936	5.66171	3.6158	4.99849		0.444145
Carbohydrate metabolism	s__Bacteroides_sp._CAG:754	3.6054	1.14168	6.66832	0.638821	2.43347	5.53491	4.21292	4.0877	2.44873	3.35112		0.412206
Carbohydrate metabolism	s__Parabacteroides_goldsteinii	0.834519	4.02929	2.68765	0.347263	1.48995	9.06387	2.37665	1.68647	1.91959	4.65395		0.216436
Carbohydrate metabolism	s__Prevotella_sp._CAG:1031	5.13892	2.3165	3.28876	2.65641	3.00645	1.96588	1.56482	3.27792	1.53905	4.40964		0.357296
Carbohydrate metabolism	s__Intestinimonas_butyriciproducens	2.49492	2.93338	3.63611	3.52335	3.27397	2.31202	2.12424	4.29954	2.17351	4.51727		0.884559
Carbohydrate metabolism	s__Lachnospiraceae_bacterium_3-1	1.96149	2.39976	1.78307	1.37976	3.6813	1.05788	0.87439	2.17793	1.62494	2.63654		0.304264
Carbohydrate metabolism	s__Hungatella_hathewayi	3.68821	4.49378	4.76509	3.72649	6.95265	3.48495	2.25982	5.59575	4.08051	6.85989		0.795062
Carbohydrate metabolism	s__Firmicutes_bacterium_CAG:65	6.20448	2.9019	2.94358	2.99701	9.60666	1.50794	1.93434	4.24379	3.08588	12.131		0.885574
Carbohydrate metabolism	s__Alistipes_finegoldii	12.9167	4.63248	3.53902	3.41897	4.49082	5.16431	1.93763	3.38205	2.90158	9.3039		0.585065
Carbohydrate metabolism	s__Bacteroides_fragilis	1.99509	1.4861	1.47912	1.29064	1.33528	0.696648	0.689171	0.898923	0.60794	1.51848		0.0158341
Carbohydrate metabolism	s__Bacteroides_thetaiotaomicron	1.17127	0.742686	1.72737	0.414085	0.736538	1.06445	0.824287	0.918031	0.46912	1.05675		0.724528
Carbohydrate metabolism	s__Alistipes_sp._CAG:268	22.2848	3.49745	1.92561	1.96022	3.43618	3.11734	0.783822	1.69787	1.36087	8.8848		0.434965
Carbohydrate metabolism	s__Alistipes_sp._CAG:831	0.991569	0.835468	0.727938	0.790222	0.828187	1.01005	0.445483	0.831414	0.665088	1.94255		0.596918
Carbohydrate metabolism	s__Lachnospiraceae_bacterium_7_1_58FAA	0.0899105	0.337269	0.466871	0.406512	0.476435	0.0545886	0.0769292	0.165029	0.126058	0.444161		0.105841
Carbohydrate metabolism	s__[Clostridium]_clostridioforme	0.578079	0.855921	0.766	0.588711	1.2094	0.618113	0.378666	1.00768	0.895076	1.08856		0.991147
Carbohydrate metabolism	s__Clostridium_sp._KNHs209	2.52388	4.62487	3.44378	2.33786	6.59792	1.7298	1.29182	6.49755	3.909	7.09078		0.892812
Carbohydrate metabolism	s__Lachnospiraceae_bacterium_3-2	0.955819	1.39628	1.95887	1.22762	2.19554	0.906454	0.630248	1.41233	1.58178	3.26479		0.981503
Carbohydrate metabolism	s__Alistipes_timonensis	5.89486	1.67003	0.88801	1.17996	1.67595	1.07279	1.62761	2.99711	0.833717	3.75086		0.854016
Carbohydrate metabolism	s__Bacteroides_sp._CAG:1060	2.98968	2.86565	2.54951	2.38334	2.62943	3.68837	1.59655	2.54186	2.12136	5.65171		0.565834
Carbohydrate metabolism	s__Lachnospiraceae_bacterium_M18-1	1.37527	1.79707	1.22488	1.28261	3.02131	1.0034	0.653617	2.26447	1.40065	3.28879		0.976006
Carbohydrate metabolism	others	288.69	280.407	281.57	229.828	287.196	222.894	142.038	297.234	199.847	387.915		0.606444
Global and overview maps	s__Lachnospiraceae_bacterium_28-4	54.8917	82.3102	62.7857	42.8109	103.652	9.499	7.44746	39.3974	28.8783	52.5092		0.0163097
Global and overview maps	s__Firmicutes_bacterium_ASF500	21.0024	27.6953	20.4756	34.5872	34.6024	18.3208	15.3891	28.1471	19.8989	27.7956		0.190813
Global and overview maps	s__Oscillibacter_sp._1-3	10.3748	16.5362	12.6905	16.31	20.4237	11.2669	8.17538	19.0928	19.4553	14.5397		0.792122
Global and overview maps	s__Bacteroides_uniformis	12.4836	15.1017	22.9192	6.14049	7.11433	2.24994	3.45505	6.85248	3.62512	14.6563		0.119928
Global and overview maps	s__unclassified_g__Bacteroides	15.336	13.839	27.0042	5.3697	8.11277	8.46896	7.37901	9.66306	5.52279	15.5505		0.294039
Global and overview maps	s__Bacteroides_sp._CAG:709	17.2661	18.421	14.64	14.7111	15.7699	23.5386	9.81907	15.8143	14.4295	33.7526		0.459865
Global and overview maps	s__unclassified_g__Parabacteroides	2.02474	8.97919	5.90252	0.561521	3.99277	23.2818	5.61236	4.73879	4.83934	13.272		0.158771
Global and overview maps	s__Odoribacter_splanchnicus	10.9913	4.66121	5.22207	21.1251	11.1008	2.65842	6.03555	20.1959	8.53193	20.8689		0.833254
Global and overview maps	s__Bacteroides_sp._CAG:770	11.0229	11.3384	9.27889	9.45536	10.0283	14.8445	6.28517	10.4623	9.30225	21.8685		0.419536
Global and overview maps	s__Anaerotruncus_sp._G3(2012)	2.45095	3.42563	2.5328	1.56663	3.15801	2.63064	1.23904	4.22973	2.61501	2.53872		0.967895
Global and overview maps	s__Bacteroides_sp._CAG:545	9.03153	9.12238	7.41455	7.40098	8.19771	11.7842	4.94652	8.23716	7.19618	17.528		0.465778
Global and overview maps	s__Bacteroides_sp._CAG:927	16.2927	8.09267	11.9588	10.8638	10.7075	6.55684	8.42773	10.0037	6.72821	14.6465		0.280675
Global and overview maps	s__Alistipes_sp._CAG:435	5.88437	6.02862	4.86688	4.71666	5.22311	7.64611	3.62078	5.14564	4.67966	11.2051		0.443348
Global and overview maps	s__Flavonifractor_plautii	4.65585	4.26049	5.62347	5.21759	5.76071	4.82834	4.03807	7.25665	4.31637	7.41766		0.568149
Global and overview maps	s__Lachnospiraceae_bacterium_10-1	3.64039	3.20467	2.44646	2.9316	3.35866	1.82349	1.28572	3.14596	1.83524	5.54553		0.63751
Global and overview maps	s__Lachnospiraceae_bacterium_A4	0.56588	0.535334	0.218066	0.267921	0.719187	0.213259	0.202575	0.842879	0.259523	0.725125		0.94196
Global and overview maps	s__Alistipes_sp._CAG:514	1.93891	1.93427	1.67538	1.56623	1.69935	2.39817	1.02243	1.59337	1.36375	3.57492		0.635594
Global and overview maps	s__Eubacterium_plexicaudatum	0.459674	0.728946	0.405037	0.763286	0.593056	0.257096	0.237186	0.599422	0.361927	0.537266		0.097024
Global and overview maps	s__Mucispirillum_schaedleri	1.64156	20.5277	39.8907	0.0911019	4.06895	0.0152531	0.210896	0.13597	0.0514949	0		0.121521
Global and overview maps	s__Clostridium_sp._ASF502	0.503624	0.427558	0.506642	0.403757	0.860201	0.349262	0.204865	0.428175	0.242377	0.556532		0.115393
Global and overview maps	s__Dorea_sp._5-2	0.64256	0.923371	0.883952	1.10226	1.0559	1.38499	0.921231	0.63507	0.660779	0.805324		0.806108
Global and overview maps	s__Bacteroides_acidifaciens	4.81666	1.61692	8.9608	0.87513	3.15156	7.7714	5.59533	5.39817	3.49458	4.38473		0.395021
Global and overview maps	s__Lachnospiraceae_bacterium_A2	0.253195	0.616866	0.271781	0.20442	1.09657	0.270633	0.224364	0.439892	0.273787	0.766938		0.646409
Global and overview maps	s__Lachnospiraceae_bacterium_COE1	1.03654	0.783375	0.426362	0.681925	1.46568	0.381395	0.419481	0.752372	0.463217	1.23092		0.362964
Global and overview maps	s__Pseudoflavonifractor_capillosus	6.28286	2.42085	3.20531	3.1197	3.67837	6.43279	5.37204	8.41734	4.07978	7.58644		0.0323504
Global and overview maps	s__Bilophila_wadsworthia	4.16631	7.98961	7.81922	6.90521	9.83509	3.91771	3.64216	9.44373	4.07043	9.05504		0.437385
Global and overview maps	s__Clostridium_sp._GD3	6.04332	5.09646	4.48173	6.37713	6.89295	5.55536	4.06313	8.10546	5.09385	7.77154		0.714856
Global and overview maps	s__Odoribacter_splanchnicus_CAG:14	6.06756	2.90761	3.12223	10.356	5.94954	2.47398	3.02407	9.90362	4.36766	10.9462		0.841195
Global and overview maps	s__uncultured_prokaryote	0.216958	0.170011	0.228559	0.180438	0.395379	0.239411	0.172394	0.203188	0.0784673	0.146691		0.18981
Global and overview maps	s__unclassified_o__Clostridiales	1.85344	1.76652	1.87824	1.84142	2.20307	1.89868	1.48473	3.03069	1.83936	3.0726		0.321457
Global and overview maps	s__Ruminococcaceae_bacterium_D16	3.87776	4.04749	3.60171	7.18015	4.85484	3.93347	3.18888	6.08401	3.95707	5.4584		0.829264
Global and overview maps	s__Bacteroides_sp._CAG:754	3.07079	0.971474	5.82331	0.577764	2.0781	5.09793	3.68091	3.51097	2.16464	3.07792		0.368587
Global and overview maps	s__Parabacteroides_goldsteinii	0.388209	1.95927	1.32179	0.0905727	0.765886	5.36141	1.31411	0.880341	0.99427	2.6476		0.178838
Global and overview maps	s__Prevotella_sp._CAG:1031	4.07057	2.35643	2.91713	2.21801	2.49129	2.37224	1.59463	3.0045	1.38678	4.88901		0.826883
Global and overview maps	s__Intestinimonas_butyriciproducens	3.7557	2.54677	3.23195	3.88689	2.94513	4.25514	3.31111	6.55188	3.41787	5.10981		0.0897239
Global and overview maps	s__Lachnospiraceae_bacterium_3-1	0.779065	1.11009	0.456338	0.79326	1.9778	0.299228	0.440739	0.780135	0.55946	1.00921		0.197886
Global and overview maps	s__Hungatella_hathewayi	2.47232	2.43639	2.96155	2.11191	3.41811	2.53273	1.5486	2.90988	2.75992	4.06657		0.861565
Global and overview maps	s__Firmicutes_bacterium_CAG:65	6.7527	2.22834	3.33781	2.78485	9.03976	1.49186	2.20513	3.70014	2.99735	11.8764		0.874924
Global and overview maps	s__Alistipes_finegoldii	12.4459	3.55212	2.06941	2.14228	3.19017	3.46255	1.13673	2.01493	1.74819	7.42943		0.520974
Global and overview maps	s__Bacteroides_fragilis	0.571187	0.270907	0.689133	0.577983	0.488987	0.405476	0.402507	0.886292	0.417143	0.713701		0.719089
Global and overview maps	s__Bacteroides_thetaiotaomicron	0.0908684	0.0308422	0.211865	0.0300255	0.074261	0.116251	0.117944	0.148786	0.0603246	0.107476		0.550369
Global and overview maps	s__Alistipes_sp._CAG:268	20.0085	4.7597	3.09051	3.62196	4.6264	5.50495	1.80827	3.15258	2.86006	11.2799		0.544445
Global and overview maps	s__Alistipes_sp._CAG:831	7.86454	7.81782	6.33691	6.76033	6.89575	10.2569	4.38358	7.14336	6.15591	15.4593		0.455136
Global and overview maps	s__Lachnospiraceae_bacterium_7_1_58FAA	0.137723	0.505575	0.738116	0.538375	0.651875	0.0881835	0.150217	0.269372	0.180339	0.588606		0.0923973
Global and overview maps	s__[Clostridium]_clostridioforme	0.297988	0.514735	0.416349	0.248247	0.768019	0.334519	0.258661	0.698905	0.476057	0.673291		0.766329
Global and overview maps	s__Clostridium_sp._KNHs209	2.73051	6.2123	4.1734	2.66395	7.74785	2.0017	1.44917	8.46831	4.7002	7.90732		0.912476
Global and overview maps	s__Lachnospiraceae_bacterium_3-2	0.657829	1.03757	1.73492	1.10102	1.39498	0.756433	0.341028	0.534337	0.911074	2.23201		0.560714
Global and overview maps	s__Alistipes_timonensis	6.13752	1.62885	0.910164	1.13605	1.7271	1.19946	1.4727	2.9238	0.86765	3.80202		0.825705
Global and overview maps	s__Bacteroides_sp._CAG:1060	6.27879	6.48732	5.38511	5.36949	5.70003	8.43237	3.56198	5.78375	5.07156	12.2893		0.467234
Global and overview maps	s__Lachnospiraceae_bacterium_M18-1	0.464797	0.796223	0.627427	0.499332	1.27146	0.482344	0.28883	0.69027	0.44251	1.14374		0.573853
Global and overview maps	others	225.795	207.649	211.847	173.433	208.727	167.4	105.087	216.465	146.93	280.131		0.497418
Amino acid metabolism	s__Lachnospiraceae_bacterium_28-4	52.3801	78.1364	59.3858	40.057	98.7217	8.51015	7.08391	36.2042	26.9979	48.8825		0.01516
Amino acid metabolism	s__Firmicutes_bacterium_ASF500	20.6407	27.949	20.762	38.1278	32.9815	18.6108	15.0693	29.9594	20.6685	27.6991		0.233634
Amino acid metabolism	s__Oscillibacter_sp._1-3	9.49351	15.2693	11.3519	14.2303	17.9195	10.1055	7.21743	17.4318	16.5537	13.8489		0.80497
Amino acid metabolism	s__Bacteroides_uniformis	11.6895	14.9218	21.9039	5.33141	6.69381	2.13087	3.2422	5.99642	3.13597	13.7155		0.115979
Amino acid metabolism	s__unclassified_g__Bacteroides	13.0797	11.7408	23.2447	4.53868	7.0075	7.33999	6.38511	8.3806	4.58311	13.7242		0.314331
Amino acid metabolism	s__Bacteroides_sp._CAG:709	13.4902	14.8411	11.7739	11.3164	12.6272	18.6676	7.81478	12.7133	11.2462	26.4274		0.463849
Amino acid metabolism	s__unclassified_g__Parabacteroides	1.87449	8.41883	5.38296	0.727519	3.77241	20.9478	5.12823	4.46783	4.51619	12.1461		0.160293
Amino acid metabolism	s__Odoribacter_splanchnicus	8.54033	3.81092	4.18295	16.1491	8.76796	2.27374	4.54724	15.6368	6.59255	16.1175		0.843162
Amino acid metabolism	s__Bacteroides_sp._CAG:770	10.8073	11.0176	9.06075	9.06994	9.78675	14.6663	6.246	9.79489	8.76515	21.1743		0.438483
Amino acid metabolism	s__Anaerotruncus_sp._G3(2012)	1.95224	2.86167	2.31672	1.35666	2.93065	2.40339	1.1154	3.54015	1.79315	2.46888		0.969876
Amino acid metabolism	s__Bacteroides_sp._CAG:545	6.09638	6.20204	4.943	4.93909	5.46035	7.71834	3.3006	5.59487	4.85446	11.7593		0.474171
Amino acid metabolism	s__Bacteroides_sp._CAG:927	13.4467	6.88799	9.68214	8.87589	9.26795	5.39042	6.40865	8.07508	5.40426	11.6633		0.195322
Amino acid metabolism	s__Alistipes_sp._CAG:435	5.59561	5.80834	4.68293	4.57018	5.02481	7.31474	3.28791	4.96262	4.48538	10.8053		0.46626
Amino acid metabolism	s__Flavonifractor_plautii	4.48163	3.90426	5.20378	4.71899	5.0491	4.62864	3.90578	6.97785	3.8249	7.06202		0.446405
Amino acid metabolism	s__Lachnospiraceae_bacterium_10-1	3.93064	3.63844	2.88949	2.76877	3.72167	1.89261	1.20467	3.66965	2.39407	6.27053		0.750642
Amino acid metabolism	s__Lachnospiraceae_bacterium_A4	0.740598	0.537109	0.17565	0.385793	0.841325	0.279607	0.2894	0.694649	0.311698	0.868888		0.790091
Amino acid metabolism	s__Alistipes_sp._CAG:514	5.43136	5.61592	4.71156	4.61232	5.20942	7.59511	3.26576	5.24502	4.7138	10.9834		0.388195
Amino acid metabolism	s__Eubacterium_plexicaudatum	0.406645	0.603892	0.402438	0.594502	0.818862	0.351614	0.322754	0.769149	0.544597	0.832491		0.99316
Amino acid metabolism	s__Mucispirillum_schaedleri	1.21979	16.1582	31.2478	0.0543013	3.06201	0.00894239	0.149026	0.115109	0.0299757	0.00377715		0.12319
Amino acid metabolism	s__Clostridium_sp._ASF502	1.20454	1.29097	1.30924	1.32547	2.40348	1.28576	0.622214	2.8184	1.55017	2.40212		0.626952
Amino acid metabolism	s__Dorea_sp._5-2	0.739697	1.00141	0.944217	1.07138	1.28476	1.31739	0.822054	0.984239	0.784624	1.0365		0.885224
Amino acid metabolism	s__Bacteroides_acidifaciens	4.15085	1.44224	8.30629	0.819795	2.92174	7.04849	5.13517	4.86591	3.00895	4.03396		0.410888
Amino acid metabolism	s__Lachnospiraceae_bacterium_A2	0.313098	0.520307	0.445916	0.253398	1.15263	0.401816	0.452028	0.965233	0.70144	1.6669		0.316232
Amino acid metabolism	s__Lachnospiraceae_bacterium_COE1	0.360727	0.395667	0.467217	0.40162	0.696997	0.220644	0.27048	0.736207	0.625621	1.04726		0.502959
Amino acid metabolism	s__Pseudoflavonifractor_capillosus	4.84943	2.13135	2.93516	2.56155	2.73286	4.84214	4.00415	6.54648	3.1652	5.8743		0.0438414
Amino acid metabolism	s__Bilophila_wadsworthia	2.9809	5.60811	5.28746	4.75868	6.74491	2.86995	2.77389	7.13262	2.93321	6.64163		0.617569
Amino acid metabolism	s__Clostridium_sp._GD3	5.53035	5.1799	4.36534	6.43039	6.9114	4.91088	3.72004	7.37884	4.52529	7.63437		0.95785
Amino acid metabolism	s__Odoribacter_splanchnicus_CAG:14	4.9881	2.46213	2.66534	8.51544	4.84505	2.21629	2.38464	7.91864	3.47274	8.85611		0.88196
Amino acid metabolism	s__uncultured_prokaryote	1.09228	1.041	0.976242	0.907763	1.21235	1.35207	0.690293	1.0571	0.748928	1.96135		0.639013
Amino acid metabolism	s__unclassified_o__Clostridiales	1.5718	1.55901	1.88913	2.18767	1.89363	1.65411	0.929052	2.02971	1.45656	2.47796		0.709335
Amino acid metabolism	s__Ruminococcaceae_bacterium_D16	3.4796	4.55842	3.79265	9.39211	4.88812	3.30498	2.69262	5.28717	3.81835	5.23935		0.361445
Amino acid metabolism	s__Bacteroides_sp._CAG:754	2.88003	0.913135	5.37856	0.518453	1.92355	4.85416	3.32604	3.26407	1.99154	2.89554		0.365383
Amino acid metabolism	s__Parabacteroides_goldsteinii	0.308431	1.41139	0.897075	0.0675969	0.562482	3.90717	1.0445	0.639042	0.713928	1.9522		0.164065
Amino acid metabolism	s__Prevotella_sp._CAG:1031	2.43561	0.997568	1.46601	1.13869	1.38414	0.98259	0.749774	1.62776	0.775304	2.03264		0.50421
Amino acid metabolism	s__Intestinimonas_butyriciproducens	3.51604	2.2407	2.81505	3.14004	2.22057	3.85988	2.95038	5.927	3.04999	4.40285		0.0699654
Amino acid metabolism	s__Lachnospiraceae_bacterium_3-1	0.749616	0.808588	0.536688	2.03531	1.56989	0.372724	0.413375	0.843381	0.649387	1.01565		0.158711
Amino acid metabolism	s__Hungatella_hathewayi	2.06882	1.85451	2.01263	1.75206	2.96845	1.83745	1.19035	2.9008	2.07446	3.10133		0.833605
Amino acid metabolism	s__Firmicutes_bacterium_CAG:65	5.22435	1.86068	2.8772	2.17132	7.3478	1.21415	1.7048	2.9856	2.45785	9.41913		0.856904
Amino acid metabolism	s__Alistipes_finegoldii	11.5924	1.54047	0.615974	0.740845	1.42631	1.30434	0.18349	0.635358	0.493313	3.9699		0.424927
Amino acid metabolism	s__Bacteroides_fragilis	1.25844	1.0933	1.16252	0.870823	1.12282	1.12966	0.638599	1.3218	0.791611	2.3077		0.661993
Amino acid metabolism	s__Bacteroides_thetaiotaomicron	0.134485	0.192924	0.228774	0.0412748	0.0502305	0.0848283	0.0107351	0.0166475	0.0407325	0.0646358		0.0634779
Amino acid metabolism	s__Alistipes_sp._CAG:268	18.5677	3.21733	1.67905	1.80316	3.21983	3.23181	0.972726	1.79094	1.63233	8.4029		0.497435
Amino acid metabolism	s__Alistipes_sp._CAG:831	10.6126	10.8199	8.66867	8.94967	9.41978	14.2078	6.03672	9.70307	8.51981	20.7581		0.436897
Amino acid metabolism	s__Lachnospiraceae_bacterium_7_1_58FAA	1.01078	1.90925	1.69652	1.25611	1.91785	0.628073	0.575254	1.08302	0.891491	1.46394		0.0325076
Amino acid metabolism	s__[Clostridium]_clostridioforme	0.529237	0.857669	1.07297	0.497567	1.42964	0.38416	0.367123	1.17607	0.796993	1.66667		0.997989
Amino acid metabolism	s__Clostridium_sp._KNHs209	2.04254	4.11074	2.59822	1.89544	5.23374	1.36826	0.912132	5.18509	3.11647	5.08947		0.970736
Amino acid metabolism	s__Lachnospiraceae_bacterium_3-2	0.66401	0.891422	1.61991	0.958378	1.32411	0.604585	0.309457	0.54704	0.7747	2.14884		0.575688
Amino acid metabolism	s__Alistipes_timonensis	5.82964	1.24261	0.473636	0.586695	1.22822	0.882084	1.14342	2.34115	0.498202	3.10659		0.809377
Amino acid metabolism	s__Bacteroides_sp._CAG:1060	2.95017	3.23877	2.59206	2.51769	2.72508	3.94696	1.68199	2.75834	2.51482	5.62408		0.492616
Amino acid metabolism	s__Lachnospiraceae_bacterium_M18-1	0.50122	1.00862	0.842542	0.641936	1.05649	0.583953	0.280854	0.989157	0.640218	1.094		0.622931
Amino acid metabolism	others	198.311	182.064	186.402	154.452	189.103	144.18	94.1299	199.867	131.014	245.546		0.510145
Membrane transport	s__Lachnospiraceae_bacterium_28-4	67.9332	101.114	78.5132	53.4076	120	8.95547	6.85593	34.0648	23.5548	49.8597		0.0031759
Membrane transport	s__Firmicutes_bacterium_ASF500	15.8201	17.5664	15.0782	24.356	23.2103	13.8593	10.3505	23.2366	15.5592	20.8906		0.446363
Membrane transport	s__Oscillibacter_sp._1-3	11.3858	19.0663	14.766	18.1901	20.4552	12.4517	7.90877	22.5783	18.7645	18.8093		0.833613
Membrane transport	s__Bacteroides_uniformis	3.45913	4.22391	6.45024	1.61328	1.82538	0.59687	0.969914	1.70359	0.97159	3.6971		0.102198
Membrane transport	s__unclassified_g__Bacteroides	6.29542	4.93726	10.1561	2.0296	3.18564	3.77538	3.3135	4.08224	2.29395	5.92498		0.373866
Membrane transport	s__Bacteroides_sp._CAG:709	4.71469	5.13684	3.97754	4.07302	4.3517	6.52917	2.92973	4.80838	4.19709	9.57745		0.351001
Membrane transport	s__unclassified_g__Parabacteroides	0.462659	2.44117	1.34065	0.0911983	0.957661	5.6913	1.59712	1.34914	1.34819	3.39154		0.122942
Membrane transport	s__Odoribacter_splanchnicus	5.81452	2.4532	2.9057	9.22852	5.36415	1.40646	3.22629	10.15	4.18745	10.8722		0.728034
Membrane transport	s__Bacteroides_sp._CAG:770	5.61532	5.59054	4.73438	4.61766	5.19084	7.07876	3.13079	5.04328	4.43808	11.2229		0.48977
Membrane transport	s__Anaerotruncus_sp._G3(2012)	7.22059	9.65113	8.16235	9.55695	10.4366	6.53558	2.71453	10.0751	7.26585	9.39753		0.238718
Membrane transport	s__Bacteroides_sp._CAG:545	3.26525	3.24171	2.65535	2.77495	3.00215	4.28673	1.5665	3.11569	2.71829	6.6243		0.459162
Membrane transport	s__Bacteroides_sp._CAG:927	4.52918	2.24796	3.40741	2.97428	3.25795	1.94829	2.10472	2.81301	1.79155	3.86047		0.180436
Membrane transport	s__Alistipes_sp._CAG:435	5.0477	4.93254	4.00567	3.92247	4.59697	6.34609	2.80084	4.62318	4.11092	9.71233		0.426541
Membrane transport	s__Flavonifractor_plautii	2.27859	2.41648	2.35757	2.54615	2.48523	2.29995	1.57613	3.19771	2.71649	3.56281		0.489457
Membrane transport	s__Lachnospiraceae_bacterium_10-1	3.16552	5.03746	3.58724	3.00701	5.04638	1.77384	1.27823	6.37373	3.3644	6.41427		0.916812
Membrane transport	s__Lachnospiraceae_bacterium_A4	2.21603	3.36344	1.86062	1.18609	3.21048	1.01229	0.809469	2.8385	1.15492	2.37749		0.242739
Membrane transport	s__Alistipes_sp._CAG:514	2.39361	2.43966	2.04379	2.0101	2.35702	3.15804	1.37317	2.33468	2.02121	4.79378		0.437388
Membrane transport	s__Eubacterium_plexicaudatum	2.3684	3.80076	3.06909	2.76037	4.59933	0.897372	0.764609	2.48563	1.81844	2.8694		0.0273516
Membrane transport	s__Mucispirillum_schaedleri	0.944403	11.8735	24.0228	0.0395972	2.0842	0.0118271	0.107956	0.118634	0.0266551	0.00383633		0.129602
Membrane transport	s__Clostridium_sp._ASF502	3.2152	4.19127	3.94771	3.2507	5.59253	1.98675	1.05997	5.52861	3.65879	5.97173		0.714847
Membrane transport	s__Dorea_sp._5-2	0.98071	1.59933	1.48652	0.929421	1.21398	1.14727	1.05387	1.24345	1.24194	1.79761		0.77569
Membrane transport	s__Bacteroides_acidifaciens	1.2126	0.395237	2.45552	0.189784	0.842754	2.07795	1.49343	1.36405	0.725677	1.0562		0.501005
Membrane transport	s__Lachnospiraceae_bacterium_A2	1.3679	1.90703	1.32436	1.10281	2.76631	0.850212	0.746529	2.90941	1.80309	3.09515		0.754229
Membrane transport	s__Lachnospiraceae_bacterium_COE1	2.2761	3.55179	2.22999	1.87815	4.1584	1.24473	0.912822	4.40015	2.40912	4.07454		0.807542
Membrane transport	s__Pseudoflavonifractor_capillosus	2.50421	2.59096	2.47628	2.04202	3.62388	2.0053	1.39277	3.1522	1.9741	3.34041		0.564409
Membrane transport	s__Bilophila_wadsworthia	2.78571	4.89752	4.46858	4.03486	5.78074	2.58844	2.45179	5.96308	2.62454	6.1873		0.676794
Membrane transport	s__Clostridium_sp._GD3	2.1822	1.73921	1.73609	2.2459	2.63804	2.05931	2.03409	3.21381	1.89005	3.04548		0.330448
Membrane transport	s__Odoribacter_splanchnicus_CAG:14	1.69899	0.667541	0.814797	2.90748	1.68535	0.405447	0.903951	3.00832	1.20879	3.25585		0.781377
Membrane transport	s__uncultured_prokaryote	0	0	0	0.00508906	0.00508906	0	0	0	0.00508906	0.00508906		1
Membrane transport	s__unclassified_o__Clostridiales	4.95679	5.68177	4.81228	3.87094	9.17757	2.96381	1.61398	7.90123	4.91467	8.611		0.768428
Membrane transport	s__Ruminococcaceae_bacterium_D16	1.20123	3.25464	2.7373	4.55013	3.51059	1.54608	1.26183	2.91497	1.86923	3.46092		0.258416
Membrane transport	s__Bacteroides_sp._CAG:754	0.483836	0.157609	1.1543	0.0889579	0.358662	0.826625	0.718238	0.576365	0.344236	0.477558		0.520473
Membrane transport	s__Parabacteroides_goldsteinii	0.140896	0.859208	0.61965	0.0506534	0.315559	2.01254	0.497399	0.374088	0.412483	1.13021		0.198236
Membrane transport	s__Prevotella_sp._CAG:1031	4.19309	2.3031	2.89671	2.19628	2.25343	1.59715	2.01658	2.52322	1.24011	3.99926		0.443443
Membrane transport	s__Intestinimonas_butyriciproducens	2.13005	2.6433	2.42577	2.13099	2.67828	2.2738	1.60302	4.58056	2.68529	3.03083		0.421422
Membrane transport	s__Lachnospiraceae_bacterium_3-1	1.41022	2.29687	2.07428	1.23768	2.86913	0.831067	0.408446	1.79581	1.36114	2.1547		0.16279
Membrane transport	s__Hungatella_hathewayi	2.89667	4.38774	3.44024	1.75886	3.70675	1.949	1.26452	3.94812	3.45355	4.39967		0.760073
Membrane transport	s__Firmicutes_bacterium_CAG:65	1.31814	0.441586	0.543733	0.562727	2.35747	0.336041	0.429703	0.821546	0.575011	3.19662		0.96777
Membrane transport	s__Alistipes_finegoldii	3.76571	0.497683	0.0980545	0.191877	0.47539	0.319043	0.015433	0.105638	0.122283	1.27584		0.408901
Membrane transport	s__Bacteroides_fragilis	0.402425	0.0378027	0.473968	0.155969	0.0551078	0.0594059	0.049505	0.172913	0.029703	0.217822		0.256546
Membrane transport	s__Bacteroides_thetaiotaomicron	0	0	0.00274348	0	0.00548697	0	0	0.00548697	0.00548697	0.00274348		0.523742
Membrane transport	s__Alistipes_sp._CAG:268	7.67509	1.31883	0.657753	0.674716	1.31713	1.43087	0.359739	0.776257	0.835171	3.39301		0.5218
Membrane transport	s__Alistipes_sp._CAG:831	0	0	0	0	0	0	0.0058651	0	0	0		0.346594
Membrane transport	s__Lachnospiraceae_bacterium_7_1_58FAA	0.907541	0.644153	0.814166	0.635218	0.495606	0.998656	0.632839	1.74098	0.88484	1.15258		0.0907162
Membrane transport	s__[Clostridium]_clostridioforme	0.885186	1.02657	0.858869	3.01501	0.849247	0.494912	0.432045	0.862901	0.824032	1.13256		0.227842
Membrane transport	s__Clostridium_sp._KNHs209	1.00403	1.82632	1.12016	0.853354	2.13486	0.527132	0.342963	2.01506	1.02762	1.8691		0.599113
Membrane transport	s__Lachnospiraceae_bacterium_3-2	0.968588	0.942639	1.11187	0.831323	1.17857	0.610362	0.306747	0.73658	0.687876	1.55491		0.325191
Membrane transport	s__Alistipes_timonensis	1.54551	0.339132	0.112923	0.187754	0.258857	0.162883	0.375913	0.530608	0.142793	0.759652		0.753749
Membrane transport	s__Bacteroides_sp._CAG:1060	0	0	0	0	0	0	0	0	0	0		#DIV/0!
Membrane transport	s__Lachnospiraceae_bacterium_M18-1	1.08301	1.9113	1.11841	0.750341	1.61123	0.692935	0.32221	1.41378	0.852412	1.4518		0.277855
Membrane transport	others	133.028	155.772	138.602	125.649	178.717	98.7979	64.555	180.564	117.25	201.705		0.627133
Nucleotide metabolism	s__Lachnospiraceae_bacterium_28-4	38.9049	59.4457	45.1789	30.2722	74.0885	6.16456	5.26062	25.8861	18.4771	34.3904		0.0110104
Nucleotide metabolism	s__Firmicutes_bacterium_ASF500	17.0514	20.8178	14.8449	33.8893	24.2603	14.7086	12.6269	23.7761	15.9802	21.1837		0.284399
Nucleotide metabolism	s__Oscillibacter_sp._1-3	5.982	7.40156	5.62935	8.03045	10.0972	5.74407	4.54474	9.94531	9.84167	8.27052		0.862841
Nucleotide metabolism	s__Bacteroides_uniformis	8.53041	7.46727	11.6117	2.59775	3.21174	1.27588	1.55049	3.01482	1.67575	7.51332		0.110932
Nucleotide metabolism	s__unclassified_g__Bacteroides	7.33103	6.1742	12.8307	2.26333	4.21313	5.6108	4.76134	5.23706	3.07384	7.47043		0.508493
Nucleotide metabolism	s__Bacteroides_sp._CAG:709	11.644	11.9217	9.3638	9.77179	10.5074	15.6929	6.43201	10.8518	9.65304	23.0982		0.4195
Nucleotide metabolism	s__unclassified_g__Parabacteroides	0.839483	3.9494	2.50686	0.134814	1.65806	10.2713	2.40354	2.13975	2.18558	5.88564		0.147866
Nucleotide metabolism	s__Odoribacter_splanchnicus	8.22532	3.49471	3.80653	15.1695	8.14639	1.93537	4.26752	15.3382	6.14359	15.2666		0.82139
Nucleotide metabolism	s__Bacteroides_sp._CAG:770	7.40315	7.44	6.46531	6.29112	7.00496	10.0201	4.27037	6.87311	6.02633	14.5947		0.455701
Nucleotide metabolism	s__Anaerotruncus_sp._G3(2012)	0.838147	1.55199	1.03266	0.711636	1.17669	0.839497	0.230596	2.11244	1.39691	0.996566		0.88159
Nucleotide metabolism	s__Bacteroides_sp._CAG:545	5.80518	5.80818	4.99715	4.92735	5.34467	7.65048	3.3947	5.36536	4.49387	12.1834		0.451728
Nucleotide metabolism	s__Bacteroides_sp._CAG:927	15.5754	8.66058	11.4414	9.75159	10.7337	7.01489	7.55233	9.7643	6.13672	14.5934		0.281909
Nucleotide metabolism	s__Alistipes_sp._CAG:435	11.3962	11.1472	9.30495	9.84258	10.2686	15.0074	6.46831	10.5034	9.15308	22.7145		0.4317
Nucleotide metabolism	s__Flavonifractor_plautii	2.35477	1.92391	2.43578	2.29125	2.71684	2.14047	1.78331	3.56475	1.90047	3.49444		0.589991
Nucleotide metabolism	s__Lachnospiraceae_bacterium_10-1	2.37754	2.21888	1.62955	1.67238	1.687	0.833712	0.671867	1.77094	0.756188	3.48795		0.479733
Nucleotide metabolism	s__Lachnospiraceae_bacterium_A4	0.665421	0.458934	0.180312	0.27988	0.718974	0.192418	0.203476	0.49228	0.187203	0.442932		0.243316
Nucleotide metabolism	s__Alistipes_sp._CAG:514	6.31298	6.41896	5.31114	5.49198	5.70126	8.55814	3.63555	5.72407	4.98482	12.3753		0.463617
Nucleotide metabolism	s__Eubacterium_plexicaudatum	0.204003	0.325123	0.237153	0.197773	0.61137	0.140022	0.12615	0.572744	0.58843	0.734698		0.44914
Nucleotide metabolism	s__Mucispirillum_schaedleri	0.735359	8.65293	17.7162	0.042766	1.6124	0.00946617	0.068794	0.0653185	0.0176489	0.00717895		0.127678
Nucleotide metabolism	s__Clostridium_sp._ASF502	0.15324	0.326484	0.210494	0.202163	0.228484	0.158096	0.119017	0.177039	0.139049	0.446798		0.814869
Nucleotide metabolism	s__Dorea_sp._5-2	0.320169	0.52436	0.492575	0.532098	0.440558	0.722336	0.449849	0.483134	0.477477	0.450113		0.424182
Nucleotide metabolism	s__Bacteroides_acidifaciens	2.40339	0.771751	4.30576	0.39015	1.66089	3.82585	2.76955	2.78049	1.44768	2.06357		0.426413
Nucleotide metabolism	s__Lachnospiraceae_bacterium_A2	0.277067	0.715681	0.399619	0.345835	0.798954	0.226774	0.123498	0.520821	0.198045	0.263141		0.0891949
Nucleotide metabolism	s__Lachnospiraceae_bacterium_COE1	0.215895	0.250763	0.177881	0.129603	0.354966	0.140919	0.138358	0.449352	0.270918	0.503149		0.405494
Nucleotide metabolism	s__Pseudoflavonifractor_capillosus	3.20312	2.17189	2.68306	2.62876	2.66589	3.20721	2.75053	5.02372	2.60472	4.5698		0.100687
Nucleotide metabolism	s__Bilophila_wadsworthia	1.56355	3.05268	2.69576	2.27733	3.45784	1.45837	1.30793	3.46555	1.52911	3.63718		0.606238
Nucleotide metabolism	s__Clostridium_sp._GD3	2.63589	2.94432	2.56844	2.39498	3.33297	2.41555	2.13544	3.86738	2.26773	3.81416		0.774322
Nucleotide metabolism	s__Odoribacter_splanchnicus_CAG:14	2.48512	1.05937	1.14822	5.25733	2.70682	0.597786	1.27204	4.19783	1.92186	4.46037		0.970617
Nucleotide metabolism	s__uncultured_prokaryote	0.010577	0.0206275	0.0425806	0.0391728	0.0317339	0.00633914	0.00411523	0.027027	0.0316957	0.0204188		0.210217
Nucleotide metabolism	s__unclassified_o__Clostridiales	0.486174	0.727014	0.748924	0.661638	0.759415	0.52079	0.301654	0.690304	0.359884	1.17442		0.693655
Nucleotide metabolism	s__Ruminococcaceae_bacterium_D16	3.22757	2.63415	2.89135	4.80388	3.113	2.81877	2.19911	4.15249	2.97194	4.23794		0.91877
Nucleotide metabolism	s__Bacteroides_sp._CAG:754	1.43921	0.436079	2.73805	0.233905	1.0322	2.23578	1.79729	1.69111	0.893642	1.34546		0.427832
Nucleotide metabolism	s__Parabacteroides_goldsteinii	0.16794	0.91479	0.592543	0.0699485	0.318452	2.32879	0.555387	0.44143	0.438163	1.31651		0.167575
Nucleotide metabolism	s__Prevotella_sp._CAG:1031	3.32776	1.61141	2.39271	1.87656	1.98625	1.36297	1.56434	2.21539	1.05121	3.0524		0.426853
Nucleotide metabolism	s__Intestinimonas_butyriciproducens	0.865671	0.762654	0.942559	1.13664	1.35721	0.879204	0.622199	1.17869	0.615728	1.88596		0.93012
Nucleotide metabolism	s__Lachnospiraceae_bacterium_3-1	0.699892	1.30442	0.944827	0.713672	1.58336	0.56238	0.258819	0.730817	0.628045	0.767504		0.0459875
Nucleotide metabolism	s__Hungatella_hathewayi	0.930794	0.884705	1.27516	0.842443	1.25577	0.875003	0.483734	1.24636	1.31714	1.2036		0.946318
Nucleotide metabolism	s__Firmicutes_bacterium_CAG:65	4.84747	2.31022	2.34955	1.76888	6.74996	0.976194	1.46039	2.86541	2.02795	8.18444		0.76404
Nucleotide metabolism	s__Alistipes_finegoldii	4.08113	0.607432	0.198143	0.274472	0.615032	0.423548	0.0591445	0.182098	0.178466	1.41939		0.392369
Nucleotide metabolism	s__Bacteroides_fragilis	0.0397519	0.0310532	0.0139353	0.143766	0.0741159	0.0319239	0.0413263	0.0686195	0.0336783	0.139665		0.936537
Nucleotide metabolism	s__Bacteroides_thetaiotaomicron	0.194654	0.217371	0.408915	0.0181108	0.095145	0.199153	0.113879	0.148597	0.0729199	0.123138		0.447495
Nucleotide metabolism	s__Alistipes_sp._CAG:268	14.3747	2.68081	1.39402	1.65044	2.47308	2.636	0.690507	1.43433	1.40249	6.57619		0.485871
Nucleotide metabolism	s__Alistipes_sp._CAG:831	2.84088	2.8158	2.1983	2.18384	2.48345	4.00094	1.56163	2.57576	2.31066	5.30697		0.371673
Nucleotide metabolism	s__Lachnospiraceae_bacterium_7_1_58FAA	0.58783	0.364151	0.534281	0.373824	0.484708	0.370059	0.30155	0.92315	0.383577	0.523201		0.800541
Nucleotide metabolism	s__[Clostridium]_clostridioforme	0.509051	0.512327	0.323845	0.262573	0.747206	0.323715	0.147655	0.426464	0.30819	0.521772		0.269094
Nucleotide metabolism	s__Clostridium_sp._KNHs209	1.17832	2.19021	1.49426	1.07611	3.0557	0.739164	0.552464	2.88554	1.90061	2.92456		0.99809
Nucleotide metabolism	s__Lachnospiraceae_bacterium_3-2	0.66323	0.781381	1.04566	1.01662	1.59877	0.37452	0.29093	0.469501	0.583976	1.7077		0.304561
Nucleotide metabolism	s__Alistipes_timonensis	5.06377	1.09562	0.662118	0.759095	1.21789	0.802782	0.854669	1.29093	0.510941	2.72847		0.586116
Nucleotide metabolism	s__Bacteroides_sp._CAG:1060	0.792577	0.846481	0.681782	0.666919	0.684136	0.963723	0.386219	0.750354	0.615061	1.53219		0.576997
Nucleotide metabolism	s__Lachnospiraceae_bacterium_M18-1	0.151299	0.24581	0.144562	0.14791	0.167797	0.194546	0.126737	0.216518	0.197936	0.277535		0.339873
Nucleotide metabolism	others	141.018	120.155	124.65	91.7958	117.942	93.9834	56.4627	119.607	79.7183	156.858		0.376314
Metabolism of cofactors and vitamins	s__Lachnospiraceae_bacterium_28-4	24.5349	37.5944	27.9345	19.1998	46.8776	4.54263	3.58221	19.1811	14.2867	24.7932		0.02335
Metabolism of cofactors and vitamins	s__Firmicutes_bacterium_ASF500	11.3501	14.9661	10.7547	23.6805	18.9429	9.88467	8.75893	15.8811	10.6337	14.3366		0.184983
Metabolism of cofactors and vitamins	s__Oscillibacter_sp._1-3	6.64001	12.9753	10.4135	12.1441	13.9468	7.76402	5.67776	12.2402	12.2364	8.50147		0.318027
Metabolism of cofactors and vitamins	s__Bacteroides_uniformis	12.8092	16.2174	23.0767	6.34916	7.51898	3.47659	3.80479	6.85903	4.1064	15.1495		0.121481
Metabolism of cofactors and vitamins	s__unclassified_g__Bacteroides	8.37906	8.05055	14.7896	3.21802	4.69475	4.75933	4.2074	5.44681	3.15884	9.17342		0.302295
Metabolism of cofactors and vitamins	s__Bacteroides_sp._CAG:709	5.02974	5.14457	4.33357	4.31528	4.73103	6.80586	2.77757	4.80576	4.2029	10.3386		0.439024
Metabolism of cofactors and vitamins	s__unclassified_g__Parabacteroides	1.29942	6.02422	3.52731	0.207747	2.4029	15.191	3.7306	3.11451	3.05696	8.82452		0.149284
Metabolism of cofactors and vitamins	s__Odoribacter_splanchnicus	10.0613	4.19605	4.80116	18.8701	10.0115	2.48308	5.70425	18.9325	7.77275	19.5016		0.776
Metabolism of cofactors and vitamins	s__Bacteroides_sp._CAG:770	8.03797	7.97631	6.66206	6.64873	7.21523	10.7069	4.46579	7.28154	6.61276	15.5776		0.433295
Metabolism of cofactors and vitamins	s__Anaerotruncus_sp._G3(2012)	1.09176	1.6227	1.22905	0.701779	1.56132	1.23055	0.492598	1.4687	0.923238	1.11436		0.428879
Metabolism of cofactors and vitamins	s__Bacteroides_sp._CAG:545	5.92357	5.96151	4.76021	4.67409	4.96897	7.22093	3.26	5.09887	4.49404	11.0415		0.508155
Metabolism of cofactors and vitamins	s__Bacteroides_sp._CAG:927	14.1612	7.55064	10.5761	8.77401	9.29717	6.18239	6.85647	8.68332	5.89355	13.5929		0.343644
Metabolism of cofactors and vitamins	s__Alistipes_sp._CAG:435	13.01	13.2076	10.569	10.9095	11.9855	17.6701	7.67283	12.33	10.4949	26.1022		0.401671
Metabolism of cofactors and vitamins	s__Flavonifractor_plautii	3.22649	2.89275	3.7317	3.17871	3.36111	3.81361	2.39559	4.88302	2.73088	4.7696		0.42818
Metabolism of cofactors and vitamins	s__Lachnospiraceae_bacterium_10-1	1.7694	1.43978	1.2291	1.35367	1.2606	0.815244	0.422677	0.924539	0.600913	2.19641		0.237733
Metabolism of cofactors and vitamins	s__Lachnospiraceae_bacterium_A4	0.129201	0.0818606	0.250915	0.130572	0.464657	0.113091	0.114007	0.368276	0.0943562	0.260051		0.812321
Metabolism of cofactors and vitamins	s__Alistipes_sp._CAG:514	3.80573	3.76045	3.13464	3.18085	3.23303	4.61795	2.16361	3.4289	2.93981	7.23922		0.486285
Metabolism of cofactors and vitamins	s__Eubacterium_plexicaudatum	0.0619083	0.0373226	0.0634155	0.0677567	0.154166	0.0921044	0.0666738	0.133729	0.131321	0.106179		0.253464
Metabolism of cofactors and vitamins	s__Mucispirillum_schaedleri	1.32186	16.6763	32.7948	0.0626292	2.87642	0.0103091	0.130965	0.145952	0.0340508	0.00436601		0.12686
Metabolism of cofactors and vitamins	s__Clostridium_sp._ASF502	0.591229	0.734223	0.497034	0.616094	1.26505	0.34068	0.366828	1.04525	0.55233	0.978374		0.6893
Metabolism of cofactors and vitamins	s__Dorea_sp._5-2	0.666467	0.5205	0.730465	0.559199	0.762809	1.00219	0.678367	0.696257	0.547295	0.476905		0.759114
Metabolism of cofactors and vitamins	s__Bacteroides_acidifaciens	4.05126	1.16477	7.83592	0.611668	2.632	6.48701	4.78927	4.67122	2.94736	3.46405		0.421111
Metabolism of cofactors and vitamins	s__Lachnospiraceae_bacterium_A2	0.573114	1.20769	0.652867	0.637511	1.94485	0.486181	0.353749	1.71506	1.17977	1.90642		0.76727
Metabolism of cofactors and vitamins	s__Lachnospiraceae_bacterium_COE1	0.890719	0.938274	0.750402	0.566975	1.44697	0.271663	0.16943	0.214796	0.156557	0.29063		0.00159894
Metabolism of cofactors and vitamins	s__Pseudoflavonifractor_capillosus	2.89765	1.43541	1.95603	1.9117	2.54999	2.78819	2.45635	3.62544	2.06933	3.79637		0.094868
Metabolism of cofactors and vitamins	s__Bilophila_wadsworthia	3.44954	6.54769	6.26138	5.42163	7.32343	3.16274	2.90998	7.55624	3.33059	7.60235		0.505996
Metabolism of cofactors and vitamins	s__Clostridium_sp._GD3	1.86629	1.45433	1.42025	2.12999	1.7289	1.75358	1.02376	2.75963	2.48939	2.10169		0.382384
Metabolism of cofactors and vitamins	s__Odoribacter_splanchnicus_CAG:14	4.05388	1.72347	1.79965	8.17448	4.20015	0.996861	2.16286	7.10634	3.02427	7.72815		0.908126
Metabolism of cofactors and vitamins	s__uncultured_prokaryote	0.425124	0.319787	0.377459	0.162755	0.273651	0.205195	0.141365	0.24148	0.0622914	0.421425		0.231231
Metabolism of cofactors and vitamins	s__unclassified_o__Clostridiales	1.03877	1.23665	0.79023	0.95178	1.44873	0.846282	0.631835	1.55623	0.985601	1.95065		0.717243
Metabolism of cofactors and vitamins	s__Ruminococcaceae_bacterium_D16	1.93673	2.31009	1.39148	2.0723	1.99035	1.91169	1.43886	2.71123	1.66954	2.68791		0.647866
Metabolism of cofactors and vitamins	s__Bacteroides_sp._CAG:754	1.89742	0.618172	3.60486	0.345884	1.25989	3.27629	2.31488	2.32569	1.26042	1.91949		0.34163
Metabolism of cofactors and vitamins	s__Parabacteroides_goldsteinii	0.381425	1.71302	1.04312	0.0839204	0.643946	4.4034	1.13338	0.827682	0.721718	2.40031		0.17218
Metabolism of cofactors and vitamins	s__Prevotella_sp._CAG:1031	4.99058	2.12675	3.16817	2.99674	2.89291	1.96206	1.876	2.95097	1.73464	3.65983		0.222376
Metabolism of cofactors and vitamins	s__Intestinimonas_butyriciproducens	1.43917	0.766773	1.14378	1.45313	1.00016	1.43726	1.09906	2.11557	1.08073	1.41613		0.273075
Metabolism of cofactors and vitamins	s__Lachnospiraceae_bacterium_3-1	0.272714	0.641832	0.208294	0.312845	1.1642	0.227193	0.169565	0.360177	0.240781	0.513913		0.28017
Metabolism of cofactors and vitamins	s__Hungatella_hathewayi	1.21564	1.31473	1.22845	1.39656	1.34957	0.848379	0.607767	1.25848	1.24369	1.45423		0.204209
Metabolism of cofactors and vitamins	s__Firmicutes_bacterium_CAG:65	2.80644	1.21611	1.35006	1.20199	3.5285	0.645624	0.882675	1.76387	1.41457	4.77388		0.891999
Metabolism of cofactors and vitamins	s__Alistipes_finegoldii	8.47175	2.21006	1.41727	1.65207	2.03918	2.39956	0.858148	1.56433	1.26107	5.07819		0.562982
Metabolism of cofactors and vitamins	s__Bacteroides_fragilis	0.233657	0.0964261	0.154214	0.151505	0.19527	0.138647	0.101744	0.217954	0.121226	0.296287		0.839727
Metabolism of cofactors and vitamins	s__Bacteroides_thetaiotaomicron	0.126065	0.0581455	0.189509	0.0169205	0.0765605	0.189509	0.118443	0.127022	0.0888232	0.0885235		0.430959
Metabolism of cofactors and vitamins	s__Alistipes_sp._CAG:268	16.2115	4.17708	2.66887	3.0927	3.85159	4.7198	1.46955	2.78796	2.50155	9.3791		0.549328
Metabolism of cofactors and vitamins	s__Alistipes_sp._CAG:831	1.00421	0.957385	0.789694	0.865757	0.928055	1.31738	0.603273	0.994082	0.754143	1.92756		0.403308
Metabolism of cofactors and vitamins	s__Lachnospiraceae_bacterium_7_1_58FAA	0.038248	0.166251	0.0775296	0.0987152	0.204114	0.0751193	0.0469857	0.484631	0.147535	0.172781		0.437921
Metabolism of cofactors and vitamins	s__[Clostridium]_clostridioforme	0.298568	0.75267	0.676032	0.550427	0.979238	0.503634	0.233575	1.10334	0.761677	0.916326		0.79005
Metabolism of cofactors and vitamins	s__Clostridium_sp._KNHs209	1.63705	3.54633	2.03565	1.52243	3.66409	0.814227	0.577103	3.59783	1.79602	3.51369		0.610822
Metabolism of cofactors and vitamins	s__Lachnospiraceae_bacterium_3-2	0.239494	0.349735	0.710974	0.423304	0.461278	0.316013	0.139716	0.222475	0.399194	0.77015		0.629239
Metabolism of cofactors and vitamins	s__Alistipes_timonensis	3.25688	0.990149	0.604853	0.694904	0.898914	0.646754	0.822174	1.5512	0.544849	2.03591		0.776203
Metabolism of cofactors and vitamins	s__Bacteroides_sp._CAG:1060	1.69995	1.56559	1.40769	1.46982	1.41044	2.25921	0.986021	1.61102	1.30455	3.32171		0.382387
Metabolism of cofactors and vitamins	s__Lachnospiraceae_bacterium_M18-1	0.305783	0.63942	0.633451	0.303012	0.70621	0.424871	0.196096	0.568796	0.340816	0.711181		0.595775
Metabolism of cofactors and vitamins	others	133.592	123.811	132.183	97.0448	117.816	96.0673	57.1003	121.031	80.6751	157.51		0.348043
Translation	s__Lachnospiraceae_bacterium_28-4	27.4815	40.9253	31.2541	20.0187	50.1638	4.35479	4.0052	20.5305	14.0354	26.7484		0.0198147
Translation	s__Firmicutes_bacterium_ASF500	17.7071	20.9852	14.0592	27.1483	23.9471	15.5304	13.1989	24.1409	14.2316	21.5407		0.362657
Translation	s__Oscillibacter_sp._1-3	4.2208	6.88555	4.68713	6.39123	8.16283	4.07834	3.09605	7.93484	7.93285	5.7495		0.80538
Translation	s__Bacteroides_uniformis	3.77231	4.66184	6.68034	1.71789	1.95735	0.765221	1.07642	2.06603	1.0349	4.49724		0.141261
Translation	s__unclassified_g__Bacteroides	12.6206	11.0994	22.2318	4.33697	6.75615	8.68078	7.48696	9.58441	5.27906	12.763		0.448135
Translation	s__Bacteroides_sp._CAG:709	11.2778	12.0952	9.321	9.32125	10.5231	15.2231	6.29635	10.6783	9.54499	22.5434		0.435842
Translation	s__unclassified_g__Parabacteroides	1.41126	5.04637	2.98388	0.607947	1.93257	10.8486	3.17936	2.91857	2.63059	6.86557		0.13987
Translation	s__Odoribacter_splanchnicus	11.2594	4.54226	5.41532	18.3164	10.3853	2.78261	6.16452	21.2613	8.82253	21.7824		0.651754
Translation	s__Bacteroides_sp._CAG:770	9.74994	10.3489	8.12473	8.32968	8.79619	12.9934	5.63725	8.95081	8.26398	19.3506		0.440501
Translation	s__Anaerotruncus_sp._G3(2012)	1.42884	1.8267	1.75938	0.815899	2.15133	1.40361	0.724039	2.43151	1.66489	1.57781		0.92157
Translation	s__Bacteroides_sp._CAG:545	11.4205	11.4123	8.95098	8.71729	9.45576	14.2541	6.2774	10.3308	9.08723	21.7839		0.416691
Translation	s__Bacteroides_sp._CAG:927	12.6227	6.40342	8.92264	7.87154	7.70408	5.15185	7.51032	8.1047	5.32472	12.2307		0.548756
Translation	s__Alistipes_sp._CAG:435	9.54426	10.3598	7.89013	7.40404	8.59483	12.5895	5.31663	9.16184	7.91802	19.0751		0.423425
Translation	s__Flavonifractor_plautii	1.31017	1.7455	1.87872	2.04469	1.74278	1.48855	1.0074	2.82638	1.47624	2.17442		0.886422
Translation	s__Lachnospiraceae_bacterium_10-1	2.59183	2.97106	2.19913	2.03334	2.82634	1.00048	0.6708	2.66933	1.24256	3.57807		0.268629
Translation	s__Lachnospiraceae_bacterium_A4	0.279961	0.0746346	0.114964	0.251788	0.453352	0.106433	0.132695	0.382736	0.224114	0.414032		0.857638
Translation	s__Alistipes_sp._CAG:514	7.57742	7.99171	6.06388	5.71771	6.72384	9.59079	4.1148	6.9659	5.88986	14.6638		0.469595
Translation	s__Eubacterium_plexicaudatum	0.163338	0.203267	0.0881851	0.146944	0.205838	0.0612012	0.0481841	0.173817	0.0740551	0.133984		0.0851231
Translation	s__Mucispirillum_schaedleri	1.11289	14.3913	24.6324	0.0683522	2.97288	0.00997898	0.199459	0.108884	0.045331	0		0.109054
Translation	s__Clostridium_sp._ASF502	0.00428266	0.0626853	0.0305521	0.0832876	0.0218679	0.0199636	0.00492611	0.0147005	0.0179786	0.0500614		0.273682
Translation	s__Dorea_sp._5-2	0.159846	0.251196	0.235701	0.248289	0.205539	0.328293	0.252484	0.125233	0.263381	0.0997629		0.89646
Translation	s__Bacteroides_acidifaciens	0.601919	0.228781	1.28243	0.0943863	0.362071	0.970685	0.65858	0.658569	0.410169	0.649861		0.51361
Translation	s__Lachnospiraceae_bacterium_A2	0.102891	0.0217251	0.0265017	0.0751643	0.274016	0.0634311	0.0905972	0.102914	0.0803879	0.318549		0.649972
Translation	s__Lachnospiraceae_bacterium_COE1	0.244113	0.161406	0.154553	0.132608	0.271923	0.127641	0.126873	0.194312	0.0604738	0.940823		0.575449
Translation	s__Pseudoflavonifractor_capillosus	2.94248	1.4191	1.78327	2.02727	2.73094	3.2917	3.00748	4.76875	2.33496	4.15907		0.0326418
Translation	s__Bilophila_wadsworthia	1.20714	2.20838	2.06078	1.81516	2.64443	1.21587	0.97688	2.65689	1.12947	2.73397		0.607348
Translation	s__Clostridium_sp._GD3	3.82956	3.19322	3.08849	3.34232	3.58073	3.74059	2.85215	5.81949	3.67638	4.86122		0.181316
Translation	s__Odoribacter_splanchnicus_CAG:14	1.33491	0.455008	0.539864	2.66412	1.2664	0.27557	0.612348	2.2212	0.987247	2.15646		0.997946
Translation	s__uncultured_prokaryote	0.527126	0.34062	0.385711	0.181423	0.29232	0.226028	0.139201	0.299651	0.0705436	0.525591		0.364167
Translation	s__unclassified_o__Clostridiales	1.41735	2.09691	2.18074	2.42496	2.03709	1.00147	0.801774	1.70482	1.28918	2.4952		0.134106
Translation	s__Ruminococcaceae_bacterium_D16	2.32912	2.94784	2.19056	3.79553	2.8158	2.23903	1.67424	3.52802	2.26639	3.34495		0.663105
Translation	s__Bacteroides_sp._CAG:754	0.611392	0.230474	1.33301	0.114014	0.450578	1.05662	0.79566	0.720623	0.404951	0.593955		0.507722
Translation	s__Parabacteroides_goldsteinii	0.0851531	0.72721	0.334188	0.0170854	0.204625	1.57039	0.359686	0.352621	0.237159	0.694687		0.215517
Translation	s__Prevotella_sp._CAG:1031	4.80322	2.55033	3.09745	2.34951	2.60008	1.83746	2.23347	3.15995	1.37218	4.72767		0.592908
Translation	s__Intestinimonas_butyriciproducens	1.77033	1.01923	1.47207	1.2922	1.34459	1.82642	1.37926	2.3344	1.20322	2.20266		0.144299
Translation	s__Lachnospiraceae_bacterium_3-1	0.171073	0.280017	0.0737381	0.322477	0.487932	0.0888055	0.0919095	0.204205	0.119422	0.166233		0.108895
Translation	s__Hungatella_hathewayi	0.676697	0.687758	0.863918	0.507879	0.767917	0.727469	0.393925	0.610457	0.644427	0.945724		0.742079
Translation	s__Firmicutes_bacterium_CAG:65	4.50556	2.00187	1.75703	1.72805	5.8386	0.90427	1.34575	2.41464	1.84014	7.26217		0.780485
Translation	s__Alistipes_finegoldii	5.50459	0.994	0.503704	0.563948	0.981751	0.822964	0.303153	0.437701	0.412105	2.41244		0.443561
Translation	s__Bacteroides_fragilis	0.21897	0.28031	0.407738	0.0950669	0.0922619	0.0848214	0.0625	0.112155	0.0610119	0.317562		0.268172
Translation	s__Bacteroides_thetaiotaomicron	0.140501	0.030303	0.245817	0.0189394	0.0763175	0.190909	0.167424	0.133333	0.0869236	0.149663		0.367184
Translation	s__Alistipes_sp._CAG:268	21.2167	3.38477	2.14982	2.38156	3.7522	3.43207	1.17079	1.93801	1.61027	8.88334		0.444019
Translation	s__Alistipes_sp._CAG:831	4.51805	4.91506	3.42511	3.58203	3.58896	5.81086	2.54404	3.9046	3.45122	8.85174		0.45658
Translation	s__Lachnospiraceae_bacterium_7_1_58FAA	0.844194	1.00217	0.898518	0.994011	0.432594	1.36321	0.551026	2.33311	1.35842	1.19868		0.121334
Translation	s__[Clostridium]_clostridioforme	0.04734	0.0499383	0.0555622	0.0755155	0.0647561	0.0606493	0.0265563	0.0664941	0.0385644	0.0880544		0.836068
Translation	s__Clostridium_sp._KNHs209	0.708747	1.4158	0.930111	0.639534	2.03072	0.512617	0.441791	2.0584	1.48811	2.08164		0.708755
Translation	s__Lachnospiraceae_bacterium_3-2	0.207517	0.422615	0.621621	0.389263	0.332377	0.212498	0.0526465	0.186862	0.268841	0.685109		0.396075
Translation	s__Alistipes_timonensis	5.3361	0.958788	0.348687	0.522415	1.03029	0.779522	0.572384	1.17042	0.382089	2.3141		0.56577
Translation	s__Bacteroides_sp._CAG:1060	6.0464	6.28796	4.65437	4.53741	5.09363	7.40924	3.23923	5.34041	4.53861	11.1878		0.497213
Translation	s__Lachnospiraceae_bacterium_M18-1	0.0392914	0.0546099	0.0545276	0.0603759	0.0455804	0.0736413	0	0.0409488	0.0380075	0.0655139		0.603501
Translation	others	118.731	104.647	104.131	76.3477	98.8418	78.5472	53.2518	102.415	67.1725	136.506		0.446382
Energy metabolism	s__Lachnospiraceae_bacterium_28-4	27.2063	40.851	31.4478	21.1325	50.7471	4.86818	3.64017	18.82	12.5717	24.4761		0.0116156
Energy metabolism	s__Firmicutes_bacterium_ASF500	15.4099	19.5242	14.5316	28.0325	23.7892	14.5464	11.1953	22.4366	15.5108	21.3313		0.355351
Energy metabolism	s__Oscillibacter_sp._1-3	6.86269	10.0121	8.22884	9.99889	12.1738	7.21783	4.8522	11.3429	11.2221	9.15229		0.66026
Energy metabolism	s__Bacteroides_uniformis	5.44379	6.4295	9.84257	2.86242	3.17293	1.18222	1.6243	3.36975	1.82713	6.44564		0.132963
Energy metabolism	s__unclassified_g__Bacteroides	10.2433	8.37884	17.5684	3.43806	5.48412	6.97473	5.62832	6.67071	4.01258	10.436		0.415927
Energy metabolism	s__Bacteroides_sp._CAG:709	4.34411	4.50253	3.60376	3.71055	3.93148	5.91292	2.53667	3.99604	3.72325	8.24185		0.419456
Energy metabolism	s__unclassified_g__Parabacteroides	1.07802	5.4449	3.41512	0.196841	2.2282	14.168	3.40718	2.83465	2.91385	8.07893		0.149104
Energy metabolism	s__Odoribacter_splanchnicus	8.82745	3.55618	4.24405	15.7716	8.48028	2.16568	4.81826	16.4126	6.64536	17.4189		0.738237
Energy metabolism	s__Bacteroides_sp._CAG:770	3.59456	3.80641	3.12381	3.09256	3.36413	4.8003	2.0939	3.60678	2.97117	7.23191		0.432188
Energy metabolism	s__Anaerotruncus_sp._G3(2012)	1.91752	2.22965	1.6924	1.15177	2.01054	2.03158	1.27231	3.6685	1.97227	1.88679		0.429302
Energy metabolism	s__Bacteroides_sp._CAG:545	7.7536	7.75131	6.34566	6.07998	6.68686	10.1466	4.37754	6.88647	5.84788	15.2245		0.445975
Energy metabolism	s__Bacteroides_sp._CAG:927	13.9819	7.03034	10.3408	8.79978	8.86116	5.82311	6.96229	8.64005	4.98858	13.0238		0.328668
Energy metabolism	s__Alistipes_sp._CAG:435	5.2687	5.08215	4.23654	3.98083	4.69275	6.95413	2.80659	4.54126	4.14086	10.1569		0.441469
Energy metabolism	s__Flavonifractor_plautii	2.18359	1.55681	1.95586	1.97472	2.09958	2.15323	1.864	2.95281	1.85515	3.13648		0.173986
Energy metabolism	s__Lachnospiraceae_bacterium_10-1	2.1279	2.13469	1.56505	1.91201	2.4905	1.16513	0.941081	2.28142	1.21333	4.07735		0.85933
Energy metabolism	s__Lachnospiraceae_bacterium_A4	0.550185	0.467034	0.202296	0.153864	0.611117	0.175214	0.109974	0.431525	0.148225	0.448233		0.28793
Energy metabolism	s__Alistipes_sp._CAG:514	3.14511	3.04673	2.2157	2.27643	2.47245	3.8847	1.69461	2.61925	2.4396	5.61758		0.411617
Energy metabolism	s__Eubacterium_plexicaudatum	0.201486	0.358407	0.197123	0.370719	0.285286	0.108348	0.116821	0.240128	0.189757	0.240462		0.0581399
Energy metabolism	s__Mucispirillum_schaedleri	1.00316	11.6878	22.8464	0.0639494	2.26489	0.012596	0.118856	0.0743337	0.0304115	0		0.121646
Energy metabolism	s__Clostridium_sp._ASF502	0.492958	0.327881	0.347294	0.341417	0.780495	0.337723	0.136389	0.229345	0.219514	0.50916		0.148642
Energy metabolism	s__Dorea_sp._5-2	0.351236	0.477367	0.391035	0.489727	0.542791	0.60895	0.483807	0.216263	0.392618	0.493977		0.882499
Energy metabolism	s__Bacteroides_acidifaciens	2.08077	0.671672	3.71148	0.315891	1.27189	3.32978	2.36082	2.3147	1.50119	2.07071		0.325463
Energy metabolism	s__Lachnospiraceae_bacterium_A2	0.214548	0.17827	0.0888105	0.141942	0.430922	0.160835	0.176145	0.163605	0.236711	0.453073		0.745414
Energy metabolism	s__Lachnospiraceae_bacterium_COE1	0.482503	0.43834	0.243943	0.26421	0.789551	0.136266	0.224294	0.446038	0.248593	0.521052		0.322969
Energy metabolism	s__Pseudoflavonifractor_capillosus	2.24175	1.21528	1.21871	1.59247	1.72878	2.50667	1.86069	3.5287	1.84245	3.06168		0.0361074
Energy metabolism	s__Bilophila_wadsworthia	2.33487	4.39881	4.39421	3.84924	5.5147	2.30616	2.00717	5.43776	2.38089	5.29482		0.527606
Energy metabolism	s__Clostridium_sp._GD3	2.80446	1.59826	1.87218	1.74186	2.69182	2.91088	2.34741	3.77648	2.21221	3.75646		0.0741002
Energy metabolism	s__Odoribacter_splanchnicus_CAG:14	2.74699	1.14099	1.19605	5.577	2.9226	0.717583	1.4435	4.52896	1.96413	5.01065		0.989337
Energy metabolism	s__uncultured_prokaryote	0.00918205	0	0.0021645	0.0021645	0.0021645	0	0.0021645	0.004329	0.0021645	0		0.44957
Energy metabolism	s__unclassified_o__Clostridiales	0.961017	1.06815	1.21801	1.15515	1.20799	1.04507	0.747256	1.75889	1.04055	1.58984		0.573625
Energy metabolism	s__Ruminococcaceae_bacterium_D16	2.09316	1.2554	1.49495	2.55181	2.48087	1.89693	1.64234	2.79246	1.77712	2.97202		0.543084
Energy metabolism	s__Bacteroides_sp._CAG:754	1.18504	0.326272	2.21892	0.208362	0.852696	2.01346	1.38596	1.37472	0.801686	1.19434		0.363908
Energy metabolism	s__Parabacteroides_goldsteinii	0.273182	1.33676	0.874234	0.0558131	0.481073	3.35013	0.781096	0.612999	0.653438	1.65497		0.193806
Energy metabolism	s__Prevotella_sp._CAG:1031	3.51313	1.84124	2.50823	2.02162	2.21043	1.51436	1.2811	2.43653	1.06065	3.70879		0.483242
Energy metabolism	s__Intestinimonas_butyriciproducens	1.5233	1.41922	1.93433	1.56741	1.67174	1.6038	1.2602	2.603	1.39872	2.17705		0.508011
Energy metabolism	s__Lachnospiraceae_bacterium_3-1	0.101546	0.237511	0.0687337	0.23654	0.658974	0.0859801	0.109796	0.150554	0.0847613	0.187837		0.237528
Energy metabolism	s__Hungatella_hathewayi	1.49997	2.19075	2.1562	1.37422	3.07678	1.5856	0.808043	2.32002	1.78704	3.22925		0.827337
Energy metabolism	s__Firmicutes_bacterium_CAG:65	3.20106	0.884526	1.32545	1.2301	3.74588	0.609623	1.01016	1.44642	1.25263	5.48928		0.916131
Energy metabolism	s__Alistipes_finegoldii	7.71831	1.99222	1.43537	1.58099	2.08265	2.23847	0.772327	1.43361	1.21336	4.64344		0.531622
Energy metabolism	s__Bacteroides_fragilis	0.217373	0.105941	0.299886	0.135915	0.129571	0.138665	0.101709	0.263014	0.130772	0.256111		0.995027
Energy metabolism	s__Bacteroides_thetaiotaomicron	0	0	0	0.00558659	0	0	0.00406504	0.00406504	0.00813008	0		0.290777
Energy metabolism	s__Alistipes_sp._CAG:268	15.2286	3.77586	2.62718	2.79356	3.76137	4.25712	1.46199	2.77708	2.21425	8.73153		0.540449
Energy metabolism	s__Alistipes_sp._CAG:831	3.56965	3.53391	3.012	3.24389	3.25931	4.73538	2.03483	3.29456	2.90717	7.0726		0.462224
Energy metabolism	s__Lachnospiraceae_bacterium_7_1_58FAA	0.102491	0.275329	0.47062	0.29788	0.314926	0.0545037	0.0861203	0.1989	0.135249	0.268292		0.0748259
Energy metabolism	s__[Clostridium]_clostridioforme	0.124999	0.0554076	0.0600645	0.0228828	0.108683	0.0773222	0.0168687	0.0726411	0.0768893	0.136959		0.949835
Energy metabolism	s__Clostridium_sp._KNHs209	0.672857	1.59723	0.969499	0.633509	1.86192	0.580464	0.373714	2.17045	1.19014	2.16483		0.751467
Energy metabolism	s__Lachnospiraceae_bacterium_3-2	0.398953	0.630069	1.03682	0.699643	0.931349	0.533192	0.184234	0.291258	0.602616	1.26378		0.475727
Energy metabolism	s__Alistipes_timonensis	2.70667	0.946384	0.643866	0.789439	1.08631	0.634487	0.86806	1.62985	0.552332	1.98053		0.834864
Energy metabolism	s__Bacteroides_sp._CAG:1060	2.66081	2.72438	2.39204	2.25719	2.52297	3.54611	1.476	2.37549	2.11063	5.32594		0.524225
Energy metabolism	s__Lachnospiraceae_bacterium_M18-1	0.132426	0.135215	0.0590477	0.147361	0.228645	0.0836493	0.0594391	0.07436	0.115713	0.395226		0.94212
Energy metabolism	others	134.396	124.77	127.234	99.8636	119.415	99.6866	63.6881	120.181	83.208	162.669		0.420264
Signal transduction	s__Lachnospiraceae_bacterium_28-4	39.3788	57.648	43.8822	29.7244	70.0658	5.17142	4.6298	22.1895	15.4372	30.7732		0.00568209
Signal transduction	s__Firmicutes_bacterium_ASF500	13.7152	17.7654	14.1053	28.8931	20.5909	12.8031	8.58638	22.3366	14.8216	18.3173		0.345568
Signal transduction	s__Oscillibacter_sp._1-3	17.7288	23.9551	19.6073	21.5199	25.6856	19.1228	12.3513	31.9916	21.9461	25.5938		0.89174
Signal transduction	s__Bacteroides_uniformis	2.43863	3.55656	4.7178	1.2336	1.58306	0.440281	0.72828	1.31209	0.736328	2.86021		0.0911245
Signal transduction	s__unclassified_g__Bacteroides	2.89752	2.50326	5.11088	0.942013	1.4081	1.13253	1.16018	1.42506	0.86519	2.81841		0.211989
Signal transduction	s__Bacteroides_sp._CAG:709	2.37221	2.46429	2.10993	1.9641	2.24608	3.04303	1.33	2.22253	1.89443	4.80016		0.503828
Signal transduction	s__unclassified_g__Parabacteroides	0.52311	2.42837	1.91328	0.134507	0.947726	5.65248	1.32825	1.28979	1.34268	3.18135		0.189421
Signal transduction	s__Odoribacter_splanchnicus	2.89626	1.11343	1.36597	5.68072	2.95566	0.62858	1.54585	5.26803	2.20734	5.37029		0.877996
Signal transduction	s__Bacteroides_sp._CAG:770	2.47599	2.54647	2.05099	1.97837	2.32895	3.13694	1.33557	2.19238	1.94743	4.79246		0.527382
Signal transduction	s__Anaerotruncus_sp._G3(2012)	7.65991	10.1418	9.52765	8.93836	11.2899	7.40016	3.27692	9.73117	6.87872	9.69758		0.150128
Signal transduction	s__Bacteroides_sp._CAG:545	0.788725	0.88442	0.767134	0.663022	0.754605	1.07485	0.421614	0.718212	0.715266	1.54847		0.545268
Signal transduction	s__Bacteroides_sp._CAG:927	3.93362	2.18789	3.03141	2.93039	2.90053	1.65096	1.86033	2.29285	1.94072	3.1551		0.066121
Signal transduction	s__Alistipes_sp._CAG:435	1.81555	1.76669	1.4753	1.55526	1.72391	2.49711	0.980137	1.75206	1.46568	3.70427		0.414322
Signal transduction	s__Flavonifractor_plautii	2.61206	1.62211	1.68404	1.30619	3.38518	2.61405	2.51771	4.11691	2.30206	2.89394		0.16389
Signal transduction	s__Lachnospiraceae_bacterium_10-1	3.55906	4.06585	2.735	3.11821	5.83195	1.87697	1.25801	4.48937	2.35297	5.44447		0.444619
Signal transduction	s__Lachnospiraceae_bacterium_A4	1.0639	1.78165	1.18299	0.818299	2.20969	0.514608	0.481756	2.21691	1.1592	1.90318		0.729388
Signal transduction	s__Alistipes_sp._CAG:514	0	0	0	0	0	0	0	0	0	0		#DIV/0!
Signal transduction	s__Eubacterium_plexicaudatum	1.1261	1.37411	1.29704	1.12655	2.44347	0.795809	0.605198	2.5162	1.64753	2.48214		0.781238
Signal transduction	s__Mucispirillum_schaedleri	0.88779	11.3905	21.8899	0.0546503	2.327	0.00782684	0.0877363	0.0916813	0.0266836	0.00623183		0.119678
Signal transduction	s__Clostridium_sp._ASF502	1.83283	2.85501	2.60954	2.55679	4.03292	1.55658	1.05355	4.89967	2.78443	4.19394		0.887085
Signal transduction	s__Dorea_sp._5-2	2.14083	2.3865	2.16988	1.72319	3.14793	1.7788	1.61169	3.82206	2.44518	4.00492		0.471865
Signal transduction	s__Bacteroides_acidifaciens	0.83498	0.263936	1.6534	0.122013	0.624271	1.41997	1.06914	0.905693	0.631649	0.749051		0.423746
Signal transduction	s__Lachnospiraceae_bacterium_A2	1.02565	0.700551	0.506052	0.766486	1.24723	0.307762	0.576931	1.1954	0.8411	1.80391		0.750059
Signal transduction	s__Lachnospiraceae_bacterium_COE1	1.43454	1.84919	1.6587	1.67321	3.37503	0.942319	0.812119	3.42516	2.04164	4.34215		0.695523
Signal transduction	s__Pseudoflavonifractor_capillosus	0.883828	0.792306	0.925924	1.18533	1.47277	0.686661	0.769408	1.21215	0.636537	1.77844		0.890466
Signal transduction	s__Bilophila_wadsworthia	1.17668	2.10792	2.11839	1.80982	2.51253	1.13959	0.910832	2.48254	1.05597	2.54662		0.477494
Signal transduction	s__Clostridium_sp._GD3	1.52038	1.48228	1.34877	2.49774	2.34774	1.28207	1.25129	2.72297	1.78653	2.84416		0.750475
Signal transduction	s__Odoribacter_splanchnicus_CAG:14	0.789756	0.299378	0.358572	1.33301	0.752892	0.173541	0.412249	1.36114	0.588681	1.47879		0.77165
Signal transduction	s__uncultured_prokaryote	0	0	0	0	0	0	0	0	0	0		#DIV/0!
Signal transduction	s__unclassified_o__Clostridiales	1.76748	1.44886	1.71225	1.21565	2.20833	1.23726	1.11447	2.48953	1.27639	2.16022		0.964508
Signal transduction	s__Ruminococcaceae_bacterium_D16	1.11982	1.08771	0.867693	2.89118	1.28062	0.931514	0.747393	1.4145	1.03885	1.36857		0.39448
Signal transduction	s__Bacteroides_sp._CAG:754	0.37957	0.146616	0.758337	0.0621905	0.227829	0.602817	0.444737	0.455087	0.266187	0.405038		0.396858
Signal transduction	s__Parabacteroides_goldsteinii	0.272227	0.781741	0.685123	0.0472498	0.276107	1.30719	0.315919	0.221682	0.227125	0.525958		0.675861
Signal transduction	s__Prevotella_sp._CAG:1031	2.48536	1.15431	1.86186	1.28774	1.36273	1.02664	0.874417	1.57127	0.486083	2.49463		0.447467
Signal transduction	s__Intestinimonas_butyriciproducens	1.86085	1.0982	2.10726	1.39009	1.59071	1.72292	1.68458	2.52	1.03775	2.56677		0.403834
Signal transduction	s__Lachnospiraceae_bacterium_3-1	2.20475	2.53264	2.08053	1.63569	3.50636	1.07279	1.0598	3.14591	1.51261	2.83039		0.415042
Signal transduction	s__Hungatella_hathewayi	0.941809	1.14942	1.22952	0.660201	1.46588	0.645092	0.472364	1.38948	1.13573	1.51998		0.823097
Signal transduction	s__Firmicutes_bacterium_CAG:65	2.7378	1.00679	1.35663	1.16477	3.65924	0.577609	0.742621	1.64675	1.02796	5.98912		0.992016
Signal transduction	s__Alistipes_finegoldii	2.62669	0.412493	0.143735	0.193677	0.305458	0.211482	0	0.0528821	0.047879	0.796014		0.330951
Signal transduction	s__Bacteroides_fragilis	0.263828	0.0409856	0.496181	0.0369453	0.0377838	0.022319	0.0525442	0.129735	0.0401028	0.311925		0.563121
Signal transduction	s__Bacteroides_thetaiotaomicron	0.100324	0.0194175	0.174757	0.012945	0.0485437	0.12945	0.0946799	0.14646	0.0631463	0.0841424		0.365266
Signal transduction	s__Alistipes_sp._CAG:268	5.38589	1.42907	0.938123	0.933253	1.3354	1.74563	0.576556	0.921716	0.767331	3.50707		0.632658
Signal transduction	s__Alistipes_sp._CAG:831	0.0174276	0.00516796	0.0207949	0.00516796	0.0155039	0.010459	0.00865801	0.00516796	0	0.0362988		0.924184
Signal transduction	s__Lachnospiraceae_bacterium_7_1_58FAA	0.0904526	0.23321	0.40575	0.228775	0.238058	0.0221287	0.0741387	0.130418	0.0577212	0.243775		0.0675553
Signal transduction	s__[Clostridium]_clostridioforme	0.100187	0.298449	0.335329	0.183697	0.207115	0.211419	0.142825	0.33887	0.285296	0.242849		0.72752
Signal transduction	s__Clostridium_sp._KNHs209	0.681363	1.3938	0.846807	0.681945	1.87314	0.408111	0.278692	1.34046	0.733988	1.51317		0.499515
Signal transduction	s__Lachnospiraceae_bacterium_3-2	3.20005	4.64904	4.77463	3.59112	4.91124	2.62503	1.1589	5.35133	3.79212	5.94778		0.645784
Signal transduction	s__Alistipes_timonensis	0.895927	0.193095	0.067964	0.0654185	0.206368	0.117369	0.191228	0.392067	0.0694836	0.417708		0.785184
Signal transduction	s__Bacteroides_sp._CAG:1060	0.0107527	0.0215054	0.0107527	0	0.0215054	0	0.0107527	0.0107527	0	0.0322581		0.770713
Signal transduction	s__Lachnospiraceae_bacterium_M18-1	3.12509	4.10061	2.96738	3.13433	4.03017	2.60784	1.64584	4.48375	3.10012	4.4806		0.738609
Signal transduction	others	77.3522	83.692	79.1565	64.2304	93.3437	53.9158	39.0719	85.7893	53.5676	105.201		0.381896
Replication and repair	s__Lachnospiraceae_bacterium_28-4	26.3863	39.9199	30.5123	20.8912	48.8575	3.99553	3.20928	16.674	11.7922	22.3493		0.00795839
Replication and repair	s__Firmicutes_bacterium_ASF500	10.9775	14.9207	11.1746	23.6156	17.532	10.0786	7.56053	16.5753	11.6265	14.4719		0.240982
Replication and repair	s__Oscillibacter_sp._1-3	3.66707	5.65622	4.404	4.90463	6.43224	3.40854	2.44409	6.14477	6.32025	4.90169		0.691848
Replication and repair	s__Bacteroides_uniformis	7.14869	6.21966	9.28335	2.1367	2.83588	1.07992	1.27709	2.46755	1.32191	6.37108		0.108197
Replication and repair	s__unclassified_g__Bacteroides	3.49142	4.04059	6.34407	1.57898	2.15998	2.14933	2.03225	2.44975	1.43626	3.97789		0.267641
Replication and repair	s__Bacteroides_sp._CAG:709	8.83632	9.2256	7.45959	7.24114	8.12722	11.7977	5.00476	8.26946	7.14807	17.2171		0.453737
Replication and repair	s__unclassified_g__Parabacteroides	0.627289	2.94826	1.85789	0.16802	1.24925	7.31283	1.79349	1.62814	1.70293	4.32926		0.141145
Replication and repair	s__Odoribacter_splanchnicus	4.91601	2.00452	2.30082	8.72487	4.78468	1.13098	2.62218	9.09357	3.61913	9.17973		0.785549
Replication and repair	s__Bacteroides_sp._CAG:770	1.9161	2.00307	1.664	1.51726	1.79182	2.46521	1.06029	1.7261	1.58957	3.5669		0.512608
Replication and repair	s__Anaerotruncus_sp._G3(2012)	1.28837	2.47455	1.61247	1.39984	2.13663	2.10859	0.624366	1.90287	1.4327	1.39486		0.42151
Replication and repair	s__Bacteroides_sp._CAG:545	5.58165	5.89007	4.97866	4.79637	5.35008	7.75352	3.26121	5.4885	4.84595	11.4347		0.412289
Replication and repair	s__Bacteroides_sp._CAG:927	10.1011	4.81136	7.14498	6.22811	6.30121	4.23579	4.3891	6.24113	3.31808	8.95246		0.295934
Replication and repair	s__Alistipes_sp._CAG:435	7.6251	8.06838	6.61003	6.69714	7.01495	10.3777	4.52023	7.28379	6.62322	15.4253		0.41575
Replication and repair	s__Flavonifractor_plautii	2.48256	2.9222	3.0186	2.67084	3.43094	2.73971	2.13605	4.72366	2.44103	4.51202		0.49472
Replication and repair	s__Lachnospiraceae_bacterium_10-1	2.06859	1.63905	1.52196	1.68027	1.62496	0.783164	0.558016	1.23049	0.688791	2.44603		0.152555
Replication and repair	s__Lachnospiraceae_bacterium_A4	1.32741	0.616349	0.36088	0.330329	1.51233	0.205201	0.219647	1.07872	0.587983	1.5104		0.766243
Replication and repair	s__Alistipes_sp._CAG:514	8.90985	8.5412	7.04752	7.17287	7.95993	11.7193	4.72899	7.98054	7.10003	17.4029		0.430701
Replication and repair	s__Eubacterium_plexicaudatum	0.369963	1.02318	0.416659	0.341645	0.511834	0.155669	0.160577	0.60464	0.193802	0.521344		0.233007
Replication and repair	s__Mucispirillum_schaedleri	0.47514	6.64369	13.1986	0.0347268	1.2158	0.00459364	0.0484714	0.0446237	0.0258089	0.00243309		0.127222
Replication and repair	s__Clostridium_sp._ASF502	0.20723	0.251208	0.219209	0.119989	0.364311	0.108723	0.0781209	0.398249	0.364998	0.705138		0.436502
Replication and repair	s__Dorea_sp._5-2	0.429345	0.463304	0.489494	0.463858	0.652576	0.483037	0.431566	0.705027	0.620641	0.920114		0.202561
Replication and repair	s__Bacteroides_acidifaciens	1.34402	0.463331	2.81596	0.2025	0.939119	2.15565	1.64666	1.73091	1.03902	1.3619		0.407466
Replication and repair	s__Lachnospiraceae_bacterium_A2	0.362718	1.04945	0.396796	0.413141	0.647669	0.420257	0.272037	0.905285	0.529235	0.591399		0.860218
Replication and repair	s__Lachnospiraceae_bacterium_COE1	0.228797	0.267065	0.171169	0.153327	0.405652	0.16886	0.105142	0.471167	0.09819	0.398666		0.972484
Replication and repair	s__Pseudoflavonifractor_capillosus	3.37073	2.41829	2.11337	1.94789	2.76508	3.10574	2.38645	4.37232	2.52834	3.27051		0.197655
Replication and repair	s__Bilophila_wadsworthia	1.29709	2.25996	2.26444	2.10001	2.7543	1.30665	1.09518	2.9165	1.28768	2.76959		0.58944
Replication and repair	s__Clostridium_sp._GD3	2.12328	3.28223	2.58866	3.17567	2.68497	1.83874	1.39593	3.27108	1.89731	3.04664		0.288314
Replication and repair	s__Odoribacter_splanchnicus_CAG:14	2.16281	0.885762	1.04359	3.97192	2.24416	0.52743	1.16028	3.73512	1.54584	3.79092		0.920323
Replication and repair	s__uncultured_prokaryote	0.0868209	0.0170501	0.0642233	0.0452047	0.0450687	0.00633914	0.0013468	0.0554784	0.131734	0.0331602		0.823586
Replication and repair	s__unclassified_o__Clostridiales	1.27003	1.27502	0.84912	0.927193	1.20827	1.28193	0.872501	2.48011	1.00726	1.6756		0.271471
Replication and repair	s__Ruminococcaceae_bacterium_D16	2.25675	1.60599	2.01664	2.0958	1.8473	2.28289	2.02245	3.62701	1.99529	2.86957		0.108288
Replication and repair	s__Bacteroides_sp._CAG:754	1.76971	0.5651	3.21277	0.301464	1.28926	2.95939	2.2027	1.9389	1.26851	1.69574		0.349021
Replication and repair	s__Parabacteroides_goldsteinii	0.654495	1.00059	1.10732	0.369662	0.566341	2.38608	0.756639	0.661273	0.692715	1.63706		0.222786
Replication and repair	s__Prevotella_sp._CAG:1031	2.86617	1.42335	2.09844	1.63033	1.74711	1.23463	1.35276	1.89339	1.07052	2.72539		0.470775
Replication and repair	s__Intestinimonas_butyriciproducens	1.11635	0.680353	0.981387	0.788704	1.04147	1.08889	0.921835	1.32137	0.569795	1.34805		0.458371
Replication and repair	s__Lachnospiraceae_bacterium_3-1	0.148006	0.249627	0.0774511	0.086803	0.749023	0.175414	0.163739	0.232302	0.119974	0.229484		0.557056
Replication and repair	s__Hungatella_hathewayi	1.44873	1.97184	1.80706	1.16073	2.3372	0.943248	1.01425	1.72026	1.44636	1.6021		0.158641
Replication and repair	s__Firmicutes_bacterium_CAG:65	3.51181	1.38135	1.58441	1.495	4.45557	0.680301	1.12587	1.92193	1.45057	5.94615		0.825165
Replication and repair	s__Alistipes_finegoldii	7.92767	1.20185	0.493696	0.569461	1.19274	1.11848	0.216951	0.5251	0.448205	3.23702		0.465509
Replication and repair	s__Bacteroides_fragilis	0.218244	0.06397	0.414855	0.0573949	0.019094	0.173664	0.0495716	0.1011	0.0481402	0.283471		0.790936
Replication and repair	s__Bacteroides_thetaiotaomicron	0	0	0	0	0	0.00564972	0	0.00564972	0	0.00520833		0.0402416
Replication and repair	s__Alistipes_sp._CAG:268	5.6881	0.950998	0.635281	0.721513	1.1083	0.907963	0.311941	0.54884	0.469965	2.53356		0.434132
Replication and repair	s__Alistipes_sp._CAG:831	0.159113	0.208754	0.30893	0	0.0791395	0.0673401	0.020202	0.0058997	0.0261379	0.020202		0.052141
Replication and repair	s__Lachnospiraceae_bacterium_7_1_58FAA	0.0763655	0.107175	0.155415	0.16571	0.262582	0.049356	0.0115231	0.0732572	0.0469119	0.189725		0.109443
Replication and repair	s__[Clostridium]_clostridioforme	0.303057	0.07913	0.169782	0.129154	0.159559	0.126872	0.051621	0.139797	0.216465	0.582089		0.597825
Replication and repair	s__Clostridium_sp._KNHs209	0.941395	1.48479	1.01589	0.895427	2.05	0.59196	0.347084	1.56458	0.766817	1.25465		0.267398
Replication and repair	s__Lachnospiraceae_bacterium_3-2	0.279189	0.352137	0.472314	0.222146	0.430675	0.276802	0.0985989	0.189401	0.280357	0.612823		0.561284
Replication and repair	s__Alistipes_timonensis	0.161983	0.250322	0.143608	0.166358	0.245424	0.108627	0.2936	0.616651	0.0818715	0.424422		0.308261
Replication and repair	s__Bacteroides_sp._CAG:1060	0.703001	0.835874	0.649196	0.631541	0.649054	0.944861	0.376812	0.72859	0.587992	1.48581		0.516342
Replication and repair	s__Lachnospiraceae_bacterium_M18-1	0.639757	1.00592	0.717845	0.775692	1.10025	0.198194	0.0699433	0.0876299	0.224976	0.210435		7.92605e-05
Replication and repair	others	91.8459	81.6886	83.6409	57.903	79.2583	56.4161	36.8054	80.6811	55.074	103.214		0.361708
Cellular community - prokaryotes	s__Lachnospiraceae_bacterium_28-4	21.6755	32.161	23.7582	15.87	38.4804	3.22588	2.74653	15.6508	11.2169	19.8966		0.0163761
Cellular community - prokaryotes	s__Firmicutes_bacterium_ASF500	9.04264	11.7454	8.54191	18.6406	14.8202	8.11364	6.36904	13.4375	9.338	12.0898		0.273425
Cellular community - prokaryotes	s__Oscillibacter_sp._1-3	5.38645	9.40298	6.13742	6.66517	8.92789	5.93153	3.97	9.41026	7.91557	7.75489		0.808158
Cellular community - prokaryotes	s__Bacteroides_uniformis	4.81787	6.10685	9.0063	2.40111	2.64082	0.851688	1.32913	2.40814	1.38618	5.34874		0.0990182
Cellular community - prokaryotes	s__unclassified_g__Bacteroides	4.15518	3.68213	7.17419	1.506	2.44167	2.74085	2.32566	2.98103	1.66297	4.55958		0.40992
Cellular community - prokaryotes	s__Bacteroides_sp._CAG:709	4.48485	4.68537	3.80939	3.79552	3.99709	5.88771	2.63177	4.4235	3.93752	9.01543		0.381457
Cellular community - prokaryotes	s__unclassified_g__Parabacteroides	0.421018	2.03445	1.29908	0.0616361	0.814371	4.64331	1.24392	1.20929	1.16017	3.12213		0.121594
Cellular community - prokaryotes	s__Odoribacter_splanchnicus	2.65798	1.10801	1.25637	4.55298	2.54205	0.63221	1.38654	4.51927	1.8444	4.95206		0.8254
Cellular community - prokaryotes	s__Bacteroides_sp._CAG:770	3.03911	3.30483	2.5371	2.40164	2.8561	4.096	1.73556	2.96252	2.53889	6.04718		0.421407
Cellular community - prokaryotes	s__Anaerotruncus_sp._G3(2012)	3.90911	5.31184	4.21113	3.18346	5.16631	3.58896	1.66627	6.30775	4.57928	4.66799		0.826705
Cellular community - prokaryotes	s__Bacteroides_sp._CAG:545	3.42204	3.46331	2.84306	2.77403	3.2763	4.3664	1.85046	3.14248	2.76336	6.83408		0.487532
Cellular community - prokaryotes	s__Bacteroides_sp._CAG:927	3.37194	1.75023	2.68413	2.23991	2.36661	1.36876	1.69917	2.23756	1.41306	3.24658		0.298888
Cellular community - prokaryotes	s__Alistipes_sp._CAG:435	3.42646	3.54729	2.87829	2.94392	3.19439	4.50599	1.94489	3.19137	2.84994	6.89336		0.456919
Cellular community - prokaryotes	s__Flavonifractor_plautii	2.39671	1.82233	1.92488	1.40133	3.51275	2.26889	2.29508	3.76104	2.21169	2.69594		0.37661
Cellular community - prokaryotes	s__Lachnospiraceae_bacterium_10-1	2.52324	3.19257	2.03878	2.04582	2.2607	1.09235	0.574873	3.04405	1.50767	3.36603		0.424826
Cellular community - prokaryotes	s__Lachnospiraceae_bacterium_A4	0.663921	0.759982	0.70164	0.428061	1.1781	0.685133	0.58296	1.54095	0.852504	1.32814		0.291286
Cellular community - prokaryotes	s__Alistipes_sp._CAG:514	0.789324	0.736405	0.620168	0.647343	0.70683	0.965721	0.409018	0.70985	0.624336	1.5308		0.469806
Cellular community - prokaryotes	s__Eubacterium_plexicaudatum	0.360043	0.303726	0.239659	0.271806	0.717651	0.21562	0.322929	0.861615	0.627769	1.09101		0.221342
Cellular community - prokaryotes	s__Mucispirillum_schaedleri	0.800418	9.59212	19.8626	0.0359602	1.94128	0.00841463	0.0618577	0.113311	0.0262249	0.00152381		0.127167
Cellular community - prokaryotes	s__Clostridium_sp._ASF502	1.10828	1.38714	1.437	0.925714	1.72268	0.555976	0.422388	1.46054	0.658239	1.87199		0.337936
Cellular community - prokaryotes	s__Dorea_sp._5-2	1.42378	1.02387	1.12687	0.867913	2.11171	0.868699	0.892501	0.992852	1.05116	1.40405		0.295007
Cellular community - prokaryotes	s__Bacteroides_acidifaciens	1.07205	0.370015	2.13891	0.182097	0.714459	1.77963	1.30273	1.29175	0.8158	1.08136		0.373472
Cellular community - prokaryotes	s__Lachnospiraceae_bacterium_A2	0.6041	0.292428	0.182381	0.42229	0.454099	0.220683	0.3984	0.52872	0.379142	0.75338		0.585601
Cellular community - prokaryotes	s__Lachnospiraceae_bacterium_COE1	0.426491	0.568452	0.49433	0.299614	1.09463	0.215707	0.217483	1.18946	0.810727	1.44853		0.503435
Cellular community - prokaryotes	s__Pseudoflavonifractor_capillosus	1.05999	0.575828	0.752385	0.654058	1.00652	1.11825	0.89143	1.37386	0.708063	1.22834		0.134378
Cellular community - prokaryotes	s__Bilophila_wadsworthia	1.92619	3.22149	2.87585	2.64585	3.7902	1.6991	1.55585	3.82564	1.73671	4.0928		0.643063
Cellular community - prokaryotes	s__Clostridium_sp._GD3	1.63422	0.662171	0.855006	2.29126	1.19919	1.39142	1.34547	1.90636	1.34189	1.73267		0.5129
Cellular community - prokaryotes	s__Odoribacter_splanchnicus_CAG:14	0.867904	0.368205	0.426681	1.68399	1.02616	0.20086	0.390077	1.51836	0.627996	1.47771		0.933083
Cellular community - prokaryotes	s__uncultured_prokaryote	0	0	0	0	0	0	0	0	0	0		#DIV/0!
Cellular community - prokaryotes	s__unclassified_o__Clostridiales	0.979293	2.14676	1.86676	2.00982	2.37445	0.682198	0.457347	1.64702	0.836382	1.37792		0.0277736
Cellular community - prokaryotes	s__Ruminococcaceae_bacterium_D16	0.360443	0.656603	0.643113	0.702179	0.712557	0.249314	0.356123	0.657907	0.448979	0.701252		0.256704
Cellular community - prokaryotes	s__Bacteroides_sp._CAG:754	1.10619	0.346647	2.34404	0.156718	0.717003	1.77968	1.3654	1.30979	0.802485	1.18894		0.421089
Cellular community - prokaryotes	s__Parabacteroides_goldsteinii	0.153098	0.845911	0.539448	0.0158955	0.277568	2.11552	0.603333	0.385148	0.459514	1.09261		0.148295
Cellular community - prokaryotes	s__Prevotella_sp._CAG:1031	2.8612	1.52787	2.03676	1.60088	1.80349	1.15748	1.11471	1.98017	0.946324	2.61197		0.340604
Cellular community - prokaryotes	s__Intestinimonas_butyriciproducens	2.08175	1.45156	1.59036	1.38582	1.6737	2.15247	1.86083	3.98859	2.11486	2.49289		0.0574775
Cellular community - prokaryotes	s__Lachnospiraceae_bacterium_3-1	0.699785	0.650542	0.444298	0.351496	1.27328	0.386225	0.255164	0.990429	0.377978	0.839585		0.612469
Cellular community - prokaryotes	s__Hungatella_hathewayi	1.4243	1.89475	1.59203	1.22884	1.4751	1.12017	0.760869	1.5298	1.66436	1.81191		0.529663
Cellular community - prokaryotes	s__Firmicutes_bacterium_CAG:65	2.72408	1.07889	1.0511	1.08006	3.96534	0.603658	0.821641	1.61801	1.3939	5.46462		0.999656
Cellular community - prokaryotes	s__Alistipes_finegoldii	3.39307	1.22873	0.912199	0.860559	1.0673	1.3535	0.514254	0.856731	0.760875	2.42111		0.610565
Cellular community - prokaryotes	s__Bacteroides_fragilis	0.451315	0.306501	0.760624	0.1339	0.136299	0.152163	0.0619281	0.183774	0.141194	0.299987		0.161243
Cellular community - prokaryotes	s__Bacteroides_thetaiotaomicron	0	0.00625	0.00625	0.0118366	0	0	0.00625	0	0	0		0.195285
Cellular community - prokaryotes	s__Alistipes_sp._CAG:268	6.46289	1.36123	0.930547	0.936147	1.53834	1.58141	0.523586	1.04709	0.943972	3.61351		0.571312
Cellular community - prokaryotes	s__Alistipes_sp._CAG:831	0	0	0	0	0	0	0.00865801	0	0	0		0.346594
Cellular community - prokaryotes	s__Lachnospiraceae_bacterium_7_1_58FAA	0.34575	0.0219336	0.0451521	0.0245101	0.0305252	0.400765	0.285864	0.601682	0.235414	0.237222		0.0246975
Cellular community - prokaryotes	s__[Clostridium]_clostridioforme	0.278023	0.389866	0.304176	0.216284	0.275907	0.149327	0.14637	0.141241	0.245168	0.318704		0.0746541
Cellular community - prokaryotes	s__Clostridium_sp._KNHs209	0.741896	1.40308	0.799414	0.676391	1.77319	0.450872	0.264392	1.48787	0.67281	1.2751		0.460886
Cellular community - prokaryotes	s__Lachnospiraceae_bacterium_3-2	2.11176	3.28657	3.16461	2.1713	2.87217	1.52035	0.657799	3.43687	2.50507	3.58866		0.552747
Cellular community - prokaryotes	s__Alistipes_timonensis	1.98144	0.347472	0.150799	0.193511	0.273348	0.189374	0.29321	0.47328	0.146205	0.94307		0.646592
Cellular community - prokaryotes	s__Bacteroides_sp._CAG:1060	0	0	0	0	0	0	0	0	0	0		#DIV/0!
Cellular community - prokaryotes	s__Lachnospiraceae_bacterium_M18-1	2.1441	3.01899	2.04125	1.67904	2.8527	1.88614	1.16278	3.28806	2.27914	2.99643		0.958386
Cellular community - prokaryotes	others	80.9361	88.4561	84.822	71.8787	93.9246	67.7917	44.1044	104.35	66.9133	111.747		0.713309
Glycan biosynthesis and metabolism	s__Lachnospiraceae_bacterium_28-4	14.1858	21.8845	17.3219	11.167	28.437	2.61617	2.17757	11.594	7.89513	14.743		0.0245228
Glycan biosynthesis and metabolism	s__Firmicutes_bacterium_ASF500	4.81117	7.25143	5.26758	13.1118	8.65028	4.35225	3.31267	6.90446	4.48154	7.38318		0.17215
Glycan biosynthesis and metabolism	s__Oscillibacter_sp._1-3	2.48761	4.25549	2.84638	3.86699	4.1776	2.67478	1.67521	4.78079	4.30814	3.39483		0.815795
Glycan biosynthesis and metabolism	s__Bacteroides_uniformis	6.83046	8.33236	12.6196	3.30477	3.86999	1.46505	1.76664	3.71057	2.0187	7.36054		0.100887
Glycan biosynthesis and metabolism	s__unclassified_g__Bacteroides	5.13662	4.70943	6.89264	2.7596	3.41354	3.77232	2.7962	4.14478	2.48623	6.62969		0.564712
Glycan biosynthesis and metabolism	s__Bacteroides_sp._CAG:709	9.17095	9.29072	8.16169	7.87316	8.67304	12.5042	5.53443	8.51141	7.65697	18.0743		0.437778
Glycan biosynthesis and metabolism	s__unclassified_g__Parabacteroides	1.01951	4.85919	3.04285	0.17403	2.02795	11.3323	2.86908	2.66793	2.63606	6.85553		0.147015
Glycan biosynthesis and metabolism	s__Odoribacter_splanchnicus	4.56979	1.94935	2.25504	8.245	4.5973	1.04813	2.45759	8.29775	3.50489	8.48607		0.824756
Glycan biosynthesis and metabolism	s__Bacteroides_sp._CAG:770	3.65258	3.43814	3.07413	2.91347	3.20646	4.81877	1.94424	3.22333	2.92333	7.04955		0.439206
Glycan biosynthesis and metabolism	s__Anaerotruncus_sp._G3(2012)	1.24323	1.4669	1.78837	0.896371	1.9566	1.20921	0.556193	1.31576	0.915968	1.32014		0.127987
Glycan biosynthesis and metabolism	s__Bacteroides_sp._CAG:545	2.04364	2.15506	1.78438	1.8113	1.88229	2.92414	1.19115	1.96068	1.80572	4.17659		0.391843
Glycan biosynthesis and metabolism	s__Bacteroides_sp._CAG:927	8.04055	4.36057	6.10208	5.12618	5.43018	3.39788	4.06115	4.98742	2.84598	7.37228		0.240994
Glycan biosynthesis and metabolism	s__Alistipes_sp._CAG:435	4.62791	4.01706	3.12305	3.08957	3.55015	5.09298	2.16	3.45379	2.98374	7.59189		0.582727
Glycan biosynthesis and metabolism	s__Flavonifractor_plautii	1.13625	0.753257	0.984936	0.892478	1.1991	1.10882	1.00433	1.59642	0.75761	1.63957		0.263894
Glycan biosynthesis and metabolism	s__Lachnospiraceae_bacterium_10-1	1.56886	1.53575	1.27461	1.46337	1.09209	0.986655	0.307719	2.15736	1.16513	2.04956		0.884351
Glycan biosynthesis and metabolism	s__Lachnospiraceae_bacterium_A4	0.348244	0.453686	0.304885	0.260365	0.720955	0.247584	0.149228	0.747824	0.442077	1.04603		0.571497
Glycan biosynthesis and metabolism	s__Alistipes_sp._CAG:514	8.8445	8.86297	7.30728	7.46183	8.23834	11.939	5.1418	8.27151	7.50947	17.2873		0.404247
Glycan biosynthesis and metabolism	s__Eubacterium_plexicaudatum	0.952641	2.074	1.45643	0.86923	1.80304	0.254079	0.148748	1.09293	0.60781	0.936427		0.0246004
Glycan biosynthesis and metabolism	s__Mucispirillum_schaedleri	0.391145	5.20455	10.1662	0.00623988	0.951922	0.0115382	0.039473	0.0320773	0.00913782	0.00197824		0.125554
Glycan biosynthesis and metabolism	s__Clostridium_sp._ASF502	0.296074	0.361856	0.292486	0.212046	0.34276	0.118278	0.0893888	0.344544	0.150754	0.470465		0.421725
Glycan biosynthesis and metabolism	s__Dorea_sp._5-2	0.162181	0.237608	0.265874	0.26209	0.292515	0.403799	0.312777	0.104523	0.196734	0.133283		0.82486
Glycan biosynthesis and metabolism	s__Bacteroides_acidifaciens	3.00126	0.952026	5.86412	0.481046	2.1182	4.97843	3.6662	3.45852	2.06299	2.85635		0.413723
Glycan biosynthesis and metabolism	s__Lachnospiraceae_bacterium_A2	0.0142661	0.0896451	0.0228298	0.103598	0.203139	0.0150645	0.0324746	0.0575619	0.0364753	0.0478488		0.198296
Glycan biosynthesis and metabolism	s__Lachnospiraceae_bacterium_COE1	0.02733	0.0663059	0.0230435	0.0222746	0.037735	0.0526099	0.0104959	0.0383108	0.00765584	0.00605867		0.354645
Glycan biosynthesis and metabolism	s__Pseudoflavonifractor_capillosus	1.07841	0.619754	0.752347	0.736637	1.12698	1.01069	0.869721	1.32285	0.699754	1.73985		0.240744
Glycan biosynthesis and metabolism	s__Bilophila_wadsworthia	1.13317	2.01851	1.89197	1.74283	2.47803	1.09517	0.9128	2.46192	1.14839	2.39061		0.55058
Glycan biosynthesis and metabolism	s__Clostridium_sp._GD3	0.588763	0.566328	0.469439	1.14891	0.874837	0.537588	0.433732	0.755101	0.464244	0.974712		0.565787
Glycan biosynthesis and metabolism	s__Odoribacter_splanchnicus_CAG:14	1.42936	0.56929	0.690333	2.64507	1.5061	0.391775	0.79257	2.48147	1.05741	2.66847		0.856746
Glycan biosynthesis and metabolism	s__uncultured_prokaryote	0	0	0	0	0	0	0	0	0	0		#DIV/0!
Glycan biosynthesis and metabolism	s__unclassified_o__Clostridiales	1.21018	0.795163	0.750602	0.722386	1.0464	1.082	0.677121	1.44658	0.990783	1.44396		0.236456
Glycan biosynthesis and metabolism	s__Ruminococcaceae_bacterium_D16	0.799442	0.974736	1.24301	1.62029	1.67515	0.697931	0.632439	1.17769	0.763394	1.5276		0.247942
Glycan biosynthesis and metabolism	s__Bacteroides_sp._CAG:754	2.43593	0.793607	4.60756	0.757327	1.83367	3.67235	2.88529	2.90976	1.72713	2.68669		0.397153
Glycan biosynthesis and metabolism	s__Parabacteroides_goldsteinii	0.647199	2.09476	1.75613	0.244177	0.863476	4.96807	1.32604	1.15301	1.07726	3.0842		0.187825
Glycan biosynthesis and metabolism	s__Prevotella_sp._CAG:1031	1.86717	0.970778	1.40895	1.17661	1.2694	0.817197	0.678358	1.37668	0.708896	1.78078		0.343416
Glycan biosynthesis and metabolism	s__Intestinimonas_butyriciproducens	0.884356	0.276886	0.31438	0.348633	0.496814	0.912842	0.749507	1.14416	0.49802	0.978963		0.0364199
Glycan biosynthesis and metabolism	s__Lachnospiraceae_bacterium_3-1	0.284828	0.1607	0.021878	0.162861	0.420173	0.0610482	0.108207	0.117576	0.0997965	0.291209		0.367845
Glycan biosynthesis and metabolism	s__Hungatella_hathewayi	0.638751	0.633229	0.763844	0.69624	0.709687	0.537004	0.274389	0.871295	0.962576	1.0719		0.721977
Glycan biosynthesis and metabolism	s__Firmicutes_bacterium_CAG:65	1.41452	0.620607	0.853358	0.671865	2.39928	0.312106	0.467538	1.1777	0.72348	3.22954		0.987867
Glycan biosynthesis and metabolism	s__Alistipes_finegoldii	6.24999	2.60797	2.0074	1.95162	2.63256	3.08544	1.18515	2.13306	1.80332	5.34762		0.735497
Glycan biosynthesis and metabolism	s__Bacteroides_fragilis	1.21046	0.4292	0.433063	0.731857	0.583485	0.217783	0.190046	0.460348	0.162779	0.854713		0.16144
Glycan biosynthesis and metabolism	s__Bacteroides_thetaiotaomicron	0.324905	0.362168	0.674497	0.102439	0.233487	0.455125	0.337774	0.241439	0.199136	0.378127		0.874823
Glycan biosynthesis and metabolism	s__Alistipes_sp._CAG:268	8.03213	1.06667	0.412572	0.480765	1.05973	0.985126	0.125692	0.351955	0.410666	3.01244		0.450476
Glycan biosynthesis and metabolism	s__Alistipes_sp._CAG:831	0.00549451	0.0108992	0.0236299	0.0018315	0.0018315	0.0018315	0.003663	0.00732601	0	0.0018315		0.21012
Glycan biosynthesis and metabolism	s__Lachnospiraceae_bacterium_7_1_58FAA	0.328274	0.0854004	0.0766405	0.083312	0.115288	0.287161	0.245972	0.39613	0.256254	0.242742		0.0296992
Glycan biosynthesis and metabolism	s__[Clostridium]_clostridioforme	0.037642	0.0645134	0.0684758	0.0562805	0.049494	0.0369538	0.0246451	0.0773848	0.054796	0.0586047		0.663575
Glycan biosynthesis and metabolism	s__Clostridium_sp._KNHs209	0.828561	1.21267	0.71876	0.559698	1.44013	0.384396	0.245029	1.01681	0.575118	1.41907		0.43217
Glycan biosynthesis and metabolism	s__Lachnospiraceae_bacterium_3-2	0.143884	0.26692	0.466278	0.271843	0.305785	0.145565	0.0967138	0.333902	0.224657	0.464443		0.664425
Glycan biosynthesis and metabolism	s__Alistipes_timonensis	6.77055	1.24801	0.704902	0.452556	1.11213	1.03194	0.508645	0.867333	0.364556	2.55481		0.450087
Glycan biosynthesis and metabolism	s__Bacteroides_sp._CAG:1060	1.38173	1.10778	0.981466	0.962419	0.92316	1.51493	0.656551	1.06629	0.793018	2.22462		0.560699
Glycan biosynthesis and metabolism	s__Lachnospiraceae_bacterium_M18-1	0.464668	0.567934	0.361959	0.682548	0.93735	0.2428	0.143651	0.605862	0.474091	0.972684		0.533092
Glycan biosynthesis and metabolism	others	88.4585	79.5386	86.3707	53.9618	69.2071	56.249	35.3482	67.7652	44.1453	98.05		0.263059
Lipid metabolism	s__Lachnospiraceae_bacterium_28-4	11.6151	17.7112	13.6833	9.49304	21.5027	2.0465	1.54371	7.81405	5.55034	11.2241		0.0116126
Lipid metabolism	s__Firmicutes_bacterium_ASF500	6.58588	8.94196	6.0687	9.61291	10.8835	5.61882	4.18451	8.58304	6.05378	8.50257		0.181677
Lipid metabolism	s__Oscillibacter_sp._1-3	1.99136	3.11923	2.4412	3.64816	3.86679	2.36343	1.35814	4.05135	3.98871	2.97932		0.918873
Lipid metabolism	s__Bacteroides_uniformis	5.49686	5.70008	8.96536	2.93802	3.16228	1.87852	1.63809	3.14094	1.93468	6.15675		0.133313
Lipid metabolism	s__unclassified_g__Bacteroides	5.12219	5.84743	8.49484	3.04314	3.50995	3.35782	2.62103	3.73758	2.51453	7.01428		0.317972
Lipid metabolism	s__Bacteroides_sp._CAG:709	5.75064	5.93124	5.00949	4.90081	5.53499	7.92135	3.32683	5.29522	4.89604	11.7262		0.439874
Lipid metabolism	s__unclassified_g__Parabacteroides	0.623896	3.13331	1.8461	0.116399	1.31122	7.55225	1.85928	1.59648	1.71888	4.46119		0.148453
Lipid metabolism	s__Odoribacter_splanchnicus	2.60569	1.108	1.25732	4.73418	2.51471	0.627723	1.39216	4.87324	2.15317	4.97157		0.754089
Lipid metabolism	s__Bacteroides_sp._CAG:770	4.30142	4.08271	3.20956	3.36675	3.71044	5.5974	2.26671	3.92193	3.55448	8.64733		0.369673
Lipid metabolism	s__Anaerotruncus_sp._G3(2012)	0.966265	1.33313	1.3095	0.902895	1.35924	0.940073	0.407326	1.39396	0.858638	1.10653		0.254167
Lipid metabolism	s__Bacteroides_sp._CAG:545	1.74823	1.85345	1.53002	1.45896	1.74828	2.36339	0.979927	1.57449	1.40778	3.54441		0.522624
Lipid metabolism	s__Bacteroides_sp._CAG:927	3.56693	1.61606	2.17845	2.32106	2.10207	1.25733	1.80102	1.91415	1.57137	2.77012		0.264552
Lipid metabolism	s__Alistipes_sp._CAG:435	5.8393	5.70135	4.645	4.72586	5.23201	7.57262	3.38958	5.11706	4.63451	11.5307		0.427918
Lipid metabolism	s__Flavonifractor_plautii	0.408413	0.480436	0.65247	0.541663	0.834287	0.314343	0.185631	0.431857	0.41407	0.829763		0.290652
Lipid metabolism	s__Lachnospiraceae_bacterium_10-1	1.03183	0.933468	0.95586	0.963724	1.05701	0.621444	0.413709	1.19284	0.845615	1.68785		0.877063
Lipid metabolism	s__Lachnospiraceae_bacterium_A4	0.113503	0.107103	0.101933	0.08201	0.521217	0.0853912	0.0241734	0.318112	0.109248	0.131712		0.612695
Lipid metabolism	s__Alistipes_sp._CAG:514	0.971435	0.909602	0.810892	0.838793	0.856731	1.23085	0.542892	0.842279	0.727478	1.80302		0.520002
Lipid metabolism	s__Eubacterium_plexicaudatum	0.475572	0.685635	0.466852	0.596294	0.93762	0.283824	0.348873	1.03924	0.504767	1.0904		0.915677
Lipid metabolism	s__Mucispirillum_schaedleri	0.327808	3.98467	7.47116	0.0226803	0.820279	0	0.0303547	0.0285467	0.0125158	0.00124611		0.116019
Lipid metabolism	s__Clostridium_sp._ASF502	0.742504	0.828329	0.831945	0.476626	1.54966	0.40333	0.26382	0.853766	0.585239	1.02736		0.286623
Lipid metabolism	s__Dorea_sp._5-2	0.193306	0.305491	0.299419	0.457211	0.398767	0.323993	0.314628	0.184753	0.223623	0.423803		0.568759
Lipid metabolism	s__Bacteroides_acidifaciens	3.12587	1.01194	5.8433	0.472988	1.96269	4.80092	3.53169	3.38154	2.21487	2.81168		0.432494
Lipid metabolism	s__Lachnospiraceae_bacterium_A2	0.0856725	0.286821	0.094027	0.20432	0.245097	0.268964	0.0104657	0.339117	0.308856	0.147316		0.674247
Lipid metabolism	s__Lachnospiraceae_bacterium_COE1	0.246666	0.136458	0.101364	0.156814	0.495691	0.0291442	0.0739953	0.126203	0.104383	0.364826		0.36958
Lipid metabolism	s__Pseudoflavonifractor_capillosus	1.35827	1.13451	1.55482	1.39002	1.50309	1.58856	1.29258	2.23259	1.01226	2.35803		0.288486
Lipid metabolism	s__Bilophila_wadsworthia	0.589458	1.25821	1.12805	1.15577	1.45299	0.65035	0.571673	1.50247	0.722015	1.56745		0.674407
Lipid metabolism	s__Clostridium_sp._GD3	0.413524	0.866392	0.670445	0.584727	0.928727	0.465059	0.322033	0.812244	0.552378	0.864097		0.538265
Lipid metabolism	s__Odoribacter_splanchnicus_CAG:14	0.692555	0.328546	0.345927	1.14676	0.792294	0.190789	0.377165	1.36761	0.582913	1.36801		0.701201
Lipid metabolism	s__uncultured_prokaryote	0	0	0	0	0	0	0	0	0	0		#DIV/0!
Lipid metabolism	s__unclassified_o__Clostridiales	0.706835	0.719614	1.104	0.671067	1.1861	0.71904	0.507307	0.864987	0.499527	1.07791		0.383
Lipid metabolism	s__Ruminococcaceae_bacterium_D16	0.262118	0.226179	0.309712	0.278331	0.350546	0.295656	0.273133	0.411936	0.261261	0.544937		0.249437
Lipid metabolism	s__Bacteroides_sp._CAG:754	0.546047	0.170589	1.20263	0.101165	0.328237	0.807863	0.68567	0.625979	0.370137	0.512013		0.555256
Lipid metabolism	s__Parabacteroides_goldsteinii	0.190373	1.0773	0.743777	0.0909589	0.492002	2.91837	0.773953	0.567497	0.6771	1.58294		0.138554
Lipid metabolism	s__Prevotella_sp._CAG:1031	1.8423	1.23187	1.30667	1.47482	1.46887	1.51213	0.825287	1.49839	1.08721	2.40983		0.995542
Lipid metabolism	s__Intestinimonas_butyriciproducens	0.65043	0.688538	0.446983	1.14411	0.496743	0.44484	0.544361	0.862849	0.472573	0.800772		0.699467
Lipid metabolism	s__Lachnospiraceae_bacterium_3-1	0.114744	0.143629	0.0517524	0.0733531	0.348215	0.04141	0.0257189	0.0555051	0.111392	0.0853118		0.17302
Lipid metabolism	s__Hungatella_hathewayi	0.4575	0.530594	0.73443	0.54173	0.561658	0.433181	0.307513	0.785143	0.627541	0.682615		0.98408
Lipid metabolism	s__Firmicutes_bacterium_CAG:65	0.938446	0.280886	0.524375	0.329138	1.21956	0.237608	0.289225	0.474847	0.382446	1.85631		0.977359
Lipid metabolism	s__Alistipes_finegoldii	0.924884	0.132351	0.034955	0.0562203	0.0908831	0.102367	0.0204963	0.0576725	0.0349704	0.33852		0.467948
Lipid metabolism	s__Bacteroides_fragilis	1.1694	0.392309	0.3534	0.722158	0.554175	0.22678	0.229478	0.564805	0.190884	0.900303		0.31634
Lipid metabolism	s__Bacteroides_thetaiotaomicron	0.0581752	0.0239475	0.125094	0.0195757	0.069873	0.109736	0.0595928	0.0659341	0.014652	0.0359265		0.932789
Lipid metabolism	s__Alistipes_sp._CAG:268	8.32561	3.52665	2.2143	2.51384	2.96382	4.01874	1.45974	2.48967	2.21744	7.07044		0.768574
Lipid metabolism	s__Alistipes_sp._CAG:831	0.875226	0.835665	0.706309	0.660531	0.680888	1.0125	0.44122	0.679326	0.671916	1.62062		0.542529
Lipid metabolism	s__Lachnospiraceae_bacterium_7_1_58FAA	0.0726705	0.218081	0.42058	0.253776	0.265169	0.0307135	0.0599483	0.0906998	0.0533911	0.230134		0.0489283
Lipid metabolism	s__[Clostridium]_clostridioforme	0.0580073	0.0869209	0.0734323	0.0432533	0.0687486	0.0440096	0.032434	0.0394752	0.0419483	0.089541		0.223648
Lipid metabolism	s__Clostridium_sp._KNHs209	0.724007	1.89742	1.46652	0.695734	2.30878	0.595851	0.509484	3.05717	1.61668	3.29557		0.570709
Lipid metabolism	s__Lachnospiraceae_bacterium_3-2	0.376764	0.44683	0.648216	0.418994	0.763464	0.264818	0.240516	0.367771	0.430382	1.28426		0.95069
Lipid metabolism	s__Alistipes_timonensis	2.39999	0.515897	0.25923	0.363451	0.639156	0.410721	0.41872	0.868106	0.31609	1.33115		0.714941
Lipid metabolism	s__Bacteroides_sp._CAG:1060	2.56661	2.38382	2.05352	2.00055	2.14794	3.34671	1.35582	2.34071	2.05455	5.00817		0.384679
Lipid metabolism	s__Lachnospiraceae_bacterium_M18-1	0.401191	0.604373	0.401881	0.507474	0.925017	0.380244	0.141417	0.765833	0.528314	0.518751		0.493609
Lipid metabolism	others	77.4019	67.6049	66.5268	55.7338	66.5887	56.139	34.3822	67.7152	45.9098	98.0656		0.59491
Cell motility	s__Lachnospiraceae_bacterium_28-4	43.3081	63.4917	47.7611	32.2658	77.0051	6.60688	5.54153	27.9161	19.8094	38.3139		0.0109592
Cell motility	s__Firmicutes_bacterium_ASF500	17.3099	26.1503	18.3171	39.6382	27.5904	18.3466	11.2834	33.5997	21.9077	24.5277		0.497306
Cell motility	s__Oscillibacter_sp._1-3	18.3269	16.9422	17.2141	19.9253	23.5569	19.5124	14.9527	29.3304	18.8527	25.2843		0.420263
Cell motility	s__Bacteroides_uniformis	0	0	0	0	0	0	0	0	0	0		#DIV/0!
Cell motility	s__unclassified_g__Bacteroides	0	0	0	0	0	0	0	0	0	0		#DIV/0!
Cell motility	s__Bacteroides_sp._CAG:709	0	0	0	0	0	0	0	0	0	0		#DIV/0!
Cell motility	s__unclassified_g__Parabacteroides	0.0228492	0.120953	0.0605933	0.00213675	0.0755506	0.3877	0.103859	0.0886674	0.0725248	0.19863		0.104453
Cell motility	s__Odoribacter_splanchnicus	0.22864	0.10349	0.0914561	0.423586	0.180505	0.0433213	0.108303	0.425993	0.168472	0.418773		0.790541
Cell motility	s__Bacteroides_sp._CAG:770	0	0	0	0	0	0	0	0	0	0		#DIV/0!
Cell motility	s__Anaerotruncus_sp._G3(2012)	2.22035	3.04884	3.23051	2.53969	4.11975	2.58203	1.06528	2.00015	1.32869	2.93517		0.0614029
Cell motility	s__Bacteroides_sp._CAG:545	0	0	0	0	0	0	0	0	0	0		#DIV/0!
Cell motility	s__Bacteroides_sp._CAG:927	0.0257795	0.0333325	0.0333171	0.0231981	0.0143635	0.0105287	0.0370771	0.0238202	0.0187561	0.038773		0.975179
Cell motility	s__Alistipes_sp._CAG:435	0	0	0	0	0	0	0	0	0	0		#DIV/0!
Cell motility	s__Flavonifractor_plautii	0.655823	0.746879	0.630162	0.744074	0.814277	0.769293	0.397015	1.21165	0.611949	1.04857		0.56827
Cell motility	s__Lachnospiraceae_bacterium_10-1	1.8614	0.982181	0.913228	1.28636	2.19155	0.681819	0.575809	0.949546	0.643324	2.86015		0.5599
Cell motility	s__Lachnospiraceae_bacterium_A4	0.137011	0.220874	0.118137	0.177717	0.314484	0.053227	0.0229554	0.338431	0.102584	0.0404041		0.261394
Cell motility	s__Alistipes_sp._CAG:514	0	0	0	0	0	0	0	0	0	0		#DIV/0!
Cell motility	s__Eubacterium_plexicaudatum	0.321266	0.641319	0.546872	0.424893	1.40302	0.279639	0.217682	1.25389	0.774335	0.944553		0.925566
Cell motility	s__Mucispirillum_schaedleri	0.80126	11.3037	21.8069	0.0452362	2.22954	0.0167517	0.110321	0.103408	0.0375431	0.00397227		0.122933
Cell motility	s__Clostridium_sp._ASF502	0.703801	0.976709	0.877366	1.41967	1.67289	0.897238	0.464339	1.77356	1.042	1.92008		0.792159
Cell motility	s__Dorea_sp._5-2	0.650773	0.605163	0.657577	0.627625	0.386008	0.998435	0.629043	0.790311	0.624469	0.567622		0.181905
Cell motility	s__Bacteroides_acidifaciens	0	0	0	0	0	0	0	0	0	0		#DIV/0!
Cell motility	s__Lachnospiraceae_bacterium_A2	0.179365	0.193634	0.0358758	0.242647	0.615567	0.0824441	0.110311	0.178004	0.214638	0.332336		0.529773
Cell motility	s__Lachnospiraceae_bacterium_COE1	0.842353	0.87749	0.827499	1.25069	1.70426	0.473319	0.449439	1.4896	0.895747	2.23209		0.984521
Cell motility	s__Pseudoflavonifractor_capillosus	0.0772412	0.128997	0.103665	0.235441	0.299012	0.0809822	0.0362461	0.128317	0.133751	0.342162		0.724731
Cell motility	s__Bilophila_wadsworthia	0	0	0	0	0	0	0	0	0	0		#DIV/0!
Cell motility	s__Clostridium_sp._GD3	0.66583	0.643967	0.731449	0.505097	1.01528	0.557502	0.499472	1.07831	0.66348	0.976773		0.772251
Cell motility	s__Odoribacter_splanchnicus_CAG:14	0	0	0	0	0	0	0	0	0	0		#DIV/0!
Cell motility	s__uncultured_prokaryote	0	0	0	0	0	0	0	0	0	0		#DIV/0!
Cell motility	s__unclassified_o__Clostridiales	0.400037	0.617008	0.447604	0.575123	0.578508	0.421588	0.162509	0.643238	0.638512	0.494239		0.611832
Cell motility	s__Ruminococcaceae_bacterium_D16	0.0152508	0.0378955	0.0173087	0.801632	0.0262443	0.00531242	0	0.0105227	0.0330211	0.0372615		0.327378
Cell motility	s__Bacteroides_sp._CAG:754	0	0	0	0	0	0	0	0	0	0		#DIV/0!
Cell motility	s__Parabacteroides_goldsteinii	0	0	0	0	0	0	0	0	0	0		#DIV/0!
Cell motility	s__Prevotella_sp._CAG:1031	0.0868751	0.0508065	0.0896348	0.129116	0.166801	0.0610449	0.0141472	0.0840484	0.114777	0.0604058		0.181951
Cell motility	s__Intestinimonas_butyriciproducens	0.00537634	0.00537634	0.00537634	0	0	0.00537634	0	0	0.00537634	0		0.579584
Cell motility	s__Lachnospiraceae_bacterium_3-1	0.156211	0.289769	0.11273	0.276314	0.629014	0.0888793	0.0906135	0.198428	0.204817	0.319288		0.294775
Cell motility	s__Hungatella_hathewayi	0.00482706	0.0148687	0.0414025	0.023032	0.00660066	0.0293545	0.0113961	0.0385839	0.0713565	0.00432452		0.370407
Cell motility	s__Firmicutes_bacterium_CAG:65	2.68194	1.23691	1.60848	1.17347	4.96005	0.649343	0.819157	1.80641	1.16224	6.42343		0.904586
Cell motility	s__Alistipes_finegoldii	0	0	0	0	0	0	0	0	0	0		#DIV/0!
Cell motility	s__Bacteroides_fragilis	0	0	0	0	0	0	0	0	0	0		#DIV/0!
Cell motility	s__Bacteroides_thetaiotaomicron	0	0	0	0	0	0	0	0	0	0		#DIV/0!
Cell motility	s__Alistipes_sp._CAG:268	0	0	0	0	0	0	0	0	0	0		#DIV/0!
Cell motility	s__Alistipes_sp._CAG:831	0	0	0	0	0	0	0	0	0	0		#DIV/0!
Cell motility	s__Lachnospiraceae_bacterium_7_1_58FAA	0.0470723	0.0369015	0.0184696	0.0255549	0.0365466	0.0125937	0.0189336	0.016432	0.0192646	0.0297737		0.0459546
Cell motility	s__[Clostridium]_clostridioforme	0.279802	0.677338	0.736115	0.34547	0.413299	0.421087	0.236015	0.428712	0.406248	0.381736		0.27175
Cell motility	s__Clostridium_sp._KNHs209	0.594523	1.50341	0.792302	0.73325	1.36706	0.477324	0.289789	1.27064	0.956702	0.819339		0.377792
Cell motility	s__Lachnospiraceae_bacterium_3-2	1.03274	1.21382	1.86179	1.50961	2.03455	1.08675	0.537073	1.62243	1.32529	2.59664		0.809925
Cell motility	s__Alistipes_timonensis	0	0	0	0	0	0	0	0	0	0		#DIV/0!
Cell motility	s__Bacteroides_sp._CAG:1060	0	0	0	0	0	0	0	0	0	0		#DIV/0!
Cell motility	s__Lachnospiraceae_bacterium_M18-1	1.16872	1.08202	1.09209	1.49923	1.40905	1.09144	0.731585	1.31617	0.86357	1.39372		0.297101
Cell motility	others	26.8667	33.9503	33.5175	31.7909	42.9254	21.6411	16.986	39.1273	21.8664	44.7482		0.439147
Folding, sorting and degradation	s__Lachnospiraceae_bacterium_28-4	16.0737	23.6395	17.8865	11.9779	28.9756	2.63026	2.10217	11.2157	7.9751	14.5445		0.0139184
Folding, sorting and degradation	s__Firmicutes_bacterium_ASF500	5.71198	7.7853	5.99256	12.56	9.81291	4.97052	3.93001	7.98289	5.7847	8.09051		0.182415
Folding, sorting and degradation	s__Oscillibacter_sp._1-3	2.51179	3.53079	2.43235	3.35081	4.25946	2.29766	1.82209	3.84658	3.84905	3.16416		0.688605
Folding, sorting and degradation	s__Bacteroides_uniformis	4.42657	5.29352	8.17756	1.95019	2.15533	0.815424	1.15074	2.17167	1.16459	4.82722		0.11876
Folding, sorting and degradation	s__unclassified_g__Bacteroides	4.16487	3.12283	7.21706	1.13597	2.39091	3.19908	2.7415	3.21773	1.71504	4.06911		0.589045
Folding, sorting and degradation	s__Bacteroides_sp._CAG:709	3.44983	3.64008	2.8284	2.92266	2.965	4.6701	2.03367	3.46519	2.99806	7.01558		0.344911
Folding, sorting and degradation	s__unclassified_g__Parabacteroides	0.348167	1.90379	1.1351	0.0578905	0.717367	4.67059	1.16354	1.05778	1.07156	2.75107		0.130944
Folding, sorting and degradation	s__Odoribacter_splanchnicus	4.1492	1.66484	1.76774	7.382	3.92678	0.89627	1.94438	6.62171	2.66937	7.13567		0.964503
Folding, sorting and degradation	s__Bacteroides_sp._CAG:770	4.5475	4.79771	3.99105	3.64792	4.35061	6.06401	2.61707	4.16395	3.81064	9.19757		0.460879
Folding, sorting and degradation	s__Anaerotruncus_sp._G3(2012)	0.596982	0.963377	0.775873	0.419048	1.04184	0.589677	0.181767	0.781744	0.456064	0.834951		0.280784
Folding, sorting and degradation	s__Bacteroides_sp._CAG:545	2.4005	2.34393	2.02136	1.91208	2.0936	2.99432	1.30394	2.23785	1.96199	4.81709		0.428585
Folding, sorting and degradation	s__Bacteroides_sp._CAG:927	5.36916	2.72305	4.06236	3.47182	3.57539	2.14016	2.62115	3.40127	2.10313	4.89688		0.269716
Folding, sorting and degradation	s__Alistipes_sp._CAG:435	3.61669	3.47446	2.80252	2.89262	3.08532	4.43229	1.99899	3.24365	2.97104	7.16832		0.408749
Folding, sorting and degradation	s__Flavonifractor_plautii	0.53756	0.744297	0.963777	0.731282	0.97179	0.545546	0.40842	0.638348	0.467649	1.05361		0.268347
Folding, sorting and degradation	s__Lachnospiraceae_bacterium_10-1	0.948387	0.897586	0.593053	0.871898	0.584369	0.463772	0.349547	0.673042	0.196066	1.19351		0.314819
Folding, sorting and degradation	s__Lachnospiraceae_bacterium_A4	0.0716477	0.213853	0.203096	0.100102	0.291364	0.112247	0.0656552	0.496697	0.190681	0.357945		0.466227
Folding, sorting and degradation	s__Alistipes_sp._CAG:514	2.23029	2.15517	1.8323	1.84681	2.06446	2.89364	1.21456	2.09403	1.71468	4.41441		0.457847
Folding, sorting and degradation	s__Eubacterium_plexicaudatum	0.0932646	0.151103	0.070431	0.0829071	0.253387	0.0509339	0.0341677	0.132909	0.0726284	0.252924		0.690813
Folding, sorting and degradation	s__Mucispirillum_schaedleri	0.417643	5.92849	11.4635	0.008984	1.08542	0.00971919	0.0518447	0.0608574	0.012147	0.00128205		0.125757
Folding, sorting and degradation	s__Clostridium_sp._ASF502	0.284122	0.138651	0.0892103	0.102647	0.238519	0.10514	0.157411	0.194525	0.120126	0.730581		0.485712
Folding, sorting and degradation	s__Dorea_sp._5-2	1.06885	0.410681	0.604802	0.439667	1.60905	0.541783	0.520469	0.474532	0.562657	1.33684		0.632788
Folding, sorting and degradation	s__Bacteroides_acidifaciens	0.544887	0.169988	0.961844	0.0714625	0.365347	0.948054	0.627161	0.594469	0.338218	0.502432		0.36449
Folding, sorting and degradation	s__Lachnospiraceae_bacterium_A2	0.151375	0.33605	0.0760569	0.165506	0.359831	0.040672	0.0397291	0.16941	0.138037	0.0822809		0.0778951
Folding, sorting and degradation	s__Lachnospiraceae_bacterium_COE1	0.0470071	0.0988643	0.0879295	0.0662639	0.152526	0.0558471	0.00715308	0.0979066	0.0261405	0.0809743		0.170735
Folding, sorting and degradation	s__Pseudoflavonifractor_capillosus	1.60866	0.572084	0.841086	0.871928	1.16201	1.80491	1.65198	2.42019	1.02342	2.08772		0.0276171
Folding, sorting and degradation	s__Bilophila_wadsworthia	1.02202	1.90221	1.77003	1.71545	2.27991	0.99104	0.903227	2.31226	1.04173	2.27525		0.558596
Folding, sorting and degradation	s__Clostridium_sp._GD3	1.12223	0.601956	0.887435	1.39812	0.768249	0.877124	0.812647	1.4006	0.962502	1.1729		0.624771
Folding, sorting and degradation	s__Odoribacter_splanchnicus_CAG:14	1.03286	0.414473	0.489876	2.00605	1.07141	0.221842	0.530737	1.87903	0.831128	1.92331		0.87332
Folding, sorting and degradation	s__uncultured_prokaryote	0.00422833	0.0363999	0.0138186	0.0191805	0.0299044	0.0160858	0.0107239	0.0107239	0.0160858	0		0.158657
Folding, sorting and degradation	s__unclassified_o__Clostridiales	1.23802	0.871691	1.01694	0.906211	1.39235	1.20186	0.856003	2.11708	1.03303	2.56142		0.214174
Folding, sorting and degradation	s__Ruminococcaceae_bacterium_D16	0.807169	0.472935	0.484659	0.491091	0.768708	0.756037	0.841436	1.216	0.666762	0.941839		0.0492955
Folding, sorting and degradation	s__Bacteroides_sp._CAG:754	0.741502	0.232581	1.51689	0.111657	0.48002	1.18965	0.889158	0.858989	0.5718	0.728544		0.416682
Folding, sorting and degradation	s__Parabacteroides_goldsteinii	0.0575078	0.342024	0.231316	0.019574	0.12767	0.691407	0.229137	0.189587	0.145201	0.428563		0.159955
Folding, sorting and degradation	s__Prevotella_sp._CAG:1031	2.95287	1.59235	2.31392	1.64525	1.79588	1.21689	1.47368	2.04954	1.14293	2.69998		0.403884
Folding, sorting and degradation	s__Intestinimonas_butyriciproducens	1.34751	0.603304	0.913113	0.792241	0.903836	1.27406	1.34858	1.86335	0.927213	1.65427		0.0382937
Folding, sorting and degradation	s__Lachnospiraceae_bacterium_3-1	0.00956947	0.122175	0.0543879	0.0244422	0.294965	0.044703	0.0369437	0.0497418	0.052043	0.00743714		0.26753
Folding, sorting and degradation	s__Hungatella_hathewayi	0.362707	0.419123	0.646286	0.938277	0.416576	0.42092	0.196075	0.477344	0.49265	0.512057		0.294224
Folding, sorting and degradation	s__Firmicutes_bacterium_CAG:65	2.06245	0.765592	0.903743	0.745466	3.46958	0.411141	0.609919	1.23147	1.0058	3.84592		0.841951
Folding, sorting and degradation	s__Alistipes_finegoldii	1.94795	0.279821	0.0451702	0.169751	0.263423	0.202325	0.016809	0.0944912	0.0725224	0.683006		0.407218
Folding, sorting and degradation	s__Bacteroides_fragilis	0.0389581	0.0266091	0.0341627	0.0289947	0.0155039	0	0	0.00536632	0	0		0.000142146
Folding, sorting and degradation	s__Bacteroides_thetaiotaomicron	0	0	0	0	0	0	0	0	0	0		#DIV/0!
Folding, sorting and degradation	s__Alistipes_sp._CAG:268	6.99975	1.30673	0.728764	0.725327	1.29553	1.37347	0.402009	0.811875	0.787905	3.1625		0.506493
Folding, sorting and degradation	s__Alistipes_sp._CAG:831	0	0	0.00462963	0	0.00925926	0.00925926	0	0.0185185	0.00462963	0.0324074		0.130022
Folding, sorting and degradation	s__Lachnospiraceae_bacterium_7_1_58FAA	0.348084	0.0276549	0.0430362	0.0137798	0.0404925	0.388453	0.298219	0.563691	0.235414	0.214109		0.0259169
Folding, sorting and degradation	s__[Clostridium]_clostridioforme	0.167553	0.412361	0.435577	0.452814	0.410186	0.291783	0.0832089	0.595689	0.479764	0.431427		0.994899
Folding, sorting and degradation	s__Clostridium_sp._KNHs209	0.626533	1.53592	0.657176	0.580935	1.34207	0.343281	0.150345	1.20692	0.35576	0.718239		0.191657
Folding, sorting and degradation	s__Lachnospiraceae_bacterium_3-2	0.0839268	0.1681	0.347744	0.190937	0.208533	0.19203	0.0542059	0.101965	0.159217	0.371591		0.736937
Folding, sorting and degradation	s__Alistipes_timonensis	3.71665	0.66056	0.366701	0.361749	0.657732	0.558354	0.477227	0.864784	0.29813	1.73824		0.612331
Folding, sorting and degradation	s__Bacteroides_sp._CAG:1060	0.930411	1.02663	0.670582	0.731624	0.903557	1.37436	0.591949	0.855197	0.905983	2.0391		0.286189
Folding, sorting and degradation	s__Lachnospiraceae_bacterium_M18-1	0.316516	0.594335	0.290425	0.259076	0.400065	0.211197	0.0781914	0.322423	0.0687358	0.305725		0.0627907
Folding, sorting and degradation	others	53.4878	52.3413	51.0697	37.9788	46.3199	39.7727	24.1755	52.2456	34.3733	67.0394		0.569029
Metabolism of other amino acids	s__Lachnospiraceae_bacterium_28-4	9.74904	14.6469	11.5235	7.5272	18.2211	1.52766	1.25519	6.74394	4.81375	9.16699		0.0133573
Metabolism of other amino acids	s__Firmicutes_bacterium_ASF500	4.79489	5.97683	4.27264	10.5128	8.18853	3.78192	2.61523	5.46223	3.75186	6.58025		0.126187
Metabolism of other amino acids	s__Oscillibacter_sp._1-3	1.61079	2.51073	1.87936	2.21906	3.32285	1.44717	1.15898	3.03404	2.65609	2.25779		0.679841
Metabolism of other amino acids	s__Bacteroides_uniformis	5.99107	7.52066	10.4178	3.10594	3.81155	2.52943	1.97933	3.52854	2.28319	7.74732		0.170352
Metabolism of other amino acids	s__unclassified_g__Bacteroides	2.40459	2.31723	4.378	0.999669	1.39927	1.50371	1.24896	1.75371	0.947519	2.58283		0.315947
Metabolism of other amino acids	s__Bacteroides_sp._CAG:709	1.75251	1.92814	1.73617	1.62128	1.76835	2.70279	1.17977	1.79348	1.66829	3.80056		0.345173
Metabolism of other amino acids	s__unclassified_g__Parabacteroides	0.735395	2.93392	2.33163	0.177581	1.11508	6.51019	1.65485	1.37269	1.36477	3.80079		0.224096
Metabolism of other amino acids	s__Odoribacter_splanchnicus	2.75989	1.17482	1.34453	5.18942	2.72027	0.592522	1.43169	4.9982	1.95789	5.10906		0.882719
Metabolism of other amino acids	s__Bacteroides_sp._CAG:770	3.15991	3.35448	2.80518	2.73072	3.02747	4.47549	1.83028	2.91228	2.6249	6.41247		0.461129
Metabolism of other amino acids	s__Anaerotruncus_sp._G3(2012)	1.19208	1.48206	1.63162	0.815073	1.85221	1.36697	0.744788	1.4969	0.985203	1.51431		0.48489
Metabolism of other amino acids	s__Bacteroides_sp._CAG:545	2.71047	2.61571	2.29989	2.28637	2.59043	3.60528	1.60375	2.575	2.18122	5.45053		0.417498
Metabolism of other amino acids	s__Bacteroides_sp._CAG:927	4.72201	2.56984	3.72167	2.85624	3.02776	1.92285	2.30336	2.95581	1.55382	4.44451		0.277344
Metabolism of other amino acids	s__Alistipes_sp._CAG:435	4.48777	4.23279	3.64054	3.54899	3.87934	5.82338	2.38639	3.84763	3.51541	8.32189		0.460769
Metabolism of other amino acids	s__Flavonifractor_plautii	0.787656	1.02097	1.35002	1.27374	1.41351	0.779476	0.601523	1.18385	0.747923	1.60659		0.418084
Metabolism of other amino acids	s__Lachnospiraceae_bacterium_10-1	0.530776	0.442107	0.434867	0.495997	0.636741	0.271506	0.189018	0.636761	0.333741	0.900038		0.767954
Metabolism of other amino acids	s__Lachnospiraceae_bacterium_A4	0.19184	0.143857	0.198702	0.0713492	0.29718	0.0886544	0.073009	0.40528	0.29646	0.394631		0.407249
Metabolism of other amino acids	s__Alistipes_sp._CAG:514	0.787681	0.689234	0.659276	0.724103	0.803433	1.09864	0.460985	0.651759	0.64778	1.54968		0.475709
Metabolism of other amino acids	s__Eubacterium_plexicaudatum	0.0344933	0.125413	0.0858307	0.113587	0.273739	0.0827169	0.0343955	0.103531	0.0181657	0.0648838		0.163186
Metabolism of other amino acids	s__Mucispirillum_schaedleri	0.234424	3.38858	6.4692	0.00965209	0.669556	0.010949	0.0246881	0.023238	0.00786766	0		0.121894
Metabolism of other amino acids	s__Clostridium_sp._ASF502	0.17046	0.207	0.213418	0.243787	0.332483	0.0835562	0.0867742	0.129688	0.341817	0.464199		0.88498
Metabolism of other amino acids	s__Dorea_sp._5-2	0.0755764	0.216421	0.246027	0.189592	0.189449	0.320402	0.259266	0.167475	0.13222	0.0957493		0.824141
Metabolism of other amino acids	s__Bacteroides_acidifaciens	1.67375	0.597003	3.55447	0.273745	1.25718	3.04435	2.17898	2.11487	1.32761	1.70101		0.376625
Metabolism of other amino acids	s__Lachnospiraceae_bacterium_A2	0.74172	1.209	0.896583	0.532792	1.68672	0.171176	0.171439	0.703746	0.406411	0.77543		0.0445076
Metabolism of other amino acids	s__Lachnospiraceae_bacterium_COE1	0.0160035	0.0255804	0.00653595	0.0437209	0.0290762	0.00173461	0.00520382	0.00996506	0.00346921	0.0131803		0.0297029
Metabolism of other amino acids	s__Pseudoflavonifractor_capillosus	2.071	0.984635	1.30123	1.55302	1.96077	2.35458	2.03016	2.87617	1.4584	3.24317		0.0595144
Metabolism of other amino acids	s__Bilophila_wadsworthia	0.496922	0.996866	0.962334	0.7988	1.21902	0.460218	0.41129	1.13917	0.509884	1.25185		0.537152
Metabolism of other amino acids	s__Clostridium_sp._GD3	0.843416	0.282185	0.496441	0.425465	0.441087	0.737197	0.617426	1.10789	0.557399	0.95001		0.0659938
Metabolism of other amino acids	s__Odoribacter_splanchnicus_CAG:14	1.7122	0.73635	0.857779	3.02979	1.82866	0.450808	0.976422	3.19307	1.31525	3.38724		0.758236
Metabolism of other amino acids	s__uncultured_prokaryote	0.0474955	0.0192423	0.0525251	0.585349	0.0222919	0.043447	0.0209478	0.00385031	0.0184415	0.0475712		0.314685
Metabolism of other amino acids	s__unclassified_o__Clostridiales	0.544971	0.769562	0.575953	0.346762	0.596638	0.507365	0.470177	1.09183	0.596345	1.13574		0.263094
Metabolism of other amino acids	s__Ruminococcaceae_bacterium_D16	0.364221	0.850505	0.529318	1.18418	1.09251	0.269082	0.385043	0.436048	0.313794	0.982328		0.148126
Metabolism of other amino acids	s__Bacteroides_sp._CAG:754	0.745104	0.273062	1.40577	0.128947	0.508511	1.38421	0.963483	0.87273	0.486797	0.761961		0.324
Metabolism of other amino acids	s__Parabacteroides_goldsteinii	0.160188	0.732283	0.435321	0.0408089	0.257797	1.61838	0.433855	0.325133	0.356823	0.872391		0.184908
Metabolism of other amino acids	s__Prevotella_sp._CAG:1031	0.773815	0.331521	0.564476	0.520952	0.4934	0.28928	0.198165	0.511232	0.3013	0.604434		0.172099
Metabolism of other amino acids	s__Intestinimonas_butyriciproducens	0.285676	0.162898	0.11386	0.101774	0.162454	0.393877	0.248417	0.506771	0.284654	0.299475		0.0128832
Metabolism of other amino acids	s__Lachnospiraceae_bacterium_3-1	0.575395	0.397402	0.414877	0.354953	0.576579	0.685463	0.396484	1.05255	0.655279	0.784199		0.0621935
Metabolism of other amino acids	s__Hungatella_hathewayi	1.02857	0.733469	0.907105	0.597775	1.43777	0.995317	0.544921	1.18828	0.885404	1.68989		0.627728
Metabolism of other amino acids	s__Firmicutes_bacterium_CAG:65	1.20658	0.447335	0.484194	0.530524	1.44077	0.229576	0.337673	0.667396	0.528719	2.14122		0.922123
Metabolism of other amino acids	s__Alistipes_finegoldii	2.23016	0.302263	0.11178	0.135617	0.298827	0.230169	0.00648185	0.0979855	0.0942699	0.805013		0.416247
Metabolism of other amino acids	s__Bacteroides_fragilis	0.364419	0.148164	0.237326	0.389851	0.297317	0.145956	0.202419	0.60034	0.287641	0.738835		0.41211
Metabolism of other amino acids	s__Bacteroides_thetaiotaomicron	0.00769621	0.00544218	0.00816326	0.00769621	0.00578035	0	0.00911591	0	0.00995025	0		0.227561
Metabolism of other amino acids	s__Alistipes_sp._CAG:268	5.00513	0.70434	0.233232	0.278671	0.680917	0.577851	0.0654496	0.265383	0.228391	1.99808		0.462906
Metabolism of other amino acids	s__Alistipes_sp._CAG:831	0.679193	0.651357	0.538622	0.538622	0.609603	0.843424	0.346555	0.602644	0.520529	1.36395		0.481251
Metabolism of other amino acids	s__Lachnospiraceae_bacterium_7_1_58FAA	0.238172	0.108239	0.0825894	0.230888	0.334941	0.24712	0.2367	0.305748	0.124962	0.477099		0.314374
Metabolism of other amino acids	s__[Clostridium]_clostridioforme	0.00185185	0.0306885	0.0294214	0.00171821	0.0052757	0.0179156	0.0173205	0.00294236	0.0126982	0.0191267		0.977819
Metabolism of other amino acids	s__Clostridium_sp._KNHs209	0.688823	1.18822	1.01424	0.687693	1.88129	0.477906	0.33598	1.58603	1.10165	1.70186		0.888431
Metabolism of other amino acids	s__Lachnospiraceae_bacterium_3-2	0.199687	0.261071	0.476928	0.297842	0.455082	0.155511	0.0789975	0.104816	0.230367	0.659445		0.463064
Metabolism of other amino acids	s__Alistipes_timonensis	1.04177	0.259447	0.103132	0.129412	0.27529	0.191366	0.430059	0.622527	0.152671	0.715025		0.776956
Metabolism of other amino acids	s__Bacteroides_sp._CAG:1060	0.924697	0.829497	0.724929	0.671312	0.838598	1.08258	0.548238	0.836313	0.657413	1.63561		0.459435
Metabolism of other amino acids	s__Lachnospiraceae_bacterium_M18-1	0.119713	0.247594	0.179416	0.240783	0.471099	0.186152	0.0807071	0.363687	0.218266	0.346956		0.878305
Metabolism of other amino acids	others	56.2924	57.3972	58.2273	44.7485	57.147	46.1635	27.328	59.9521	40.6155	75.2879		0.585408
Biosynthesis of other secondary metabolites	s__Lachnospiraceae_bacterium_28-4	8.43232	12.4592	9.91006	6.37683	16.328	1.39904	1.08119	5.83031	4.08737	8.02577		0.0157883
Biosynthesis of other secondary metabolites	s__Firmicutes_bacterium_ASF500	2.98048	3.50236	2.85014	4.46902	4.43499	2.53058	2.07259	3.58427	2.48132	4.51876		0.311948
Biosynthesis of other secondary metabolites	s__Oscillibacter_sp._1-3	1.21985	1.64506	1.23924	1.51529	2.44746	0.99618	0.724048	2.09208	2.02697	1.51879		0.697888
Biosynthesis of other secondary metabolites	s__Bacteroides_uniformis	5.8756	7.10066	9.93453	3.08131	3.63511	2.51512	2.02261	3.39844	2.23153	7.55381		0.177947
Biosynthesis of other secondary metabolites	s__unclassified_g__Bacteroides	2.66007	2.41194	4.92957	1.0194	1.55073	1.54622	1.40563	1.74939	1.00283	2.68947		0.284285
Biosynthesis of other secondary metabolites	s__Bacteroides_sp._CAG:709	4.98255	5.68913	4.43915	4.22707	4.62162	6.79811	2.9461	4.67946	4.15488	9.8099		0.493063
Biosynthesis of other secondary metabolites	s__unclassified_g__Parabacteroides	1.93521	3.64212	3.15956	1.5081	2.03671	6.58694	2.0964	2.43792	2.2684	5.83415		0.224476
Biosynthesis of other secondary metabolites	s__Odoribacter_splanchnicus	1.86015	0.771107	0.835935	3.79444	1.98178	0.450932	1.10858	3.56485	1.58491	3.68395		0.794698
Biosynthesis of other secondary metabolites	s__Bacteroides_sp._CAG:770	1.71225	1.78604	1.54272	1.42394	1.70248	2.35302	0.974256	1.69484	1.55792	3.44417		0.409229
Biosynthesis of other secondary metabolites	s__Anaerotruncus_sp._G3(2012)	0.393073	0.951789	0.825375	0.616428	0.597366	0.48939	0.125361	0.977299	0.688041	0.60275		0.57008
Biosynthesis of other secondary metabolites	s__Bacteroides_sp._CAG:545	2.87937	2.94203	2.2054	2.37742	2.63522	3.73344	1.4987	2.7227	2.41986	5.14245		0.45973
Biosynthesis of other secondary metabolites	s__Bacteroides_sp._CAG:927	1.94887	0.922046	1.39195	1.24311	1.36212	0.699577	1.13806	1.28007	0.836468	1.68231		0.334628
Biosynthesis of other secondary metabolites	s__Alistipes_sp._CAG:435	1.00324	0.963412	0.852293	0.88176	0.846978	1.25288	0.605098	0.81883	0.806775	1.85327		0.503421
Biosynthesis of other secondary metabolites	s__Flavonifractor_plautii	0.612137	0.286874	0.41315	0.33504	0.544415	0.597593	0.561234	0.876013	0.428686	0.860349		0.0674778
Biosynthesis of other secondary metabolites	s__Lachnospiraceae_bacterium_10-1	0.435206	0.404446	0.339605	0.34724	0.575099	0.249811	0.116365	0.59838	0.355051	0.798863		0.979894
Biosynthesis of other secondary metabolites	s__Lachnospiraceae_bacterium_A4	0.398655	0.281251	0.191888	0.34695	0.241619	0.231456	0.0648423	0.701953	0.454139	0.344168		0.56928
Biosynthesis of other secondary metabolites	s__Alistipes_sp._CAG:514	0.0170439	0.0791789	0.0363513	0	0.0228919	0.00371058	0.00371058	0.0228276	0	0.0369154		0.276829
Biosynthesis of other secondary metabolites	s__Eubacterium_plexicaudatum	0.0562832	0.183083	0.105331	0.16128	0.389053	0.0895759	0.0184159	0.217954	0.0235787	0.101215		0.224147
Biosynthesis of other secondary metabolites	s__Mucispirillum_schaedleri	0.219854	2.58109	5.30188	0.0146461	0.526113	0.00144613	0.0271649	0.0307471	0.00615709	0.00236407		0.125922
Biosynthesis of other secondary metabolites	s__Clostridium_sp._ASF502	0.262432	0.305503	0.375428	0.340963	0.624802	0.198359	0.137035	0.446782	0.552554	0.829165		0.726289
Biosynthesis of other secondary metabolites	s__Dorea_sp._5-2	0.244248	0.256192	0.234835	0.258261	0.250689	0.298828	0.189049	0.190276	0.155876	0.244463		0.230359
Biosynthesis of other secondary metabolites	s__Bacteroides_acidifaciens	1.88906	0.652432	3.63703	0.288229	1.30741	3.10348	2.16763	2.12723	1.42215	1.7426		0.41778
Biosynthesis of other secondary metabolites	s__Lachnospiraceae_bacterium_A2	0	0.0383201	0	0.060256	0.0604227	0.0126792	0.00554017	0.0155904	0.00485437	0.0128662		0.156893
Biosynthesis of other secondary metabolites	s__Lachnospiraceae_bacterium_COE1	0.112001	0.0157163	0.0900328	0.0930008	0.0153442	0.0446842	0.0404022	0.0382725	0.0395001	0.0813162		0.481577
Biosynthesis of other secondary metabolites	s__Pseudoflavonifractor_capillosus	2.01697	0.643438	0.990744	1.0055	1.31333	2.05275	1.89968	2.70097	1.35597	2.49974		0.0252744
Biosynthesis of other secondary metabolites	s__Bilophila_wadsworthia	0.407343	0.672232	0.623617	0.548513	0.865492	0.389704	0.437108	0.884887	0.327519	0.746034		0.630033
Biosynthesis of other secondary metabolites	s__Clostridium_sp._GD3	0.770253	0.768914	0.831687	0.738928	1.09125	0.608112	0.583335	1.09363	0.572016	1.20303		0.858263
Biosynthesis of other secondary metabolites	s__Odoribacter_splanchnicus_CAG:14	1.37722	0.53797	0.684248	2.27163	1.33946	0.323467	0.798266	2.35383	0.987793	2.40332		0.80868
Biosynthesis of other secondary metabolites	s__uncultured_prokaryote	0.0147601	0	0	0	0	0	0.00738007	0.0147601	0	0		0.73281
Biosynthesis of other secondary metabolites	s__unclassified_o__Clostridiales	0.32016	0.856	0.474489	0.287335	0.678559	0.210063	0.116603	0.616937	0.419816	0.926893		0.728514
Biosynthesis of other secondary metabolites	s__Ruminococcaceae_bacterium_D16	1.01772	1.365	1.18222	1.74753	1.31112	0.925393	0.689101	1.55648	1.10521	1.64973		0.543778
Biosynthesis of other secondary metabolites	s__Bacteroides_sp._CAG:754	0.987062	0.309167	1.74336	0.160298	0.611768	1.74498	1.09694	1.12757	0.582272	0.904413		0.363076
Biosynthesis of other secondary metabolites	s__Parabacteroides_goldsteinii	0.485327	1.08262	0.960543	0.35807	0.485474	1.70234	0.5684	0.692277	0.514208	1.17658		0.366963
Biosynthesis of other secondary metabolites	s__Prevotella_sp._CAG:1031	1.1232	0.575332	0.812744	0.523835	0.610757	0.504531	0.38544	0.711502	0.251656	1.18555		0.554087
Biosynthesis of other secondary metabolites	s__Intestinimonas_butyriciproducens	0.384547	0.279197	0.375703	0.295195	0.353794	0.331023	0.295015	0.614325	0.211895	0.568958		0.440797
Biosynthesis of other secondary metabolites	s__Lachnospiraceae_bacterium_3-1	0.724645	0.383925	0.415196	0.291597	1.04141	0.565766	0.493724	1.10469	0.728519	1.09841		0.265404
Biosynthesis of other secondary metabolites	s__Hungatella_hathewayi	0.413854	0.484467	0.665154	0.431339	1.01303	0.317045	0.180036	0.745597	0.551573	1.21463		0.999251
Biosynthesis of other secondary metabolites	s__Firmicutes_bacterium_CAG:65	1.07294	0.424854	0.671448	0.42095	1.42538	0.248807	0.3658	0.5874	0.545658	2.14764		0.953399
Biosynthesis of other secondary metabolites	s__Alistipes_finegoldii	2.31898	1.21617	0.718852	0.649475	1.0343	1.15651	0.477803	0.682544	0.631124	2.03714		0.657393
Biosynthesis of other secondary metabolites	s__Bacteroides_fragilis	0.114271	0.0393029	0.259211	0.0197948	0.0952332	0.168986	0.134378	0.168256	0.0699754	0.104964		0.621425
Biosynthesis of other secondary metabolites	s__Bacteroides_thetaiotaomicron	0.00272109	0.00544218	0.00816326	0.00272109	0.00578035	0	0.0161943	0.0161943	0	0		0.721717
Biosynthesis of other secondary metabolites	s__Alistipes_sp._CAG:268	0.950612	0.190875	0.0666421	0.0872103	0.169449	0.0918555	0.0123232	0.0273721	0.0420805	0.335242		0.310432
Biosynthesis of other secondary metabolites	s__Alistipes_sp._CAG:831	0	0	0	0	0	0	0	0	0	0		#DIV/0!
Biosynthesis of other secondary metabolites	s__Lachnospiraceae_bacterium_7_1_58FAA	0.00497751	0.116317	0.0808643	0.205347	0.389829	0.00619048	0.0238095	0.00238095	0	0.359695		0.42544
Biosynthesis of other secondary metabolites	s__[Clostridium]_clostridioforme	0.0191329	0.0391286	0.0497497	0.00846575	0.0302852	0.0258108	0.0269328	0.0262029	0.0195162	0.0535192		0.914055
Biosynthesis of other secondary metabolites	s__Clostridium_sp._KNHs209	0.788391	1.30571	1.04206	0.747959	2.16263	0.497072	0.367031	2.06952	1.32191	2.39468		0.808416
Biosynthesis of other secondary metabolites	s__Lachnospiraceae_bacterium_3-2	0.161518	0.275922	0.317358	0.231073	0.355317	0.106518	0.0951721	0.13868	0.213051	0.601201		0.720504
Biosynthesis of other secondary metabolites	s__Alistipes_timonensis	0.212303	0.241196	0.214049	0.284759	0.312082	0.188254	0.509653	0.82954	0.227008	0.614589		0.107857
Biosynthesis of other secondary metabolites	s__Bacteroides_sp._CAG:1060	0.166667	0.241935	0.177419	0.123656	0.166667	0.188172	0.107527	0.204301	0.166667	0.521505		0.431484
Biosynthesis of other secondary metabolites	s__Lachnospiraceae_bacterium_M18-1	0.0747246	0.0634784	0.0406646	0.0559146	0.448286	0.0704279	0.0943059	0.0930118	0.0490533	0.234934		0.747133
Biosynthesis of other secondary metabolites	others	59.3086	57.9231	59.738	46.7518	55.9576	51.7459	28.7248	61.1704	42.1594	83.7985		0.807299
Drug resistance: Antimicrobial	s__Lachnospiraceae_bacterium_28-4	13.0788	19.0405	15.2655	9.81949	23.8578	2.14089	1.70602	8.0876	5.46883	11.2471		0.00852134
Drug resistance: Antimicrobial	s__Firmicutes_bacterium_ASF500	3.59519	4.34323	3.27735	8.0774	6.88397	3.47167	2.80352	6.00796	3.7313	5.22621		0.404081
Drug resistance: Antimicrobial	s__Oscillibacter_sp._1-3	3.62472	4.80586	3.07274	3.60857	4.94794	3.5696	2.73185	6.89282	5.30697	4.99754		0.420426
Drug resistance: Antimicrobial	s__Bacteroides_uniformis	2.37626	3.32859	4.34271	1.1691	1.34793	0.453487	0.688285	1.27752	0.65759	2.51978		0.0845415
Drug resistance: Antimicrobial	s__unclassified_g__Bacteroides	2.11252	2.07867	3.8105	0.925973	1.24083	1.04031	0.909808	1.36194	0.822473	2.3656		0.237623
Drug resistance: Antimicrobial	s__Bacteroides_sp._CAG:709	3.47963	3.5435	3.20714	3.06313	3.33373	5.042	2.12782	3.28625	3.04428	7.06318		0.397092
Drug resistance: Antimicrobial	s__unclassified_g__Parabacteroides	0.311585	1.46295	0.787396	0.112827	0.606495	3.44113	0.753952	0.760818	0.76244	1.86802		0.173259
Drug resistance: Antimicrobial	s__Odoribacter_splanchnicus	1.96176	0.821808	0.888578	3.71466	1.99826	0.469935	0.997582	3.57718	1.50217	3.66221		0.850456
Drug resistance: Antimicrobial	s__Bacteroides_sp._CAG:770	0.244936	0.369682	0.244562	0.296699	0.287483	0.464366	0.112367	0.20239	0.215518	0.646555		0.706465
Drug resistance: Antimicrobial	s__Anaerotruncus_sp._G3(2012)	2.94931	4.47268	3.7204	5.92447	5.05657	2.80611	2.51937	5.3458	3.03332	4.48793		0.325598
Drug resistance: Antimicrobial	s__Bacteroides_sp._CAG:545	0.808073	0.712551	0.590449	0.66567	0.727603	1.06932	0.454795	0.73242	0.632793	1.52694		0.371958
Drug resistance: Antimicrobial	s__Bacteroides_sp._CAG:927	4.93312	2.60555	3.78879	2.98684	3.32692	2.00851	2.22011	3.17013	1.57831	4.48582		0.238374
Drug resistance: Antimicrobial	s__Alistipes_sp._CAG:435	0.00935319	0.0289509	0.0173793	0.00393314	0.0155727	0.00983284	0	0.00629441	0	0.0222618		0.246232
Drug resistance: Antimicrobial	s__Flavonifractor_plautii	1.30954	0.875387	1.20159	1.12274	1.63461	1.39788	1.16899	1.64295	0.903866	2.09666		0.398335
Drug resistance: Antimicrobial	s__Lachnospiraceae_bacterium_10-1	2.6475	3.14086	2.37772	2.07499	3.16575	1.26446	0.486621	2.23298	0.915148	1.91029		0.00881668
Drug resistance: Antimicrobial	s__Lachnospiraceae_bacterium_A4	0.615103	0.34127	0.406822	0.282529	1.0181	0.504086	0.464666	1.00612	0.77269	0.904972		0.28194
Drug resistance: Antimicrobial	s__Alistipes_sp._CAG:514	3.55886	3.56388	2.99244	3.05174	3.46096	4.6826	2.08966	3.30585	2.95939	6.8895		0.458325
Drug resistance: Antimicrobial	s__Eubacterium_plexicaudatum	0.63084	0.716213	0.60797	0.605476	0.790088	0.36702	0.223678	0.886794	0.579235	1.05677		0.774236
Drug resistance: Antimicrobial	s__Mucispirillum_schaedleri	0.161419	2.2295	4.4142	0.00853919	0.393162	0.0117047	0.0144565	0.0166269	0.00126984	0.0017094		0.128174
Drug resistance: Antimicrobial	s__Clostridium_sp._ASF502	0.221244	0.282937	0.248355	0.126738	0.403652	0.138204	0.0764364	0.3992	0.254112	0.549926		0.788714
Drug resistance: Antimicrobial	s__Dorea_sp._5-2	0.597953	0.939231	0.848451	0.667554	1.66445	0.542083	0.513132	1.8817	1.09081	1.704		0.570029
Drug resistance: Antimicrobial	s__Bacteroides_acidifaciens	1.63513	0.587142	3.255	0.28215	1.07671	2.7265	2.06247	1.84788	1.17659	1.59173		0.405061
Drug resistance: Antimicrobial	s__Lachnospiraceae_bacterium_A2	1.16894	2.25357	1.14833	0.924946	2.26819	0.427166	0.553698	1.70056	0.981497	1.80454		0.292962
Drug resistance: Antimicrobial	s__Lachnospiraceae_bacterium_COE1	0.272701	0.21295	0.173682	0.179833	0.473431	0.0556712	0.084307	0.395782	0.308208	0.52967		0.91155
Drug resistance: Antimicrobial	s__Pseudoflavonifractor_capillosus	0.160816	0.384241	0.648364	0.364407	0.374548	0.0275043	0.15078	0.296963	0.0675691	0.395492		0.0925422
Drug resistance: Antimicrobial	s__Bilophila_wadsworthia	0.668069	1.21581	1.146	1.04587	1.52927	0.636411	0.564039	1.58331	0.744193	1.54847		0.701392
Drug resistance: Antimicrobial	s__Clostridium_sp._GD3	0.689694	0.676582	0.635582	1.17835	0.692454	0.637334	0.494776	0.846806	0.668167	0.822033		0.52102
Drug resistance: Antimicrobial	s__Odoribacter_splanchnicus_CAG:14	0.867978	0.337558	0.448016	1.80606	0.965897	0.234633	0.50437	1.62321	0.649759	1.64841		0.907755
Drug resistance: Antimicrobial	s__uncultured_prokaryote	0.0453678	0.0107317	0.0457636	0.576839	0.0137812	0.0281747	0.0120586	0.00172265	0.0120586	0.0361757		0.305412
Drug resistance: Antimicrobial	s__unclassified_o__Clostridiales	0.328943	0.256907	0.348589	0.30281	0.706838	0.222876	0.0835248	0.373726	0.320344	0.403469		0.309977
Drug resistance: Antimicrobial	s__Ruminococcaceae_bacterium_D16	0.407068	0.391403	0.387366	0.227065	0.358288	0.414618	0.254418	0.57619	0.537635	0.400105		0.244983
Drug resistance: Antimicrobial	s__Bacteroides_sp._CAG:754	0.773916	0.28912	1.67161	0.131849	0.5533	1.35743	1.05818	0.911789	0.583527	0.806214		0.411693
Drug resistance: Antimicrobial	s__Parabacteroides_goldsteinii	0.0603667	0.284384	0.220001	0.0159889	0.130844	0.732093	0.212571	0.141005	0.180658	0.474173		0.13235
Drug resistance: Antimicrobial	s__Prevotella_sp._CAG:1031	1.12811	0.49918	0.728433	0.498013	0.569535	0.427393	0.365993	0.819078	0.232357	0.91632		0.479426
Drug resistance: Antimicrobial	s__Intestinimonas_butyriciproducens	1.30293	0.756882	1.00005	0.743957	1.04726	1.23656	0.98044	1.8264	1.23955	1.78552		0.0539807
Drug resistance: Antimicrobial	s__Lachnospiraceae_bacterium_3-1	1.81745	2.37322	2.11874	1.65052	2.51171	1.00515	0.89523	2.82794	1.55888	2.72364		0.529095
Drug resistance: Antimicrobial	s__Hungatella_hathewayi	0.426938	0.694219	0.718716	0.600506	0.824668	0.509614	0.218144	1.05655	0.889514	0.982341		0.662398
Drug resistance: Antimicrobial	s__Firmicutes_bacterium_CAG:65	1.21085	0.389458	0.683176	0.515933	1.70205	0.192627	0.372887	0.759128	0.501448	2.69452		0.994287
Drug resistance: Antimicrobial	s__Alistipes_finegoldii	1.33707	0.961144	0.877999	0.766504	0.868758	1.11096	0.461546	0.762975	0.672353	1.67153		0.912711
Drug resistance: Antimicrobial	s__Bacteroides_fragilis	0.101604	0.0196078	0.0534759	0.105169	0.142463	0.0552585	0	0.0534759	0.0962567	0.00534759		0.167625
Drug resistance: Antimicrobial	s__Bacteroides_thetaiotaomicron	0	0.02225	0.00625	0.00625	0	0.00573066	0.0224443	0.0272583	0	0.00533333		0.460549
Drug resistance: Antimicrobial	s__Alistipes_sp._CAG:268	1.33928	0.171869	0.0874603	0.0763524	0.182785	0.186454	0.0016142	0.113731	0.0547414	0.5205		0.471542
Drug resistance: Antimicrobial	s__Alistipes_sp._CAG:831	0	0	0	0	0.00238949	0	0	0.00238949	0	0.00238949		0.544737
Drug resistance: Antimicrobial	s__Lachnospiraceae_bacterium_7_1_58FAA	0.0101584	0.0195254	0.021896	0.0222521	0.0241874	0.00897134	0.00664037	0.00584899	0.0232197	0.0372487		0.637828
Drug resistance: Antimicrobial	s__[Clostridium]_clostridioforme	0.24771	0.534752	0.496976	0.214664	0.774472	0.226769	0.275668	0.966194	0.520832	0.882533		0.528872
Drug resistance: Antimicrobial	s__Clostridium_sp._KNHs209	0.803197	1.28896	0.821592	0.68074	1.47463	0.320009	0.23536	0.844697	0.662898	1.19292		0.159594
Drug resistance: Antimicrobial	s__Lachnospiraceae_bacterium_3-2	0.441738	0.450289	0.533242	0.266501	0.738866	0.17468	0.113296	0.124102	0.132735	0.626824		0.0786675
Drug resistance: Antimicrobial	s__Alistipes_timonensis	1.55545	0.222379	0.0740647	0.0920451	0.222415	0.161548	0.198218	0.361724	0.0965116	0.60789		0.631265
Drug resistance: Antimicrobial	s__Bacteroides_sp._CAG:1060	1.05043	0.95695	0.814268	0.838868	0.814268	1.37023	0.541205	0.905289	0.782288	1.90406		0.428236
Drug resistance: Antimicrobial	s__Lachnospiraceae_bacterium_M18-1	0.309741	0.574856	0.307659	0.398882	0.447567	0.245063	0.0911349	0.354592	0.288463	0.456704		0.162356
Drug resistance: Antimicrobial	others	49.0207	46.492	47.8453	35.1508	46.5249	35.3121	21.0861	48.8071	32.4612	63.3962		0.551074
Metabolism of terpenoids and polyketides	s__Lachnospiraceae_bacterium_28-4	10.5059	15.3324	11.2177	7.82563	19.3143	1.64778	1.39859	7.28113	5.41695	9.82276		0.0175132
Metabolism of terpenoids and polyketides	s__Firmicutes_bacterium_ASF500	4.56388	5.29637	3.70497	8.13374	6.84774	4.31061	3.60608	5.7761	3.81665	6.17393		0.336818
Metabolism of terpenoids and polyketides	s__Oscillibacter_sp._1-3	1.05663	1.15417	0.847197	1.22529	1.32023	0.876319	0.912638	1.64936	1.83621	1.1069		0.485267
Metabolism of terpenoids and polyketides	s__Bacteroides_uniformis	3.07706	4.00373	5.92579	1.40887	1.63227	0.555055	0.860052	1.60658	0.831061	3.49886		0.116273
Metabolism of terpenoids and polyketides	s__unclassified_g__Bacteroides	0.664442	0.90395	1.21576	0.32886	0.396946	0.134045	0.192198	0.338668	0.209122	0.757161		0.0958451
Metabolism of terpenoids and polyketides	s__Bacteroides_sp._CAG:709	0.763327	0.748796	0.588828	0.683821	0.670885	0.958833	0.426584	0.689277	0.660292	1.49893		0.42747
Metabolism of terpenoids and polyketides	s__unclassified_g__Parabacteroides	1.54019	2.64005	2.02195	1.33999	1.58988	4.82869	1.50444	1.919	1.81439	4.42132		0.190156
Metabolism of terpenoids and polyketides	s__Odoribacter_splanchnicus	1.81486	0.796878	0.959702	3.57001	1.88906	0.418439	1.04768	3.74979	1.53851	3.71416		0.743629
Metabolism of terpenoids and polyketides	s__Bacteroides_sp._CAG:770	1.93877	1.89827	1.53087	1.57144	1.68554	2.34245	1.01209	1.78952	1.57985	3.49917		0.478084
Metabolism of terpenoids and polyketides	s__Anaerotruncus_sp._G3(2012)	0.0346766	0.255665	0.0311563	0.0275545	0.161193	0.0598179	0.00555556	0.230662	0.111726	0.0448636		0.853023
Metabolism of terpenoids and polyketides	s__Bacteroides_sp._CAG:545	2.73412	2.77391	2.36431	2.29161	2.45961	3.68916	1.60842	2.70776	2.25931	5.32853		0.391212
Metabolism of terpenoids and polyketides	s__Bacteroides_sp._CAG:927	2.30788	1.15609	1.67125	1.66563	1.70521	0.955948	1.07753	1.44262	0.997262	2.1246		0.217465
Metabolism of terpenoids and polyketides	s__Alistipes_sp._CAG:435	4.70597	4.86245	3.88842	3.92263	4.08247	6.28846	2.54087	4.31071	3.77563	8.81298		0.466827
Metabolism of terpenoids and polyketides	s__Flavonifractor_plautii	0.552734	0.163299	0.109718	0.257652	0.316612	0.631177	0.499739	0.690729	0.441784	0.639411		0.0103617
Metabolism of terpenoids and polyketides	s__Lachnospiraceae_bacterium_10-1	0.510122	0.508239	0.512336	0.488738	0.430326	0.243649	0.199913	0.51362	0.259917	0.628173		0.199001
Metabolism of terpenoids and polyketides	s__Lachnospiraceae_bacterium_A4	0.402147	0.540772	0.240377	0.271403	0.302651	0.263865	0.0955219	0.898425	0.505731	0.329284		0.660754
Metabolism of terpenoids and polyketides	s__Alistipes_sp._CAG:514	0	0.015613	0.00991699	0	0	0	0	0.00343643	0	0.00648057		0.399161
Metabolism of terpenoids and polyketides	s__Eubacterium_plexicaudatum	0.132144	0.36636	0.201919	0.18342	0.318558	0.0477252	0.0267808	0.284075	0.128893	0.186973		0.139229
Metabolism of terpenoids and polyketides	s__Mucispirillum_schaedleri	0.287797	3.59039	7.03635	0.00880121	0.628311	0	0.0377644	0.039489	0.0127491	0.00236407		0.126839
Metabolism of terpenoids and polyketides	s__Clostridium_sp._ASF502	0.071689	0.0253515	0.0432123	0.0694946	0.126276	0.042414	0.0370023	0.0596712	0.0186169	0.0526814		0.211307
Metabolism of terpenoids and polyketides	s__Dorea_sp._5-2	0.399487	0.259209	0.222412	0.177759	0.282813	0.22651	0.175867	0.211017	0.201552	0.505397		0.953804
Metabolism of terpenoids and polyketides	s__Bacteroides_acidifaciens	1.59224	0.463072	2.91032	0.200244	1.12889	2.68267	1.87455	1.77437	0.989282	1.26731		0.437505
Metabolism of terpenoids and polyketides	s__Lachnospiraceae_bacterium_A2	0.00831883	0.0340536	0.02198	0.0775923	0.108723	0.0235513	0.0110511	0.0319418	0.0165884	0.0100582		0.138388
Metabolism of terpenoids and polyketides	s__Lachnospiraceae_bacterium_COE1	0.175129	0.078891	0.10347	0.141772	0.237879	0.0200752	0.0690727	0.0808435	0.0954509	0.342749		0.694004
Metabolism of terpenoids and polyketides	s__Pseudoflavonifractor_capillosus	0.265702	0.0921056	0.121593	0.211401	0.29992	0.244431	0.211862	0.367834	0.166433	0.425191		0.215156
Metabolism of terpenoids and polyketides	s__Bilophila_wadsworthia	0.530488	0.901666	0.875593	0.801532	1.21546	0.471749	0.387632	1.17608	0.465089	1.06636		0.471633
Metabolism of terpenoids and polyketides	s__Clostridium_sp._GD3	1.05491	0.677899	1.11638	0.96348	1.17909	0.844331	0.736237	1.35137	0.808837	1.3446		0.910824
Metabolism of terpenoids and polyketides	s__Odoribacter_splanchnicus_CAG:14	1.47942	0.60718	0.726878	2.52008	1.48024	0.388153	0.820928	2.50118	1.13354	2.59564		0.830161
Metabolism of terpenoids and polyketides	s__uncultured_prokaryote	0	0	0	0	0	0	0	0	0	0		#DIV/0!
Metabolism of terpenoids and polyketides	s__unclassified_o__Clostridiales	0.227115	0.284389	0.19394	0.174811	0.184968	0.0481859	0.0848856	0.162744	0.130846	0.157243		0.0117448
Metabolism of terpenoids and polyketides	s__Ruminococcaceae_bacterium_D16	0.991585	1.21406	1.17687	1.83612	1.57864	0.882333	0.664479	1.40333	0.913038	1.54365		0.254034
Metabolism of terpenoids and polyketides	s__Bacteroides_sp._CAG:754	0.488375	0.114353	0.824568	0.0936205	0.334289	0.895118	0.591009	0.572066	0.284954	0.434598		0.305583
Metabolism of terpenoids and polyketides	s__Parabacteroides_goldsteinii	0.215651	0.492748	0.418597	0.301573	0.342696	1.19361	0.362441	0.56513	0.365198	0.890108		0.0928571
Metabolism of terpenoids and polyketides	s__Prevotella_sp._CAG:1031	1.77587	0.917191	1.20756	1.00774	1.12531	0.801274	0.698437	1.15198	0.54956	1.86864		0.51013
Metabolism of terpenoids and polyketides	s__Intestinimonas_butyriciproducens	0.560035	0.249673	0.392338	0.364967	0.444674	0.671534	0.510983	0.814385	0.477902	0.782645		0.0192516
Metabolism of terpenoids and polyketides	s__Lachnospiraceae_bacterium_3-1	0.0113731	0.085012	0.0443648	0.0936113	0.11916	0.0324678	0.0197164	0.032007	0.0381451	0.0500223		0.103407
Metabolism of terpenoids and polyketides	s__Hungatella_hathewayi	0.163685	0.207772	0.339126	0.162974	0.205453	0.127931	0.0766334	0.192796	0.225619	0.225597		0.321718
Metabolism of terpenoids and polyketides	s__Firmicutes_bacterium_CAG:65	0.886337	0.413233	0.658213	0.404275	1.35835	0.201057	0.235371	0.573969	0.377274	1.53717		0.614986
Metabolism of terpenoids and polyketides	s__Alistipes_finegoldii	1.73549	0.45694	0.430772	0.440302	0.545184	0.577116	0.253964	0.3301	0.311229	1.08028		0.496729
Metabolism of terpenoids and polyketides	s__Bacteroides_fragilis	0.0456109	0.304414	0.0495988	0.12611	0.0647814	0.0277887	0.0373842	0.065674	0.0451902	0.101349		0.249943
Metabolism of terpenoids and polyketides	s__Bacteroides_thetaiotaomicron	0.0723982	0.0180995	0.0377074	0.0678733	0.0678733	0.0392157	0	0.0241327	0.0527903	0.0120664		0.0923573
Metabolism of terpenoids and polyketides	s__Alistipes_sp._CAG:268	1.761	0.386101	0.150129	0.194753	0.294425	0.217903	0.0138911	0.0526798	0.091505	0.642642		0.307945
Metabolism of terpenoids and polyketides	s__Alistipes_sp._CAG:831	0	0	0	0	0	0	0	0	0	0		#DIV/0!
Metabolism of terpenoids and polyketides	s__Lachnospiraceae_bacterium_7_1_58FAA	0.0545438	0.197658	0.379526	0.212553	0.224704	0.00868742	0.0547665	0.0846973	0.034742	0.18993		0.0500341
Metabolism of terpenoids and polyketides	s__[Clostridium]_clostridioforme	0.100102	0.0840753	0.03721	0.0553553	0.0571954	0.0385485	0.0357267	0.0204066	0.0403271	0.0377696		0.0254457
Metabolism of terpenoids and polyketides	s__Clostridium_sp._KNHs209	0.439541	0.501594	0.318656	0.231707	0.561173	0.187348	0.127708	0.603425	0.575697	0.850988		0.704674
Metabolism of terpenoids and polyketides	s__Lachnospiraceae_bacterium_3-2	0.104038	0.209203	0.295349	0.148879	0.190513	0.130427	0.0369981	0.173707	0.171931	0.32228		0.698563
Metabolism of terpenoids and polyketides	s__Alistipes_timonensis	1.02387	0.23653	0.0873262	0.171405	0.249309	0.208454	0.187661	0.349262	0.144235	0.605762		0.780656
Metabolism of terpenoids and polyketides	s__Bacteroides_sp._CAG:1060	1.17296	1.17695	1.04115	1.02093	1.01782	1.43765	0.740651	1.05545	0.912998	2.36637		0.479298
Metabolism of terpenoids and polyketides	s__Lachnospiraceae_bacterium_M18-1	0.144907	0.189166	0.129112	0.260114	0.055147	0.195905	0.0544083	0.353563	0.267419	0.513335		0.186603
Metabolism of terpenoids and polyketides	others	39.8998	36.9661	36.6296	30.9717	36.1193	31.2566	18.2548	37.5284	25.7374	53.3005		0.647692
Cell growth and death	s__Lachnospiraceae_bacterium_28-4	7.52675	11.4563	9.00898	6.07153	13.3979	0.858597	0.773937	4.08425	2.83343	5.77411		0.00362685
Cell growth and death	s__Firmicutes_bacterium_ASF500	2.52143	3.31375	2.5885	6.7547	4.30095	2.10786	1.74047	3.44529	2.16041	3.50385		0.170213
Cell growth and death	s__Oscillibacter_sp._1-3	0.761983	1.58045	1.11771	1.0674	1.54684	0.598036	0.513483	1.28583	1.36293	1.01845		0.297667
Cell growth and death	s__Bacteroides_uniformis	2.03441	2.50121	3.91025	0.897678	1.11217	0.335926	0.576867	1.04125	0.583918	2.27209		0.117155
Cell growth and death	s__unclassified_g__Bacteroides	1.68235	1.77873	3.24092	0.613639	1.03667	1.10642	0.930236	1.15127	0.67982	1.7211		0.281876
Cell growth and death	s__Bacteroides_sp._CAG:709	3.25822	3.01064	2.6567	2.65036	3.06284	4.23113	1.76779	2.82536	2.68128	6.30463		0.450595
Cell growth and death	s__unclassified_g__Parabacteroides	0.267652	1.18584	0.697424	0.0475195	0.531641	3.01141	0.836393	0.7148	0.701613	1.84019		0.11264
Cell growth and death	s__Odoribacter_splanchnicus	2.14259	0.936099	1.04798	3.77084	2.17785	0.53641	1.24412	4.0786	1.77717	4.2854		0.69751
Cell growth and death	s__Bacteroides_sp._CAG:770	0.846955	0.875794	0.718955	0.713435	0.828156	1.15322	0.439751	0.800777	0.727513	1.76275		0.455048
Cell growth and death	s__Anaerotruncus_sp._G3(2012)	0.0714134	0.267062	0.110307	0.188564	0.391648	0.193629	0.0571852	0.214291	0.101244	0.641016		0.77153
Cell growth and death	s__Bacteroides_sp._CAG:545	2.78764	2.99024	2.37643	2.24692	2.70362	3.83843	1.58462	2.50328	2.30379	5.4477		0.481241
Cell growth and death	s__Bacteroides_sp._CAG:927	3.49635	1.74039	2.58879	2.15467	2.14406	1.35787	1.82104	2.15767	1.25889	3.23962		0.354741
Cell growth and death	s__Alistipes_sp._CAG:435	2.35919	2.40938	2.03921	2.09817	2.20644	3.1766	1.41671	2.14332	1.88459	4.8756		0.463807
Cell growth and death	s__Flavonifractor_plautii	0.598622	0.194094	0.2701	0.350956	0.454639	0.622363	0.600801	0.807273	0.413573	0.837721		0.0271521
Cell growth and death	s__Lachnospiraceae_bacterium_10-1	0.592022	0.755402	0.619013	0.54912	1.20293	0.473411	0.442029	1.32262	0.935647	1.71273		0.416953
Cell growth and death	s__Lachnospiraceae_bacterium_A4	0.0713776	0	0	0.0169283	0.00480769	0.00702991	0.00280505	0.0644918	0.0182899	0.182908		0.345522
Cell growth and death	s__Alistipes_sp._CAG:514	4.58691	4.67852	3.98452	3.67506	4.29152	6.35781	2.67532	4.23768	3.73771	9.10568		0.421456
Cell growth and death	s__Eubacterium_plexicaudatum	0.0937337	0.00470222	0.00911854	0.146952	0.0722136	0.0581253	0.134117	0.0951244	0.0836544	0.16095		0.241573
Cell growth and death	s__Mucispirillum_schaedleri	0.177806	2.3218	4.47881	0.00951163	0.435889	0.00381565	0.0242598	0.0104381	0.000865801	0.000865801		0.122733
Cell growth and death	s__Clostridium_sp._ASF502	0.119333	0.274512	0.202048	0.0682824	0.190988	0.0670275	0.0448653	0.128183	0.0266446	0.148941		0.0738724
Cell growth and death	s__Dorea_sp._5-2	0.089202	0.0563097	0.0532762	0.0409266	0.081313	0.0546312	0.0732226	0.127759	0.0307329	0.0617274		0.777249
Cell growth and death	s__Bacteroides_acidifaciens	0.670546	0.226443	1.33113	0.121532	0.406709	1.11846	0.871519	0.764993	0.466838	0.676882		0.371615
Cell growth and death	s__Lachnospiraceae_bacterium_A2	0	0.00881057	0	0	0.0442556	0.0167639	0	0.00603257	0.00546448	0.0145998		0.828647
Cell growth and death	s__Lachnospiraceae_bacterium_COE1	0.014968	0.0368997	0.031746	0.0560643	0.179183	0.00529101	0.00793651	0.0185185	0.042328	0.0343915		0.20458
Cell growth and death	s__Pseudoflavonifractor_capillosus	0.333657	0.00729999	0.108694	0.0395094	0.0850805	0.314731	0.300319	0.473821	0.18221	0.290707		0.0284859
Cell growth and death	s__Bilophila_wadsworthia	0.417413	0.763211	0.843552	0.68881	0.923679	0.432628	0.416123	1.08271	0.467445	0.975247		0.764959
Cell growth and death	s__Clostridium_sp._GD3	0.0412167	0.00793651	0.00478469	0.0824462	0.0468175	0.00239234	0.0209881	0.024933	0.0645377	0.0566451		0.885144
Cell growth and death	s__Odoribacter_splanchnicus_CAG:14	0.748854	0.351589	0.383426	1.50729	0.798276	0.240236	0.417219	1.45128	0.653201	1.47934		0.793255
Cell growth and death	s__uncultured_prokaryote	0.0837651	0.0302329	0.0607565	0.0367484	0.044737	0.0220477	0.0365906	0.0368777	0.0267394	0.0874758		0.55654
Cell growth and death	s__unclassified_o__Clostridiales	0.696117	0.173419	0.313415	0.160301	0.193344	0.780587	0.633095	0.932568	0.474388	0.59985		0.0187072
Cell growth and death	s__Ruminococcaceae_bacterium_D16	0.655188	0.409021	0.685509	0.529907	0.605136	0.530182	0.557336	0.780493	0.53581	0.960934		0.360778
Cell growth and death	s__Bacteroides_sp._CAG:754	0.39576	0.105965	0.702705	0.0632245	0.249543	0.574463	0.434444	0.381306	0.273623	0.323732		0.47916
Cell growth and death	s__Parabacteroides_goldsteinii	0.0444509	0.307243	0.214331	0.017246	0.118372	0.821569	0.266101	0.159041	0.209659	0.45068		0.105415
Cell growth and death	s__Prevotella_sp._CAG:1031	1.51659	0.641933	0.988191	0.953905	1.03142	0.628691	0.417814	0.90401	0.491354	1.00183		0.0990713
Cell growth and death	s__Intestinimonas_butyriciproducens	0.37922	0.311313	0.409744	0.319078	0.492524	0.308258	0.290731	0.408056	0.213289	0.582807		0.769472
Cell growth and death	s__Lachnospiraceae_bacterium_3-1	0.0980232	0.115933	0.0558089	0.0803055	0.218957	0.0124721	0.0416998	0.0544012	0.0520723	0.062447		0.0465408
Cell growth and death	s__Hungatella_hathewayi	0.106812	0.0992015	0.171567	0.107027	0.132515	0.0998547	0.08662	0.15281	0.0839999	0.208681		0.916576
Cell growth and death	s__Firmicutes_bacterium_CAG:65	0.667327	0.276285	0.277466	0.329439	1.48028	0.18496	0.243696	0.465439	0.319589	1.12328		0.641263
Cell growth and death	s__Alistipes_finegoldii	1.9589	0.421042	0.297766	0.323804	0.355425	0.49474	0.152894	0.327753	0.230634	1.10736		0.583208
Cell growth and death	s__Bacteroides_fragilis	0	0	0.00421941	0.0170811	0.00421941	0.00421941	0.0126582	0.0148697	0.00843882	0.0148697		0.154556
Cell growth and death	s__Bacteroides_thetaiotaomicron	0	0	0	0	0	0	0	0	0	0		#DIV/0!
Cell growth and death	s__Alistipes_sp._CAG:268	1.03017	0.14805	0.0567747	0.0981801	0.142863	0.133675	0.018824	0.0790185	0.0476789	0.379691		0.427548
Cell growth and death	s__Alistipes_sp._CAG:831	0.0122596	0	0.00529101	0	0	0.00529101	0	0	0	0.00529101		0.624866
Cell growth and death	s__Lachnospiraceae_bacterium_7_1_58FAA	0.0162374	0.0192298	0	0	0	0	0	0	0	0		0.143162
Cell growth and death	s__[Clostridium]_clostridioforme	0.0860068	0.158681	0.149626	0.170268	0.268373	0.0466389	0.0342688	0.0898813	0.0511242	0.383772		0.548245
Cell growth and death	s__Clostridium_sp._KNHs209	0.328317	0.710018	0.534333	0.30657	0.558632	0.230939	0.104649	0.597072	0.285428	0.399592		0.183122
Cell growth and death	s__Lachnospiraceae_bacterium_3-2	0.190791	0.200654	0.211126	0.125871	0.441877	0.0921814	0.0889663	0.480949	0.280186	0.673527		0.498633
Cell growth and death	s__Alistipes_timonensis	2.05136	0.364412	0.0861826	0.162429	0.361949	0.253424	0.210454	0.425331	0.164065	0.952916		0.617951
Cell growth and death	s__Bacteroides_sp._CAG:1060	0.00138026	0.0110421	0.0110421	0.00138026	0.00414079	0	0	0.00414079	0	0.00690131		0.207804
Cell growth and death	s__Lachnospiraceae_bacterium_M18-1	0.0085823	0.019535	0	0.0196509	0.148306	0.0432077	0.00574713	0.0126626	0.0192272	0.0235092		0.534191
Cell growth and death	others	29.9601	24.1038	25.5992	17.0917	23.7192	17.3071	11.2938	23.2214	15.5901	29.6413		0.253559
Xenobiotics biodegradation and metabolism	s__Lachnospiraceae_bacterium_28-4	4.85068	7.73468	5.83995	3.80578	9.37799	1.08048	0.753846	4.65792	3.09099	5.53767		0.0436668
Xenobiotics biodegradation and metabolism	s__Firmicutes_bacterium_ASF500	2.53715	3.73572	2.57172	3.75422	4.26887	2.2682	2.23037	4.03799	2.58527	3.01254		0.28963
Xenobiotics biodegradation and metabolism	s__Oscillibacter_sp._1-3	2.1587	2.62099	2.19172	3.09565	3.20732	2.29348	1.63468	3.36634	3.46359	2.90621		0.853107
Xenobiotics biodegradation and metabolism	s__Bacteroides_uniformis	0.383439	0.444231	0.737142	0.164273	0.227086	0.0875373	0.0956985	0.173673	0.0865138	0.450209		0.120097
Xenobiotics biodegradation and metabolism	s__unclassified_g__Bacteroides	1.79709	1.87073	3.12089	0.578191	0.920536	0.565945	0.479787	0.864713	0.428801	1.66557		0.123853
Xenobiotics biodegradation and metabolism	s__Bacteroides_sp._CAG:709	1.96747	2.07466	1.49555	1.58816	1.65627	2.60196	1.07254	1.72485	1.58897	3.91626		0.430458
Xenobiotics biodegradation and metabolism	s__unclassified_g__Parabacteroides	0.132184	0.634467	0.412205	0.0190741	0.259745	1.79935	0.389354	0.36843	0.348864	0.990775		0.144918
Xenobiotics biodegradation and metabolism	s__Odoribacter_splanchnicus	1.10852	0.453958	0.490859	2.09705	1.13239	0.248917	0.463134	2.04045	0.765049	2.15292		0.880643
Xenobiotics biodegradation and metabolism	s__Bacteroides_sp._CAG:770	0.792218	0.857022	0.703634	0.739705	0.779231	1.13185	0.502311	0.796692	0.686974	1.6453		0.405134
Xenobiotics biodegradation and metabolism	s__Anaerotruncus_sp._G3(2012)	0.0762799	0.272177	0.127483	0.0612557	0.142425	0.0653566	0.0114202	0.291754	0.130112	0.140485		0.896184
Xenobiotics biodegradation and metabolism	s__Bacteroides_sp._CAG:545	0.883417	0.943169	0.866589	0.894253	0.930394	1.27379	0.593103	0.839845	0.708046	1.90156		0.523853
Xenobiotics biodegradation and metabolism	s__Bacteroides_sp._CAG:927	2.4132	1.45829	1.7728	1.25192	1.59314	0.942634	0.989751	1.31797	0.662289	2.34751		0.242942
Xenobiotics biodegradation and metabolism	s__Alistipes_sp._CAG:435	2.48049	2.58317	2.17158	2.08358	2.3927	3.3643	1.32112	2.25924	2.00552	4.99843		0.5104
Xenobiotics biodegradation and metabolism	s__Flavonifractor_plautii	0.544927	0.481394	0.443247	0.485668	0.579977	0.684628	0.539026	0.97531	0.647207	0.771662		0.02296
Xenobiotics biodegradation and metabolism	s__Lachnospiraceae_bacterium_10-1	0.201966	0.148049	0.181984	0.199197	0.15237	0.0797725	0.101845	0.0815234	0.0528809	0.305955		0.302123
Xenobiotics biodegradation and metabolism	s__Lachnospiraceae_bacterium_A4	0.060339	0.0312843	0.00573066	0.0345032	0.0521297	0.0601458	0.0346868	0.0609926	0.0569215	0.063786		0.125796
Xenobiotics biodegradation and metabolism	s__Alistipes_sp._CAG:514	0.67037	0.783511	0.658458	0.680559	0.678652	1.07296	0.434599	0.682246	0.610064	1.4261		0.426913
Xenobiotics biodegradation and metabolism	s__Eubacterium_plexicaudatum	0.10101	0.138947	0.131313	0.0455446	0.288927	0.0500842	0.0479798	0.267773	0.287937	0.33848		0.461478
Xenobiotics biodegradation and metabolism	s__Mucispirillum_schaedleri	0.136558	1.97586	3.3841	0.002812	0.39658	0	0.0175412	0.00932155	0.0142448	0		0.111618
Xenobiotics biodegradation and metabolism	s__Clostridium_sp._ASF502	0	0.0231936	0.0266379	0.0412089	0.00574713	0	0.054434	0.0942725	0.0630198	0.108521		0.0582411
Xenobiotics biodegradation and metabolism	s__Dorea_sp._5-2	0.0255837	0.0835981	0.128151	0.136321	0.174282	0.0884919	0.072033	0.0821869	0.0357477	0.159158		0.515724
Xenobiotics biodegradation and metabolism	s__Bacteroides_acidifaciens	0.408126	0.105533	0.821396	0.0908864	0.289256	0.607376	0.48967	0.437503	0.250619	0.363854		0.569303
Xenobiotics biodegradation and metabolism	s__Lachnospiraceae_bacterium_A2	0.097318	0.307369	0.138661	0.183443	0.326946	0.0827717	0.00510856	0.197884	0.0376209	0.0779237		0.0484879
Xenobiotics biodegradation and metabolism	s__Lachnospiraceae_bacterium_COE1	0.636642	0.329198	0.177661	0.307752	0.497589	0.273105	0.276079	0.40732	0.308696	0.500167		0.698366
Xenobiotics biodegradation and metabolism	s__Pseudoflavonifractor_capillosus	1.08389	0.455946	0.54849	0.572099	0.709969	1.21421	1.07001	1.46679	0.707091	1.39253		0.0215524
Xenobiotics biodegradation and metabolism	s__Bilophila_wadsworthia	0.362727	0.684327	0.587863	0.579491	0.809476	0.338871	0.295721	0.835819	0.344103	0.784003		0.559882
Xenobiotics biodegradation and metabolism	s__Clostridium_sp._GD3	0.38383	0.841931	0.949336	0.754459	0.949795	0.294903	0.227978	0.578136	0.307524	0.995286		0.132661
Xenobiotics biodegradation and metabolism	s__Odoribacter_splanchnicus_CAG:14	0	0	0	0	0	0	0	0	0	0		#DIV/0!
Xenobiotics biodegradation and metabolism	s__uncultured_prokaryote	0	0.00761785	0.00449438	0.0169858	0.00411523	0	0.00411523	0.027027	0	0.00350263		0.962114
Xenobiotics biodegradation and metabolism	s__unclassified_o__Clostridiales	0.173177	0.232117	0.309288	0.252763	0.29038	0.0468671	0.0772804	0.170808	0.0650814	0.306762		0.0597016
Xenobiotics biodegradation and metabolism	s__Ruminococcaceae_bacterium_D16	1.31817	0.529838	0.577355	1.59764	0.773962	1.11185	0.860612	1.31999	1.01617	1.15443		0.570894
Xenobiotics biodegradation and metabolism	s__Bacteroides_sp._CAG:754	0.400424	0.114782	0.738104	0.0751862	0.256082	0.530895	0.545353	0.529976	0.207064	0.444786		0.35005
Xenobiotics biodegradation and metabolism	s__Parabacteroides_goldsteinii	0.00364299	0.0411137	0.0163934	0.00182149	0.00832683	0.142337	0.0403331	0.0377309	0.0247203	0.0468384		0.0850887
Xenobiotics biodegradation and metabolism	s__Prevotella_sp._CAG:1031	0.404898	0.231484	0.360898	0.308425	0.341715	0.229787	0.246869	0.250154	0.182148	0.37317		0.127198
Xenobiotics biodegradation and metabolism	s__Intestinimonas_butyriciproducens	0.328997	0.673763	1.18274	1.45149	0.800914	0.158646	0.196877	0.490688	0.473317	0.811462		0.0787547
Xenobiotics biodegradation and metabolism	s__Lachnospiraceae_bacterium_3-1	0.0548986	0.191965	0.0345999	0.0466587	0.135593	0.049092	0.0171612	0.0159893	0.0570422	0.0828889		0.181827
Xenobiotics biodegradation and metabolism	s__Hungatella_hathewayi	0.247478	0.300318	0.295285	0.31493	0.158246	0.269179	0.105152	0.466079	0.338913	0.31283		0.603119
Xenobiotics biodegradation and metabolism	s__Firmicutes_bacterium_CAG:65	0.464031	0.203849	0.265232	0.143962	0.739454	0.0500534	0.0822677	0.221987	0.11543	0.643862		0.387449
Xenobiotics biodegradation and metabolism	s__Alistipes_finegoldii	1.53992	0.170002	0.0148494	0.0423201	0.138239	0.121964	0	0.0316807	0.0337447	0.506261		0.451197
Xenobiotics biodegradation and metabolism	s__Bacteroides_fragilis	0	0.00626959	0	0	0	0	0.00626959	0	0	0		1
Xenobiotics biodegradation and metabolism	s__Bacteroides_thetaiotaomicron	0	0	0	0	0	0	0	0	0	0		#DIV/0!
Xenobiotics biodegradation and metabolism	s__Alistipes_sp._CAG:268	4.21015	0.579539	0.112104	0.169373	0.425894	0.43848	0.0240556	0.11028	0.142044	1.42609		0.43893
Xenobiotics biodegradation and metabolism	s__Alistipes_sp._CAG:831	0	0	0	0	0	0	0	0	0	0		#DIV/0!
Xenobiotics biodegradation and metabolism	s__Lachnospiraceae_bacterium_7_1_58FAA	0.0545438	0.197658	0.379526	0.212553	0.224704	0.00868742	0.0547665	0.0846973	0.034742	0.18993		0.0500341
Xenobiotics biodegradation and metabolism	s__[Clostridium]_clostridioforme	0.0127848	0.0256891	0.022503	0.0467278	0.0144376	0.0225516	0	0.00841651	0.014372	0.0282094		0.251742
Xenobiotics biodegradation and metabolism	s__Clostridium_sp._KNHs209	0.22028	0.354354	0.200289	0.176468	0.438223	0.162153	0.0545637	0.354605	0.115297	0.270134		0.275443
Xenobiotics biodegradation and metabolism	s__Lachnospiraceae_bacterium_3-2	0.208625	0.246613	0.240194	0.307032	0.57448	0.098648	0.131516	0.259426	0.207221	0.292837		0.161768
Xenobiotics biodegradation and metabolism	s__Alistipes_timonensis	0.0722232	0.133495	0.0402679	0.0412984	0.0756431	0.0492734	0.160115	0.168566	0.0231751	0.143943		0.324248
Xenobiotics biodegradation and metabolism	s__Bacteroides_sp._CAG:1060	0	0.00328407	0.00656814	0	0.00328407	0	0	0	0	0.00656814		0.486042
Xenobiotics biodegradation and metabolism	s__Lachnospiraceae_bacterium_M18-1	0.0833248	0.166987	0.126987	0.199683	0.0534577	0.148437	0.0233945	0.391368	0.197712	0.192549		0.348811
Xenobiotics biodegradation and metabolism	others	28.3146	27.3984	26.7099	22.5259	28.9436	25.0966	16.5475	33.1063	21.6739	40.2003		0.903045
Infectious diseases: Bacterial	s__Lachnospiraceae_bacterium_28-4	3.14764	4.74235	3.76266	2.48478	5.99583	0.544066	0.441565	2.38315	1.51308	3.18679		0.0178819
Infectious diseases: Bacterial	s__Firmicutes_bacterium_ASF500	2.01957	2.37545	1.78413	3.89736	3.02321	2.07005	1.3904	3.28653	2.10022	2.84457		0.592206
Infectious diseases: Bacterial	s__Oscillibacter_sp._1-3	2.00483	3.76743	3.0971	3.69249	3.52036	3.01454	1.72487	6.00261	3.30142	3.38378		0.735294
Infectious diseases: Bacterial	s__Bacteroides_uniformis	0.385776	0.464456	0.722625	0.161491	0.201305	0.072283	0.109511	0.191154	0.0919519	0.416225		0.114795
Infectious diseases: Bacterial	s__unclassified_g__Bacteroides	0.614188	0.636653	1.15355	0.230424	0.408313	0.446111	0.420098	0.45894	0.270002	0.631104		0.35214
Infectious diseases: Bacterial	s__Bacteroides_sp._CAG:709	0.00980392	0.0110294	0.0122549	0.00367647	0.00980392	0.00245098	0.00122549	0.00490196	0	0.0171569		0.260937
Infectious diseases: Bacterial	s__unclassified_g__Parabacteroides	0.120522	0.672015	0.450609	0.0137078	0.299406	1.60774	0.477028	0.346633	0.402151	0.907129		0.136463
Infectious diseases: Bacterial	s__Odoribacter_splanchnicus	0.862237	0.347686	0.429322	1.82525	0.948189	0.190089	0.484268	1.7226	0.619815	1.63775		0.908925
Infectious diseases: Bacterial	s__Bacteroides_sp._CAG:770	0.0124805	0.0187207	0.00780031	0.00312012	0.00468019	0.00156006	0.00312012	0.00468019	0	0.0109204		0.157758
Infectious diseases: Bacterial	s__Anaerotruncus_sp._G3(2012)	1.18635	1.34756	1.32669	1.49314	1.55935	0.984309	0.334428	1.01159	0.830512	1.45819		0.0441073
Infectious diseases: Bacterial	s__Bacteroides_sp._CAG:545	2.78384	3.07137	2.55529	2.35339	2.58203	3.59883	1.62543	2.53565	2.25454	5.45973		0.550289
Infectious diseases: Bacterial	s__Bacteroides_sp._CAG:927	2.11626	1.05533	1.59096	1.20735	1.36704	0.917921	0.914593	1.37293	0.699546	2.05863		0.394335
Infectious diseases: Bacterial	s__Alistipes_sp._CAG:435	0.923567	0.713376	0.585987	0.719745	0.617834	1.01274	0.490446	0.789809	0.77707	1.86624		0.288731
Infectious diseases: Bacterial	s__Flavonifractor_plautii	0.697474	0.310823	0.478575	0.533178	0.730101	0.804547	0.594688	0.911173	0.518675	1.11897		0.108422
Infectious diseases: Bacterial	s__Lachnospiraceae_bacterium_10-1	0.296019	0.360734	0.196459	0.274718	0.314162	0.116387	0.09617	0.219317	0.057509	0.249156		0.0151541
Infectious diseases: Bacterial	s__Lachnospiraceae_bacterium_A4	0.0286056	0.00888944	0.00850386	0.00501253	0.003663	0.0570534	0.0089148	0.0683958	0.00753148	0.0632477		0.0677297
Infectious diseases: Bacterial	s__Alistipes_sp._CAG:514	0.809247	0.815526	0.682889	0.623418	0.754394	1.05802	0.461421	0.780941	0.630802	1.6163		0.425734
Infectious diseases: Bacterial	s__Eubacterium_plexicaudatum	0.0760038	0.0328077	0.0440585	0.120445	0.089121	0.0362009	0.0545395	0.0408908	0.028986	0.133324		0.595238
Infectious diseases: Bacterial	s__Mucispirillum_schaedleri	0.191718	3.08649	5.58029	0.02344	0.630513	0	0.0254288	0.0190659	0.00934483	0		0.11576
Infectious diseases: Bacterial	s__Clostridium_sp._ASF502	0.0311661	0.00277778	0.0204769	0.0058997	0.0229243	0.0156134	0.040293	0.0311661	0.0311812	0.058337		0.0667535
Infectious diseases: Bacterial	s__Dorea_sp._5-2	0.0960334	0.278533	0.233028	0.158232	0.0510114	0.155886	0.109478	0.249974	0.204668	0.320472		0.445503
Infectious diseases: Bacterial	s__Bacteroides_acidifaciens	0.334233	0.111701	0.636237	0.0637813	0.197739	0.513289	0.404123	0.384688	0.207346	0.277692		0.464902
Infectious diseases: Bacterial	s__Lachnospiraceae_bacterium_A2	0.156721	0.258808	0.0665137	0.126833	0.142138	0.0146553	0.0226847	0.148113	0.119969	0.0658214		0.0996296
Infectious diseases: Bacterial	s__Lachnospiraceae_bacterium_COE1	0.130494	0.177387	0.108725	0.679405	0.245246	0.18791	0.142938	0.492759	0.22936	0.433015		0.824551
Infectious diseases: Bacterial	s__Pseudoflavonifractor_capillosus	0.0178212	0.0571578	0.049554	0.131886	0.17061	0.0347359	0.0128032	0.0548951	0.0195375	0.20687		0.679593
Infectious diseases: Bacterial	s__Bilophila_wadsworthia	0.228224	0.508851	0.476205	0.414132	0.594806	0.261418	0.232581	0.682204	0.252887	0.620981		0.77545
Infectious diseases: Bacterial	s__Clostridium_sp._GD3	0.0908839	0.32538	0.186018	0.121651	0.255072	0.16827	0.0888593	0.18042	0.1979	0.172551		0.486857
Infectious diseases: Bacterial	s__Odoribacter_splanchnicus_CAG:14	0.234057	0.0850945	0.098072	0.528972	0.281783	0.0534907	0.116071	0.322917	0.165179	0.35852		0.682402
Infectious diseases: Bacterial	s__uncultured_prokaryote	0.00422833	0.0363999	0.0138186	0.0191805	0.0299044	0.0160858	0.0107239	0.0107239	0.0160858	0		0.158657
Infectious diseases: Bacterial	s__unclassified_o__Clostridiales	0.260582	0.0289111	0.0569983	0.0394358	0.0461649	0.280785	0.246687	0.378428	0.147479	0.215328		0.0204583
Infectious diseases: Bacterial	s__Ruminococcaceae_bacterium_D16	0.334454	0.145259	0.166548	0.206594	0.176342	0.358401	0.32243	0.500253	0.306975	0.484146		0.00735662
Infectious diseases: Bacterial	s__Bacteroides_sp._CAG:754	0	0	0	0	0	0	0	0	0	0		#DIV/0!
Infectious diseases: Bacterial	s__Parabacteroides_goldsteinii	0.00868621	0.0551099	0.0591884	0	0.0237548	0.222241	0.0481983	0.0270121	0.038691	0.0882397		0.180049
Infectious diseases: Bacterial	s__Prevotella_sp._CAG:1031	0.657545	0.35088	0.532751	0.440343	0.382413	0.272684	0.289233	0.42449	0.233647	0.804086		0.582655
Infectious diseases: Bacterial	s__Intestinimonas_butyriciproducens	0.0178571	0.00728597	0.004329	0.00519481	0.0147034	0.0479274	0.00206612	0.0449578	0.00481348	0.0320068		0.141687
Infectious diseases: Bacterial	s__Lachnospiraceae_bacterium_3-1	0.00262467	0.0134063	0.0317108	0.0285344	0.1168	0.0465526	0.00259403	0.0535279	0.0617709	0.0104068		0.880565
Infectious diseases: Bacterial	s__Hungatella_hathewayi	0.103005	0.0483477	0.0814128	0.0758904	0.06726	0.0725653	0.0495306	0.0779493	0.0644392	0.149573		0.706272
Infectious diseases: Bacterial	s__Firmicutes_bacterium_CAG:65	0.668932	0.256854	0.256161	0.28901	0.85537	0.0881048	0.188754	0.427846	0.241313	1.52947		0.921256
Infectious diseases: Bacterial	s__Alistipes_finegoldii	1.28353	0.17364	0.0964874	0.0800697	0.173021	0.13733	0.00308642	0.0399533	0.03309	0.353485		0.331865
Infectious diseases: Bacterial	s__Bacteroides_fragilis	0	0	0	0	0	0	0	0	0	0		#DIV/0!
Infectious diseases: Bacterial	s__Bacteroides_thetaiotaomicron	0	0	0	0	0	0	0	0	0	0		#DIV/0!
Infectious diseases: Bacterial	s__Alistipes_sp._CAG:268	0.949922	0.115806	0.0203443	0.0341374	0.0867088	0.122702	0	0.03694	0.0328638	0.328642		0.485831
Infectious diseases: Bacterial	s__Alistipes_sp._CAG:831	0.00338409	0.0169205	0	0	0.00169205	0	0	0	0.00169205	0.0101523		0.60324
Infectious diseases: Bacterial	s__Lachnospiraceae_bacterium_7_1_58FAA	0.0101781	0.0101781	0.00496278	0	0	0.00508906	0.0101781	0.0151409	0.00508906	0.0101781		0.205534
Infectious diseases: Bacterial	s__[Clostridium]_clostridioforme	0.0201502	0.0243324	0.0403183	0.00587798	0.00784068	0.0260732	0.00725619	0.0177588	0.0204444	0.0125396		0.69177
Infectious diseases: Bacterial	s__Clostridium_sp._KNHs209	0.0781446	0.118749	0.131236	0.0550602	0.243227	0.0949591	0.0460317	0.263492	0.226472	0.300577		0.331813
Infectious diseases: Bacterial	s__Lachnospiraceae_bacterium_3-2	0.692192	0.645205	0.994852	1.12413	1.13611	0.806356	0.285605	0.76519	0.591746	1.11787		0.268058
Infectious diseases: Bacterial	s__Alistipes_timonensis	0.449333	0.146474	0.0589805	0.0817532	0.148845	0.0549442	0.081259	0.137353	0.0700813	0.237004		0.455909
Infectious diseases: Bacterial	s__Bacteroides_sp._CAG:1060	0	0	0	0	0	0	0	0	0	0		#DIV/0!
Infectious diseases: Bacterial	s__Lachnospiraceae_bacterium_M18-1	0.0872254	0.0499184	0.136169	0.0197916	0.0451824	0.0705227	0.0091407	0.0253451	0.0350401	0.110179		0.534565
Infectious diseases: Bacterial	others	17.6552	18.9125	19.4111	13.8101	19.8634	12.5986	8.42934	18.3591	10.7884	23.1753		0.293507
Cancers: Overview	s__Lachnospiraceae_bacterium_28-4	3.48478	4.94422	3.92634	2.77801	6.55342	0.48999	0.53498	2.23587	1.67496	3.10679		0.0108142
Cancers: Overview	s__Firmicutes_bacterium_ASF500	3.05643	4.22105	3.55756	4.3796	4.34562	3.42689	2.07984	6.06328	3.52759	4.71931		0.944911
Cancers: Overview	s__Oscillibacter_sp._1-3	0.925297	1.55079	1.36762	1.64602	1.76735	1.04977	0.727834	2.10704	1.60096	1.57066		0.889724
Cancers: Overview	s__Bacteroides_uniformis	1.09642	1.44325	1.97418	0.510292	0.639801	0.176667	0.269683	0.581947	0.278649	1.16145		0.083234
Cancers: Overview	s__unclassified_g__Bacteroides	0.519899	0.364983	0.659745	0.113706	0.228022	0.25146	0.211618	0.246353	0.0921213	0.412342		0.258536
Cancers: Overview	s__Bacteroides_sp._CAG:709	0.752187	0.731197	0.515963	0.70991	0.660673	1.02431	0.447248	0.677256	0.64226	1.59376		0.353914
Cancers: Overview	s__unclassified_g__Parabacteroides	0.167988	1.00438	0.534239	0.22529	0.421787	1.83942	0.433778	0.397111	0.472563	1.17815		0.25395
Cancers: Overview	s__Odoribacter_splanchnicus	0.973586	0.425981	0.420445	1.96201	0.965187	0.227509	0.462747	1.48847	0.675935	1.71345		0.931702
Cancers: Overview	s__Bacteroides_sp._CAG:770	0.875876	0.845846	0.728729	0.677678	0.761762	1.08909	0.478478	0.758759	0.691692	1.6997		0.465536
Cancers: Overview	s__Anaerotruncus_sp._G3(2012)	0.205838	0.50605	0.422597	0.122264	0.525816	0.230248	0.200296	0.575958	0.270236	0.263466		0.6604
Cancers: Overview	s__Bacteroides_sp._CAG:545	0.009995	0.011994	0.0089955	0	0.003998	0.001999	0.0009995	0.0029985	0	0.0089955		0.17702
Cancers: Overview	s__Bacteroides_sp._CAG:927	0.294517	0.140636	0.274864	0.423404	0.318889	0.130897	0.329763	0.252683	0.35324	0.238517		0.636647
Cancers: Overview	s__Alistipes_sp._CAG:435	0	0	0	0	0	0	0	0	0	0		#DIV/0!
Cancers: Overview	s__Flavonifractor_plautii	0.493196	0.216219	0.264139	0.132508	0.281514	0.56512	0.322489	0.50701	0.344375	0.507053		0.0563871
Cancers: Overview	s__Lachnospiraceae_bacterium_10-1	0.40156	0.606812	0.676964	0.394438	0.970456	0.388519	0.185549	0.948093	0.69064	1.5254		0.606488
Cancers: Overview	s__Lachnospiraceae_bacterium_A4	0.0086141	0.00296296	0	0	0.00833333	0.00685484	0.00833931	0.0273983	0.00833333	0.0673401		0.131779
Cancers: Overview	s__Alistipes_sp._CAG:514	0	0	0	0	0	0	0	0	0	0		#DIV/0!
Cancers: Overview	s__Eubacterium_plexicaudatum	0.0382649	0	0.00292398	0.00292398	0.0537845	0.0263577	0.0860651	0.0496298	0.0453847	0.0867325		0.0423782
Cancers: Overview	s__Mucispirillum_schaedleri	0.0769032	1.04146	2.01851	0.00566572	0.226922	0	0.0126649	0.0125311	0.00414222	0.00377715		0.120297
Cancers: Overview	s__Clostridium_sp._ASF502	0.606425	0.77896	0.685077	0.944011	1.07709	0.936276	0.3509	2.0775	1.0417	1.43321		0.275183
Cancers: Overview	s__Dorea_sp._5-2	0.233084	0.0589627	0.0536596	0.0457257	0.293441	0.0506114	0.0217699	0.0376034	0.0489151	0.144599		0.215769
Cancers: Overview	s__Bacteroides_acidifaciens	0.447009	0.153746	0.895559	0.0793835	0.295656	0.680587	0.502095	0.555981	0.311867	0.447225		0.447818
Cancers: Overview	s__Lachnospiraceae_bacterium_A2	0.108221	0.159904	0.21007	0.103799	0.336614	0.170409	0.229579	0.649654	0.46905	0.949334		0.0710161
Cancers: Overview	s__Lachnospiraceae_bacterium_COE1	0.104641	0.247295	0.351528	0.163578	0.558291	0.142832	0.146412	0.574662	0.529572	0.791827		0.341695
Cancers: Overview	s__Pseudoflavonifractor_capillosus	0.0363012	0.0361853	0.0690228	0.117529	0.154257	0.0176605	0.0117994	0.0410187	0.0220422	0.168853		0.442629
Cancers: Overview	s__Bilophila_wadsworthia	0.157526	0.2892	0.243851	0.28159	0.294625	0.180262	0.130636	0.366057	0.184074	0.421804		0.960612
Cancers: Overview	s__Clostridium_sp._GD3	0.0118765	0.0023753	0	0	0.0282214	0.0182867	0.00420168	0.0451306	0.027069	0.0360629		0.0826519
Cancers: Overview	s__Odoribacter_splanchnicus_CAG:14	0.387509	0.130065	0.196161	0.666992	0.381621	0.0690425	0.190402	0.741197	0.234004	0.670872		0.866469
Cancers: Overview	s__uncultured_prokaryote	0.00221729	0.0110865	0.00443459	0.011607	0.00665188	0.00423729	0	0.0108892	0.00867188	0.0127119		0.973106
Cancers: Overview	s__unclassified_o__Clostridiales	0.442623	0.198391	0.266289	0.796106	0.479964	0.450815	0.332169	0.670499	0.43942	0.71165		0.525968
Cancers: Overview	s__Ruminococcaceae_bacterium_D16	0.198638	0.278758	0.217508	1.08509	0.539236	0.17335	0.191376	0.316945	0.188732	0.339829		0.229809
Cancers: Overview	s__Bacteroides_sp._CAG:754	0	0	0	0	0	0	0	0	0	0		#DIV/0!
Cancers: Overview	s__Parabacteroides_goldsteinii	0.0324972	0.189454	0.104212	0.00742424	0.0440186	0.435178	0.120886	0.0956882	0.0894406	0.167306		0.181626
Cancers: Overview	s__Prevotella_sp._CAG:1031	0.334055	0.165689	0.276041	0.116798	0.197938	0.115928	0.124719	0.222891	0.0372047	0.372425		0.548855
Cancers: Overview	s__Intestinimonas_butyriciproducens	0.584805	0.584789	0.448141	0.607695	0.361539	0.798768	0.398233	1.53404	0.706619	0.830141		0.11905
Cancers: Overview	s__Lachnospiraceae_bacterium_3-1	0.159254	0.122299	0.134801	1.6056	0.162564	0.135983	0.0490861	0.151901	0.1127	0.141648		0.30826
Cancers: Overview	s__Hungatella_hathewayi	0.0576536	0.0340554	0.10651	0.0472312	0.0388341	0.0607611	0.0406242	0.267423	0.0648492	0.0413552		0.424245
Cancers: Overview	s__Firmicutes_bacterium_CAG:65	0.591429	0.193718	0.275067	0.184692	0.958812	0.086908	0.140914	0.333029	0.288864	1.05466		0.800825
Cancers: Overview	s__Alistipes_finegoldii	2.21884	0.245047	0.249211	0.279897	0.317784	0.270662	0.158732	0.210888	0.171944	0.596919		0.366975
Cancers: Overview	s__Bacteroides_fragilis	0.870184	0.907328	0.703063	0.598756	0.807451	0.848585	0.43587	0.942518	0.54434	1.90867		0.568205
Cancers: Overview	s__Bacteroides_thetaiotaomicron	0.00531661	0.00639594	0.0113165	0.0166331	0.00893831	0.00192678	0.00169492	0.00870644	0.00192678	0.0191754		0.46423
Cancers: Overview	s__Alistipes_sp._CAG:268	0.0833244	0.0823372	0.146725	0.154202	0.103952	0.109738	0.0721946	0.103312	0.0863943	0.169694		0.803474
Cancers: Overview	s__Alistipes_sp._CAG:831	0	0	0	0	0	0	0	0	0	0		#DIV/0!
Cancers: Overview	s__Lachnospiraceae_bacterium_7_1_58FAA	0.86881	1.40061	0.926326	0.730904	1.24833	0.54732	0.396644	0.808552	0.664007	0.89106		0.0405677
Cancers: Overview	s__[Clostridium]_clostridioforme	0.24652	0.355379	0.649547	0.234233	0.599539	0.0994128	0.0971163	0.430109	0.339763	0.879714		0.783368
Cancers: Overview	s__Clostridium_sp._KNHs209	0.0631187	0.0782476	0.0277033	0.0525185	0.183151	0.0188249	0.0212705	0.103049	0.00290169	0.0440098		0.217328
Cancers: Overview	s__Lachnospiraceae_bacterium_3-2	0.214323	0.0855811	0.121254	0.134707	0.234845	0.0358189	0.0216313	0.0666018	0.0724543	0.324539		0.414876
Cancers: Overview	s__Alistipes_timonensis	0.00286123	0.00846104	0.0161991	0.0108492	0.0457292	0.0129434	0.0384588	0.0946229	0.00194081	0.0397713		0.275535
Cancers: Overview	s__Bacteroides_sp._CAG:1060	0.0107527	0.0215054	0.0107527	0	0.0215054	0	0.0107527	0.0107527	0	0.0322581		0.770713
Cancers: Overview	s__Lachnospiraceae_bacterium_M18-1	0.0122571	0.0113001	0.0173607	0	0.00121212	0.00121212	0.00121212	0.00848485	0.00363636	0.00242424		0.20208
Cancers: Overview	others	24.9917	17.1876	17.7121	12.1262	19.4322	12.9587	8.58582	21.8712	13.8867	26.5362		0.703137
Transport and catabolism	s__Lachnospiraceae_bacterium_28-4	1.28277	1.99889	1.38678	0.991694	2.18749	0.255655	0.217479	0.955223	0.693211	1.33211		0.0216968
Transport and catabolism	s__Firmicutes_bacterium_ASF500	0	0.00686106	0.0137221	0	0	0	0	0	0	0.00343053		0.259845
Transport and catabolism	s__Oscillibacter_sp._1-3	0.260597	0.614119	0.44027	0.603884	0.563963	0.443435	0.263112	0.79605	0.773372	0.512722		0.627439
Transport and catabolism	s__Bacteroides_uniformis	1.00321	1.4924	1.98309	0.534764	0.601362	0.204092	0.34505	0.611593	0.301241	1.24679		0.119309
Transport and catabolism	s__unclassified_g__Bacteroides	1.0874	0.805858	1.56697	0.895359	0.816552	0.566774	0.598019	1.07692	0.538815	1.39922		0.400222
Transport and catabolism	s__Bacteroides_sp._CAG:709	3.71675	3.75283	3.2193	3.12968	3.51546	4.89966	2.1849	3.33482	3.19992	7.22367		0.451962
Transport and catabolism	s__unclassified_g__Parabacteroides	0.378754	1.64096	1.29969	0.055637	0.539699	3.36733	0.832255	0.734988	0.700636	1.8735		0.260612
Transport and catabolism	s__Odoribacter_splanchnicus	0.30227	0.139571	0.148342	0.623182	0.354683	0.0658331	0.182741	0.56433	0.245223	0.602121		0.897264
Transport and catabolism	s__Bacteroides_sp._CAG:770	0.836473	0.842537	0.699631	0.709942	0.81776	1.14623	0.436257	0.788484	0.723977	1.73834		0.435381
Transport and catabolism	s__Anaerotruncus_sp._G3(2012)	0.00564972	0.0295173	0	0.00242424	0.00727273	0.0111321	0.00383877	0.0311188	0.00807396	0.0030581		0.74596
Transport and catabolism	s__Bacteroides_sp._CAG:545	1.73827	1.8514	1.50821	1.46019	1.76186	2.35842	0.981162	1.57199	1.40778	3.50965		0.523271
Transport and catabolism	s__Bacteroides_sp._CAG:927	0.568338	0.286559	0.370334	0.429737	0.354321	0.193605	0.300336	0.366887	0.280942	0.422125		0.184619
Transport and catabolism	s__Alistipes_sp._CAG:435	0	0	0	0	0	0	0	0	0	0.00190476		0.346594
Transport and catabolism	s__Flavonifractor_plautii	0	0.0121212	0.0650703	0.0484848	0	0	0	0.0484848	0.0121212	0.0121212		0.528214
Transport and catabolism	s__Lachnospiraceae_bacterium_10-1	0.113711	0.0506648	0.0882016	0.132345	0.135019	0.0439033	0.0444456	0.0712064	0.0452079	0.233672		0.694885
Transport and catabolism	s__Lachnospiraceae_bacterium_A4	0.0393296	0.0158761	0.103077	0.0185531	0.00585472	0.0100214	0.0225214	0.0344726	0.0117094	0.0968863		0.95392
Transport and catabolism	s__Alistipes_sp._CAG:514	0	0	0	0	0	0	0	0	0	0		#DIV/0!
Transport and catabolism	s__Eubacterium_plexicaudatum	0.0650759	0.0033389	0.00911854	0.0661376	0.031258	0.0122149	0.0718715	0.0448247	0.022925	0.0857498		0.534974
Transport and catabolism	s__Mucispirillum_schaedleri	0.0523708	0.611701	1.41188	0.00158353	0.132526	0	0.00642335	0.00550274	0	0		0.136497
Transport and catabolism	s__Clostridium_sp._ASF502	0.0465757	0.0883691	0.05718	0.0569721	0.126056	0.0181936	0.0116959	0.110253	0.0128672	0.0597791		0.213448
Transport and catabolism	s__Dorea_sp._5-2	0.00236967	0.0031348	0.0088247	0.00284495	0.00284495	0.018549	0.0149644	0.00521462	0.0116442	0.00690482		0.0268293
Transport and catabolism	s__Bacteroides_acidifaciens	1.23951	0.39961	2.43679	0.188296	0.828732	1.86382	1.38536	1.33551	0.85577	1.08197		0.527096
Transport and catabolism	s__Lachnospiraceae_bacterium_A2	0	0	0	0	0.00340715	0.00681431	0	0.0401476	0.0102215	0		0.188243
Transport and catabolism	s__Lachnospiraceae_bacterium_COE1	0	0.00419287	0.00838574	0.0083081	0.00419287	0.0209644	0	0.00823045	0	0.0376582		0.288521
Transport and catabolism	s__Pseudoflavonifractor_capillosus	0	0.00203874	0.00203874	0	0	0.00203874	0	0.00203874	0	0.00407747		0.397204
Transport and catabolism	s__Bilophila_wadsworthia	0.0775194	0.0930233	0.118863	0.101637	0.173988	0.039621	0.0534022	0.120586	0.0516796	0.156761		0.343349
Transport and catabolism	s__Clostridium_sp._GD3	0	0	0	0	0	0	0	0	0	0		#DIV/0!
Transport and catabolism	s__Odoribacter_splanchnicus_CAG:14	0.374419	0.186373	0.214103	0.674616	0.383198	0.0749098	0.18643	0.727915	0.287277	0.765042		0.808382
Transport and catabolism	s__uncultured_prokaryote	0	0	0	0	0	0	0	0	0	0		#DIV/0!
Transport and catabolism	s__unclassified_o__Clostridiales	0.0926817	0.142614	0.111224	0.0959681	0.270497	0.0389799	0.0230872	0.053733	0.126131	0.145544		0.15307
Transport and catabolism	s__Ruminococcaceae_bacterium_D16	0	0	0	0	0	0	0	0	0	0		#DIV/0!
Transport and catabolism	s__Bacteroides_sp._CAG:754	0.731813	0.187007	1.35489	0.105817	0.480345	1.14739	0.849475	0.800247	0.437699	0.6412		0.446521
Transport and catabolism	s__Parabacteroides_goldsteinii	0.117102	0.529871	0.326037	0.134225	0.254746	1.22342	0.343429	0.294874	0.324543	0.691629		0.154017
Transport and catabolism	s__Prevotella_sp._CAG:1031	0.53698	0.262939	0.429004	0.348274	0.276629	0.279847	0.248012	0.367848	0.159621	0.586964		0.646531
Transport and catabolism	s__Intestinimonas_butyriciproducens	0.0193768	0.004662	0	0	0.0292718	0.0127389	0	0.0383524	0	0.0223854		0.67688
Transport and catabolism	s__Lachnospiraceae_bacterium_3-1	0	0	0	0	0	0	0	0	0	0		#DIV/0!
Transport and catabolism	s__Hungatella_hathewayi	0.159502	0.0886156	0.0703604	0.0333326	0.157301	0.0271287	0.0245172	0.0753433	0.0565292	0.201114		0.558868
Transport and catabolism	s__Firmicutes_bacterium_CAG:65	0.146222	0.0217453	0.0623053	0.0183486	0.010929	0.0201033	0.0432646	0.0729565	0.0371484	0.242005		0.532612
Transport and catabolism	s__Alistipes_finegoldii	1.81952	1.84216	1.58733	1.52094	1.81711	2.38764	1.00529	1.77447	1.51718	3.50045		0.482105
Transport and catabolism	s__Bacteroides_fragilis	0.162084	0.0648569	0.120476	0.232415	0.141373	0.0429938	0.0885296	0.295917	0.117783	0.303966		0.685494
Transport and catabolism	s__Bacteroides_thetaiotaomicron	0.345724	0.330949	0.697271	0.0930282	0.203261	0.483348	0.366572	0.309003	0.225755	0.393538		0.849912
Transport and catabolism	s__Alistipes_sp._CAG:268	1.48636	0.898564	0.786797	0.688973	0.835908	1.30407	0.552472	0.771844	0.664962	2.05092		0.688062
Transport and catabolism	s__Alistipes_sp._CAG:831	0	0	0	0	0	0	0	0	0	0		#DIV/0!
Transport and catabolism	s__Lachnospiraceae_bacterium_7_1_58FAA	0	0	0	0	0	0	0.00421941	0.00421941	0.00421941	0.0126582		0.0399685
Transport and catabolism	s__[Clostridium]_clostridioforme	0.0141844	0.0136711	0.0141844	0	0.00657895	0.00657895	0	0	0	0		0.0272187
Transport and catabolism	s__Clostridium_sp._KNHs209	0.02397	0.00298955	0.00399202	0	0	0	0.00798403	0	0.0137681	0.19098		0.360356
Transport and catabolism	s__Lachnospiraceae_bacterium_3-2	0.00854701	0.0126171	0.0103564	0.0136386	0.0364448	0.00329489	0.0141153	0.0037037	0.0108204	0.0285188		0.555431
Transport and catabolism	s__Alistipes_timonensis	1.55315	0.25577	0.0689991	0.114842	0.289337	0.179629	0.15129	0.367102	0.108427	0.703447		0.618522
Transport and catabolism	s__Bacteroides_sp._CAG:1060	0	0	0	0	0	0	0	0	0	0		#DIV/0!
Transport and catabolism	s__Lachnospiraceae_bacterium_M18-1	0.0202439	0.0480342	0.00560224	0.0147609	0.149018	0.0516409	0	0.0173895	0.0192272	0.038324		0.447614
Transport and catabolism	others	28.2179	22.1463	22.3867	15.083	18.282	18.6841	11.0179	18.7769	12.9371	30.2118		0.490469
Endocrine system	s__Lachnospiraceae_bacterium_28-4	3.85228	5.90092	4.50384	2.95023	7.07133	0.630469	0.555328	2.82329	1.76676	3.29708		0.0108323
Endocrine system	s__Firmicutes_bacterium_ASF500	3.0897	4.31743	3.49874	4.10076	4.81677	2.82831	2.05438	4.28428	3.23746	4.41463		0.2977
Endocrine system	s__Oscillibacter_sp._1-3	0.668327	1.30139	1.09246	1.19553	1.20284	0.882278	0.476217	1.35212	1.257	1.12045		0.708183
Endocrine system	s__Bacteroides_uniformis	0.927083	1.16045	1.74493	0.417574	0.45637	0.140879	0.257065	0.466076	0.225743	0.955604		0.0996377
Endocrine system	s__unclassified_g__Bacteroides	0.678743	0.598945	1.30767	0.245075	0.395375	0.455543	0.405907	0.509354	0.290799	0.737912		0.425244
Endocrine system	s__Bacteroides_sp._CAG:709	1.56899	1.53891	1.21824	1.34228	1.43336	2.06651	0.851894	1.41046	1.34893	3.19271		0.412215
Endocrine system	s__unclassified_g__Parabacteroides	0.149346	0.744276	0.445883	0.0218507	0.290967	1.6306	0.418288	0.411869	0.418722	0.974428		0.143233
Endocrine system	s__Odoribacter_splanchnicus	1.12039	0.4556	0.454329	2.31553	1.1611	0.242145	0.500605	1.7896	0.805011	2.01319		0.950662
Endocrine system	s__Bacteroides_sp._CAG:770	1.71235	1.68838	1.42836	1.38762	1.57952	2.23532	0.914736	1.54724	1.41567	3.43804		0.449371
Endocrine system	s__Anaerotruncus_sp._G3(2012)	0.252054	0.40636	0.430914	0.286354	0.499309	0.15104	0.116689	0.329985	0.277194	0.37097		0.100473
Endocrine system	s__Bacteroides_sp._CAG:545	1.73592	1.82265	1.49622	1.45896	1.75227	2.35795	0.980927	1.57005	1.40778	3.50136		0.510207
Endocrine system	s__Bacteroides_sp._CAG:927	1.16809	0.561793	0.837297	0.939923	0.785624	0.425302	0.653641	0.788981	0.56568	0.915838		0.187027
Endocrine system	s__Alistipes_sp._CAG:435	0	0	0	0	0	0	0	0	0	0.00190476		0.346594
Endocrine system	s__Flavonifractor_plautii	0.21701	0.275008	0.287703	0.1672	0.329305	0.257947	0.0973988	0.16144	0.131611	0.281008		0.167482
Endocrine system	s__Lachnospiraceae_bacterium_10-1	0.397583	0.466508	0.303638	0.278745	0.290846	0.158804	0.111595	0.228403	0.116844	0.374591		0.0397752
Endocrine system	s__Lachnospiraceae_bacterium_A4	0	0	0	0	0.00833333	0.00416667	0	0.0575559	0.00833333	0.0712616		0.115482
Endocrine system	s__Alistipes_sp._CAG:514	0	0	0	0	0	0	0	0	0	0		#DIV/0!
Endocrine system	s__Eubacterium_plexicaudatum	0.112127	0.0033389	0.00911854	0.0661376	0.0791825	0.0373876	0.177083	0.133001	0.0623881	0.170293		0.115846
Endocrine system	s__Mucispirillum_schaedleri	0.106168	1.09963	2.40244	0.00133869	0.220228	0.00157604	0.0132215	0.00734098	0.0021097	0		0.131565
Endocrine system	s__Clostridium_sp._ASF502	0.15515	0.315907	0.30099	0.169659	0.466705	0.110229	0.119023	0.607552	0.27191	0.475894		0.764281
Endocrine system	s__Dorea_sp._5-2	0.0291003	0.0439274	0.0337507	0.0557153	0.0290397	0.0841066	0.0686025	0.0179212	0.0531577	0.0158359		0.526494
Endocrine system	s__Bacteroides_acidifaciens	0.561553	0.207449	1.09117	0.0966137	0.389867	0.844203	0.649953	0.644388	0.386956	0.479184		0.511257
Endocrine system	s__Lachnospiraceae_bacterium_A2	0.0266335	0.0525655	0	0.00964586	0.118532	0.0161184	0.0187181	0.0383301	0.0110657	0.0150003		0.349388
Endocrine system	s__Lachnospiraceae_bacterium_COE1	0	0.00623053	0.00483092	0.00862069	0.0142229	0.040151	0	0.0125256	0	0.00110375		0.635306
Endocrine system	s__Pseudoflavonifractor_capillosus	0.0680719	0.106158	0.292695	0.152192	0.124956	0.0418295	0.0416363	0.123044	0.0288521	0.152958		0.160485
Endocrine system	s__Bilophila_wadsworthia	0.118518	0.264127	0.21817	0.192227	0.284831	0.12371	0.109172	0.30151	0.137963	0.318391		0.75725
Endocrine system	s__Clostridium_sp._GD3	0.0212473	0.0023753	0.00835623	0.0123494	0.0276765	0.0231648	0.0149112	0.0941854	0.0621919	0.035518		0.070521
Endocrine system	s__Odoribacter_splanchnicus_CAG:14	0.387949	0.16701	0.210604	0.762118	0.462557	0.09129	0.198766	0.809714	0.282877	0.692037		0.926346
Endocrine system	s__uncultured_prokaryote	0.53531	0.245063	0.256412	0.877687	0.627669	0.448956	0.318068	0.541459	0.292842	0.606074		0.630567
Endocrine system	s__unclassified_o__Clostridiales	0.0200126	0.0336879	0.0254831	0.00441501	0.0153947	0.00795773	0	0.0150996	0.00630927	0.0116564		0.0693293
Endocrine system	s__Ruminococcaceae_bacterium_D16	0.104884	0.198622	0.136155	0.291204	0.270899	0.149049	0.150519	0.197368	0.188813	0.157583		0.425901
Endocrine system	s__Bacteroides_sp._CAG:754	0.092827	0.0241109	0.197709	0.0168776	0.0650995	0.174804	0.124171	0.109705	0.0771549	0.0952381		0.34352
Endocrine system	s__Parabacteroides_goldsteinii	0.0121614	0.0751797	0.0674406	0.00110558	0.0276396	0.246545	0.0874273	0.0420122	0.0829628	0.126036		0.0676286
Endocrine system	s__Prevotella_sp._CAG:1031	0.487816	0.205748	0.356872	0.281695	0.281421	0.228003	0.15319	0.338586	0.131327	0.457785		0.453734
Endocrine system	s__Intestinimonas_butyriciproducens	0.03546	0.0891106	0.0669258	0.146076	0.191586	0.0244438	0.0150514	0.0419271	0.0173208	0.151999		0.182673
Endocrine system	s__Lachnospiraceae_bacterium_3-1	0.0884565	0.0646478	0.0467325	0.0544249	0.226652	0.0633523	0.0471196	0.0658531	0.0789809	0.0530274		0.33728
Endocrine system	s__Hungatella_hathewayi	0.139942	0.0769464	0.234744	0.0587707	0.150514	0.143241	0.124463	0.327262	0.277209	0.108067		0.272754
Endocrine system	s__Firmicutes_bacterium_CAG:65	0.833944	0.277141	0.432059	0.29391	1.30568	0.223387	0.277763	0.494238	0.382971	1.58148		0.911673
Endocrine system	s__Alistipes_finegoldii	0.00689461	0	0	0	0	0	0	0.00540541	0	0		0.869244
Endocrine system	s__Bacteroides_fragilis	0	0	0	0	0	0	0	0	0	0		#DIV/0!
Endocrine system	s__Bacteroides_thetaiotaomicron	0	0	0	0	0	0	0	0	0	0		#DIV/0!
Endocrine system	s__Alistipes_sp._CAG:268	0.0868484	0.0677507	0.133684	0.137029	0.0868105	0.106826	0.0658767	0.104945	0.0931355	0.161127		0.854057
Endocrine system	s__Alistipes_sp._CAG:831	0	0	0	0	0	0	0	0	0	0		#DIV/0!
Endocrine system	s__Lachnospiraceae_bacterium_7_1_58FAA	0.0043573	0	0.0178253	0.020202	0.0150525	0.0087146	0.00713012	0.00356506	0.00792236	0.0158447		0.537509
Endocrine system	s__[Clostridium]_clostridioforme	0.0141844	0.0133034	0.0309314	0.00343643	0	0.00988804	0	0	0.003663	0.0101146		0.22752
Endocrine system	s__Clostridium_sp._KNHs209	0.0673866	0.0870305	0.0303664	0.0537467	0.0970184	0.0633835	0.0508481	0.111062	0.000893655	0.04713		0.57439
Endocrine system	s__Lachnospiraceae_bacterium_3-2	0.185744	0.165903	0.179895	0.177419	0.324261	0.0429795	0.0359209	0.0892747	0.0970641	0.456035		0.480131
Endocrine system	s__Alistipes_timonensis	1.03978	0.15061	0.0452684	0.0839057	0.195874	0.11163	0.0799109	0.212057	0.0577595	0.436569		0.551245
Endocrine system	s__Bacteroides_sp._CAG:1060	0	0	0	0	0	0	0	0	0	0		#DIV/0!
Endocrine system	s__Lachnospiraceae_bacterium_M18-1	0.0848835	0.0177426	0.00238095	0.0578853	0.148354	0.0426778	0.0349114	0.0406471	0.0482871	0.0702851		0.592394
Endocrine system	others	14.3551	10.2647	10.6782	7.75967	10.2337	9.43971	6.29885	12.6262	8.29692	15.0474		0.870883
Aging	s__Lachnospiraceae_bacterium_28-4	3.40975	5.12201	3.63466	2.56427	6.0294	0.587917	0.430938	2.12221	1.2438	2.91109		0.00875097
Aging	s__Firmicutes_bacterium_ASF500	0.707136	0.779429	0.685339	1.45296	1.23881	0.626256	0.404733	1.0008	0.618923	1.23688		0.394117
Aging	s__Oscillibacter_sp._1-3	0.584238	0.83626	0.626516	0.832236	0.834468	0.72215	0.574391	1.2864	1.14957	0.960718		0.208058
Aging	s__Bacteroides_uniformis	0.183133	0.361168	0.359192	0.111496	0.158984	0.0489304	0.0737315	0.12776	0.0623685	0.248782		0.0920079
Aging	s__unclassified_g__Bacteroides	0.51702	0.554889	0.97288	0.190171	0.296367	0.244422	0.248305	0.327675	0.18499	0.528591		0.213649
Aging	s__Bacteroides_sp._CAG:709	0.806264	0.646447	0.543993	0.656522	0.757974	1.00726	0.405355	0.684297	0.675516	1.4829		0.400503
Aging	s__unclassified_g__Parabacteroides	0.183433	0.689965	0.615013	0.00681503	0.183886	0.946447	0.296465	0.184523	0.208542	0.517121		0.639657
Aging	s__Odoribacter_splanchnicus	0.383172	0.176796	0.198304	0.814845	0.438111	0.103185	0.225986	0.751321	0.299873	0.732083		0.911571
Aging	s__Bacteroides_sp._CAG:770	0	0	0	0	0	0	0	0	0	0		#DIV/0!
Aging	s__Anaerotruncus_sp._G3(2012)	0.016479	0.111039	0.00492695	0.0524877	0.0935091	0.0153907	0.028788	0.122987	0.0879593	0.0593819		0.806845
Aging	s__Bacteroides_sp._CAG:545	0	0	0	0	0	0	0	0	0	0		#DIV/0!
Aging	s__Bacteroides_sp._CAG:927	1.34251	0.626195	0.970591	0.958571	0.863788	0.527796	0.570233	0.723611	0.567924	1.24453		0.23759
Aging	s__Alistipes_sp._CAG:435	1.95704	1.84405	1.47365	1.58265	1.56602	2.37542	1.07458	1.84804	1.68491	3.80847		0.343922
Aging	s__Flavonifractor_plautii	0.291936	0.0872825	0.0558073	0.144945	0.214585	0.294993	0.253688	0.415432	0.177819	0.452713		0.0429904
Aging	s__Lachnospiraceae_bacterium_10-1	0.370441	0.470162	0.358235	0.335622	0.788849	0.329482	0.411695	1.00162	0.854349	1.44523		0.157803
Aging	s__Lachnospiraceae_bacterium_A4	0	0	0	0	0	0.0116054	0.00773694	0.00773694	0.00386847	0.00386847		0.00133713
Aging	s__Alistipes_sp._CAG:514	0.814441	0.839125	0.706523	0.623418	0.757344	1.05802	0.462865	0.780941	0.630802	1.61925		0.453949
Aging	s__Eubacterium_plexicaudatum	0.0136612	0	0	0.00660066	0.0273224	0.0136612	0.0311908	0.0421198	0.0257263	0.0409836		0.0200789
Aging	s__Mucispirillum_schaedleri	0.0616598	0.855023	1.56407	0.00104004	0.138845	0	0.00810647	0.00700024	0.00225881	0		0.123248
Aging	s__Clostridium_sp._ASF502	0.110035	0.163022	0.139088	0.0201992	0.0792979	0.0561599	0.0734625	0.0552069	0.0304212	0.136781		0.328447
Aging	s__Dorea_sp._5-2	0.0461224	0.070552	0.0563327	0.0569997	0.0578866	0.00731832	0.0218476	0.0694635	0.0156245	0.0463837		0.0671982
Aging	s__Bacteroides_acidifaciens	0	0	0	0	0	0	0	0	0	0		#DIV/0!
Aging	s__Lachnospiraceae_bacterium_A2	0.136727	0.23636	0.0590717	0.0704561	0.159614	0.0132915	0.021422	0.140986	0.0909351	0.0745435		0.146216
Aging	s__Lachnospiraceae_bacterium_COE1	0.014968	0.0368997	0.031746	0.0560643	0.179183	0.00529101	0.00793651	0.0185185	0.042328	0.0343915		0.20458
Aging	s__Pseudoflavonifractor_capillosus	0.340961	0.0835719	0.10887	0.131789	0.183714	0.30882	0.296823	0.435219	0.164082	0.390727		0.0515418
Aging	s__Bilophila_wadsworthia	0.124944	0.234697	0.218279	0.225852	0.324193	0.132747	0.11796	0.32116	0.145263	0.309922		0.723933
Aging	s__Clostridium_sp._GD3	0.038163	0.0296394	0.0305556	0.0841525	0.0664325	0.0226678	0.0233005	0.039225	0.044214	0.0461337		0.256346
Aging	s__Odoribacter_splanchnicus_CAG:14	0.207735	0.0772969	0.105848	0.365563	0.181624	0.0155039	0.0775194	0.27907	0.111628	0.35969		0.82333
Aging	s__uncultured_prokaryote	0.00422833	0.0363999	0.0138186	0.0191805	0.0299044	0.0160858	0.0107239	0.0107239	0.0160858	0		0.158657
Aging	s__unclassified_o__Clostridiales	0.362662	0.183783	0.146353	0.127624	0.209408	0.387302	0.30225	0.513821	0.255705	0.344192		0.0341908
Aging	s__Ruminococcaceae_bacterium_D16	0.342716	0.111506	0.167416	0.156805	0.225062	0.325884	0.310943	0.374367	0.244022	0.452809		0.0285756
Aging	s__Bacteroides_sp._CAG:754	0	0	0	0	0	0	0	0	0	0		#DIV/0!
Aging	s__Parabacteroides_goldsteinii	0	0.00458716	0	0	0	0	0	0	0	0		0.346594
Aging	s__Prevotella_sp._CAG:1031	0.392941	0.209474	0.345893	0.188848	0.149887	0.142178	0.217287	0.255702	0.0752171	0.410469		0.628086
Aging	s__Intestinimonas_butyriciproducens	0	0	0	0	0	0	0	0	0	0		#DIV/0!
Aging	s__Lachnospiraceae_bacterium_3-1	0.0782213	0.0475041	0.0378737	0.0119343	0.0745121	0.0156529	0.0218978	0.0311233	0.0115107	0.0216907		0.0477511
Aging	s__Hungatella_hathewayi	0.0408721	0.0253754	0.0372722	0.0268397	0.0411903	0.0393143	0.022766	0.034648	0.0459001	0.0464501		0.544409
Aging	s__Firmicutes_bacterium_CAG:65	0.397874	0.13921	0.154325	0.152387	0.434985	0.111634	0.130491	0.201759	0.207186	0.55013		0.884495
Aging	s__Alistipes_finegoldii	0	0	0	0	0	0	0	0	0	0		#DIV/0!
Aging	s__Bacteroides_fragilis	0	0	0	0	0	0	0	0	0	0		#DIV/0!
Aging	s__Bacteroides_thetaiotaomicron	0.100324	0.0194175	0.174757	0.012945	0.0485437	0.12945	0.0906149	0.142395	0.0550162	0.0841424		0.417212
Aging	s__Alistipes_sp._CAG:268	1.85829	0.960362	0.792261	0.705215	0.919038	1.36775	0.547153	0.769979	0.672631	2.21594		0.860433
Aging	s__Alistipes_sp._CAG:831	0	0	0	0	0	0	0	0	0	0		#DIV/0!
Aging	s__Lachnospiraceae_bacterium_7_1_58FAA	0	0	0	0	0	0	0.00421941	0.00421941	0.00421941	0.0126582		0.0399685
Aging	s__[Clostridium]_clostridioforme	0.043771	0.030303	0.0149836	0.0149141	0.00144613	0.00343643	0	0	0.010101	0.043771		0.408469
Aging	s__Clostridium_sp._KNHs209	0	0	0.00399202	0	0	0	0.00798403	0	0.0122699	0.011976		0.0830495
Aging	s__Lachnospiraceae_bacterium_3-2	0.157647	0.174607	0.130604	0.111002	0.392386	0.0710663	0.0559685	0.456194	0.270222	0.59175		0.436603
Aging	s__Alistipes_timonensis	0.396049	0.128654	0.0310285	0.0311721	0.0897789	0.0329923	0.0690364	0.184118	0.0140557	0.177298		0.61748
Aging	s__Bacteroides_sp._CAG:1060	0	0	0	0	0	0	0	0	0	0		#DIV/0!
Aging	s__Lachnospiraceae_bacterium_M18-1	0	0	0	0	0.0057971	0	0	0	0	0.0057971		1
Aging	others	11.2871	10.1528	10.0074	7.10426	9.99806	6.5631	3.97653	8.68851	6.0258	12.8031		0.239686
Immune system	s__Lachnospiraceae_bacterium_28-4	1.84314	2.84037	2.0738	1.39313	3.51775	0.373134	0.373617	1.72711	1.08999	2.26481		0.0589884
Immune system	s__Firmicutes_bacterium_ASF500	1.70268	1.95211	1.65498	1.73759	2.08439	1.48502	1.10208	2.4155	1.34015	2.14117		0.634439
Immune system	s__Oscillibacter_sp._1-3	1.74332	3.55996	2.68097	3.4259	2.84007	2.98863	1.55603	6.02845	3.30334	2.98077		0.532027
Immune system	s__Bacteroides_uniformis	0.16512	0.216903	0.293112	0.073278	0.0957499	0.0234489	0.0420127	0.0723009	0.0351734	0.163166		0.0646805
Immune system	s__unclassified_g__Bacteroides	0.507937	0.766522	1.09995	0.158681	0.236411	0.10494	0.0967773	0.289018	0.122559	0.460782		0.108122
Immune system	s__Bacteroides_sp._CAG:709	0	0	0	0	0	0	0	0	0	0		#DIV/0!
Immune system	s__unclassified_g__Parabacteroides	0.0596322	0.232947	0.136009	0.00955639	0.124312	0.612122	0.147899	0.154517	0.146862	0.387325		0.11491
Immune system	s__Odoribacter_splanchnicus	0.520677	0.203844	0.160866	0.927495	0.484294	0.0867653	0.239835	0.667481	0.310076	0.620144		0.685092
Immune system	s__Bacteroides_sp._CAG:770	0.89342	0.880934	0.740425	0.677678	0.791002	1.10078	0.478478	0.770455	0.69754	1.71724		0.496874
Immune system	s__Anaerotruncus_sp._G3(2012)	0.152377	0.245199	0.198391	0.109736	0.299263	0.188223	0.0713379	0.278795	0.187591	0.253775		0.920596
Immune system	s__Bacteroides_sp._CAG:545	1.1592	1.20564	1.06931	0.831746	1.05797	1.79882	0.845444	0.999824	1.11111	2.28201		0.256256
Immune system	s__Bacteroides_sp._CAG:927	0.434965	0.139757	0.245101	0.341159	0.251325	0.102205	0.320315	0.207393	0.320552	0.260406		0.548706
Immune system	s__Alistipes_sp._CAG:435	0	0	0	0	0	0	0	0	0	0		#DIV/0!
Immune system	s__Flavonifractor_plautii	0.512976	0.329888	0.438633	0.413988	0.718603	0.605668	0.388759	0.545309	0.332987	0.855621		0.593796
Immune system	s__Lachnospiraceae_bacterium_10-1	0.166713	0.0948875	0.10779	0.120172	0.0620746	0.0678215	0.0740703	0.0854952	0.0312665	0.105331		0.111725
Immune system	s__Lachnospiraceae_bacterium_A4	0	0	0	0	0	0	0	0.0353958	0	0		0.346594
Immune system	s__Alistipes_sp._CAG:514	0	0	0	0	0	0	0	0	0	0		#DIV/0!
Immune system	s__Eubacterium_plexicaudatum	0.0362438	0.00624305	0.00238949	0.0553064	0.0789331	0.0241737	0.0324157	0.0392873	0.0306402	0.0646025		0.885509
Immune system	s__Mucispirillum_schaedleri	0.177667	2.53749	4.66074	0.0270226	0.562301	0	0.0192171	0.0222174	0.0132534	0		0.113156
Immune system	s__Clostridium_sp._ASF502	0.00277778	0.00277778	0.0204769	0.0280558	0.0281746	0.0498677	0.0037037	0.0608743	0.0342462	0.116452		0.096383
Immune system	s__Dorea_sp._5-2	0.174912	0.30187	0.227783	0.244412	0.22703	0.223926	0.131251	0.40662	0.305264	0.453488		0.300245
Immune system	s__Bacteroides_acidifaciens	0.171429	0.0380952	0.24127	0.0507937	0.101587	0.24127	0.209524	0.107937	0.0761905	0.171429		0.431362
Immune system	s__Lachnospiraceae_bacterium_A2	0.0199938	0.00949284	0.00193237	0.0538124	0.0382084	0.00439883	0.00439883	0.0102639	0.0414359	0.0131965		0.420898
Immune system	s__Lachnospiraceae_bacterium_COE1	0.00387973	0.00482393	0.0299256	0.635995	0.00862069	0.0420909	0.00193986	0.0116643	0.0646406	0.00110375		0.396953
Immune system	s__Pseudoflavonifractor_capillosus	0.00680272	0.00680272	0.00440529	0.00680272	0.00680272	0	0	0	0	0.00440529		0.00062671
Immune system	s__Bilophila_wadsworthia	0.0654206	0.122534	0.0903427	0.101765	0.123572	0.0706127	0.0560748	0.159917	0.0612669	0.163032		0.957806
Immune system	s__Clostridium_sp._GD3	0.116452	0.0609522	0.0450117	0.0694997	0.194819	0.0313586	0.0341696	0.0906356	0.083077	0.147317		0.577286
Immune system	s__Odoribacter_splanchnicus_CAG:14	0.0057971	0	0	0.115942	0.0201412	0	0.017094	0	0	0.00854701		0.330917
Immune system	s__uncultured_prokaryote	0	0	0	0	0	0	0	0	0	0		#DIV/0!
Immune system	s__unclassified_o__Clostridiales	0.119497	0.271243	0.150943	0.0754717	0.113208	0.0314465	0.0125786	0.178551	0.0314465	0.081761		0.118011
Immune system	s__Ruminococcaceae_bacterium_D16	0.234728	0.550043	0.179365	0.7884	0.384554	0.121795	0.243407	0.296273	0.153724	0.331126		0.131425
Immune system	s__Bacteroides_sp._CAG:754	0.0933333	0.0266667	0.166667	0.0133333	0.1	0.12	0.106667	0.113333	0.0933333	0.1		0.370839
Immune system	s__Parabacteroides_goldsteinii	0	0	0	0	0	0	0	0	0	0		#DIV/0!
Immune system	s__Prevotella_sp._CAG:1031	0.614864	0.280868	0.389057	0.43771	0.477106	0.21051	0.207448	0.291303	0.178781	0.417479		0.0335627
Immune system	s__Intestinimonas_butyriciproducens	0.03546	0.0242784	0.0139746	0.0261867	0.0605684	0.0230549	0.00661263	0.0292689	0.0131014	0.0582059		0.62596
Immune system	s__Lachnospiraceae_bacterium_3-1	0.00262467	0.00897388	0.00524934	0.0285344	0.0919647	0.0235301	0.00259403	0.0115679	0.051782	0.0104068		0.701303
Immune system	s__Hungatella_hathewayi	0.01963	0.0155194	0.0459485	0.0138649	0.0222652	0.0322392	0.0194755	0.0391277	0.0201036	0.00419287		0.961353
Immune system	s__Firmicutes_bacterium_CAG:65	0.562865	0.208191	0.198277	0.234143	0.935978	0.0851895	0.13175	0.378401	0.211317	1.28976		0.974948
Immune system	s__Alistipes_finegoldii	0	0	0	0	0	0	0	0	0	0		#DIV/0!
Immune system	s__Bacteroides_fragilis	0	0	0	0	0	0	0	0	0	0		#DIV/0!
Immune system	s__Bacteroides_thetaiotaomicron	0	0	0	0	0	0	0	0	0	0		#DIV/0!
Immune system	s__Alistipes_sp._CAG:268	0.0189278	0.0188679	0.0315064	0.0315064	0.0379155	0	0.00634921	0.00634921	0.0126984	0.0380952		0.0852734
Immune system	s__Alistipes_sp._CAG:831	0	0	0	0	0	0	0	0	0	0		#DIV/0!
Immune system	s__Lachnospiraceae_bacterium_7_1_58FAA	0.0101781	0.0101781	0	0	0	0.00508906	0.0101781	0.0101781	0.00508906	0.0101781		0.182257
Immune system	s__[Clostridium]_clostridioforme	0.0181875	0.0223697	0.0369094	0.00246914	0.00246914	0.0164808	0.00246002	0.0177588	0.0204444	0.0105769		0.696309
Immune system	s__Clostridium_sp._KNHs209	0.0510706	0.080704	0.0277033	0.0656577	0.116436	0.0188249	0.0152464	0.101041	0.0036259	0.0679758		0.289487
Immune system	s__Lachnospiraceae_bacterium_3-2	0.689738	0.637	1.00083	1.10887	1.11492	0.81759	0.282978	0.760343	0.562573	1.09133		0.256711
Immune system	s__Alistipes_timonensis	0.393425	0.114936	0.152905	0.104946	0.148018	0.1579	0.0783031	0.166337	0.0815081	0.297155		0.700062
Immune system	s__Bacteroides_sp._CAG:1060	0	0	0	0	0	0	0	0	0	0		#DIV/0!
Immune system	s__Lachnospiraceae_bacterium_M18-1	0.0958461	0.0499184	0.0693633	0.0126994	0.0393853	0.0634305	0.0091407	0.0253451	0.0350401	0.104382		0.791221
Immune system	others	9.35902	10.2686	10.7039	7.4959	11.1034	5.91278	4.19147	10.6532	5.55374	11.7533		0.220422
Environmental adaptation	s__Lachnospiraceae_bacterium_28-4	1.80434	2.69025	2.22355	1.30663	3.6449	0.390275	0.342657	1.79264	1.15283	2.29602		0.0738234
Environmental adaptation	s__Firmicutes_bacterium_ASF500	1.61287	1.67517	1.4652	1.56643	1.82525	1.49043	1.03989	2.24339	1.34967	2.0511		0.980254
Environmental adaptation	s__Oscillibacter_sp._1-3	1.87228	3.6527	2.87051	3.52629	3.12206	3.08706	1.63465	5.89176	3.12778	3.20507		0.629936
Environmental adaptation	s__Bacteroides_uniformis	0.304379	0.388755	0.592371	0.134019	0.160935	0.0367823	0.0775683	0.143412	0.0692475	0.335017		0.10083
Environmental adaptation	s__unclassified_g__Bacteroides	0.335479	0.365324	0.639191	0.127734	0.223561	0.243921	0.232124	0.239861	0.142327	0.343841		0.318457
Environmental adaptation	s__Bacteroides_sp._CAG:709	0	0	0	0	0	0	0	0	0	0		#DIV/0!
Environmental adaptation	s__unclassified_g__Parabacteroides	0.0397378	0.201158	0.110009	0.00468538	0.0794352	0.519712	0.127962	0.123427	0.159284	0.321869		0.0862179
Environmental adaptation	s__Odoribacter_splanchnicus	0.559681	0.21636	0.216452	1.18742	0.589725	0.11582	0.241944	0.890219	0.38733	0.945805		0.881824
Environmental adaptation	s__Bacteroides_sp._CAG:770	0.875876	0.845846	0.728729	0.677678	0.761762	1.08909	0.478478	0.758759	0.691692	1.6997		0.465536
Environmental adaptation	s__Anaerotruncus_sp._G3(2012)	0.153301	0.248875	0.185813	0.109736	0.293813	0.17671	0.0770117	0.28461	0.143708	0.221339		0.723498
Environmental adaptation	s__Bacteroides_sp._CAG:545	0.009995	0.011994	0.0089955	0	0.003998	0.001999	0.0009995	0.0029985	0	0.0089955		0.17702
Environmental adaptation	s__Bacteroides_sp._CAG:927	0.848637	0.393206	0.642196	0.478189	0.484962	0.281816	0.305966	0.606271	0.272129	0.778993		0.384827
Environmental adaptation	s__Alistipes_sp._CAG:435	0	0	0	0	0	0	0	0	0	0		#DIV/0!
Environmental adaptation	s__Flavonifractor_plautii	0.512976	0.345116	0.438633	0.419064	0.718603	0.605668	0.388759	0.545309	0.338064	0.855621		0.60639
Environmental adaptation	s__Lachnospiraceae_bacterium_10-1	0.081337	0.0780478	0.0987392	0.0942811	0.0620746	0.0591919	0.0696916	0.0605731	0.0188054	0.0679474		0.0409535
Environmental adaptation	s__Lachnospiraceae_bacterium_A4	0	0	0	0	0	0	0	0.0544737	0	0.00392157		0.307911
Environmental adaptation	s__Alistipes_sp._CAG:514	0	0	0	0	0	0	0	0	0	0		#DIV/0!
Environmental adaptation	s__Eubacterium_plexicaudatum	0.0464478	0.00624305	0.00238949	0.0553064	0.0789331	0.0275751	0.0494225	0.0392873	0.0306402	0.0646025		0.790592
Environmental adaptation	s__Mucispirillum_schaedleri	0.16059	2.44148	4.5111	0.022072	0.555047	0	0.0205558	0.0132748	0.00696407	0		0.113395
Environmental adaptation	s__Clostridium_sp._ASF502	0.00277778	0.00277778	0.0204769	0.0058997	0.00277778	0.00277778	0	0.0214694	0.00277778	0.0114389		0.889462
Environmental adaptation	s__Dorea_sp._5-2	0.0247988	0.0651936	0.0647527	0.0835069	0.00531136	0.0561641	0.0276146	0.00947528	0.0455583	0.00969845		0.30283
Environmental adaptation	s__Bacteroides_acidifaciens	0.0933908	0.033046	0.195402	0.0186782	0.0617816	0.189655	0.125	0.12069	0.0646552	0.0862069		0.361086
Environmental adaptation	s__Lachnospiraceae_bacterium_A2	0.0199938	0.00949284	0.00193237	0.0538124	0.0561469	0.0169774	0.00439883	0.0186497	0.0525016	0.0173894		0.661906
Environmental adaptation	s__Lachnospiraceae_bacterium_COE1	0.00387973	0.00482393	0.0299256	0.635995	0.00862069	0.0420909	0.00193986	0.0116643	0.0646406	0.00110375		0.396953
Environmental adaptation	s__Pseudoflavonifractor_capillosus	0.0641349	0.0988136	0.26217	0.148785	0.121019	0.0418295	0.0416363	0.114332	0.0241327	0.150334		0.160609
Environmental adaptation	s__Bilophila_wadsworthia	0.0654206	0.122534	0.0903427	0.101765	0.123572	0.0706127	0.0560748	0.159917	0.0612669	0.163032		0.957806
Environmental adaptation	s__Clostridium_sp._GD3	0.0212473	0.0023753	0.00835623	0.0102272	0.0338876	0.0231648	0.0187353	0.0941854	0.066016	0.035518		0.0683286
Environmental adaptation	s__Odoribacter_splanchnicus_CAG:14	0.027027	0.00750751	0	0.0870871	0.0315315	0	0	0	0	0		0.0800606
Environmental adaptation	s__uncultured_prokaryote	0	0	0	0	0	0	0	0	0	0		#DIV/0!
Environmental adaptation	s__unclassified_o__Clostridiales	0	0	0	0	0	0.00421941	0	0	0.00421941	0		0.141113
Environmental adaptation	s__Ruminococcaceae_bacterium_D16	0.00796125	0.0104724	0	0.0174927	0.0106069	0	0	0.0137281	0.0144942	0.0093626		0.685138
Environmental adaptation	s__Bacteroides_sp._CAG:754	0	0	0	0	0	0	0	0	0	0		#DIV/0!
Environmental adaptation	s__Parabacteroides_goldsteinii	0	0	0	0	0	0	0	0	0	0		#DIV/0!
Environmental adaptation	s__Prevotella_sp._CAG:1031	0.248199	0.123383	0.182571	0.0985075	0.127363	0.0776119	0.0930188	0.134189	0.0147861	0.235234		0.349363
Environmental adaptation	s__Intestinimonas_butyriciproducens	0.03546	0.0242784	0.0139746	0.0261867	0.0605684	0.0230549	0.00661263	0.0292689	0.0131014	0.0582059		0.62596
Environmental adaptation	s__Lachnospiraceae_bacterium_3-1	0.0616455	0.0415247	0.0414666	0.0647517	0.163058	0.0584061	0.0253975	0.0468015	0.0940803	0.0573551		0.49444
Environmental adaptation	s__Hungatella_hathewayi	0.0209634	0.0253397	0.14812	0.0219119	0.0262652	0.0429907	0.0285125	0.0404611	0.0339653	0.0161052		0.543198
Environmental adaptation	s__Firmicutes_bacterium_CAG:65	0.739681	0.26172	0.305752	0.296452	1.17186	0.148398	0.189554	0.468946	0.27983	1.59834		0.95686
Environmental adaptation	s__Alistipes_finegoldii	0.00540541	0	0	0	0	0	0	0.00540541	0	0		1
Environmental adaptation	s__Bacteroides_fragilis	0	0	0	0	0	0	0	0	0	0		#DIV/0!
Environmental adaptation	s__Bacteroides_thetaiotaomicron	0	0	0	0	0	0	0	0	0	0		#DIV/0!
Environmental adaptation	s__Alistipes_sp._CAG:268	0.00295421	0	0	0.00295421	0	0.00262812	0	0.00558233	0.00262812	0.00821045		0.136026
Environmental adaptation	s__Alistipes_sp._CAG:831	0	0	0	0	0	0	0	0	0	0		#DIV/0!
Environmental adaptation	s__Lachnospiraceae_bacterium_7_1_58FAA	0.0101781	0.0101781	0	0	0	0.00508906	0.0101781	0.0101781	0.00508906	0.0101781		0.182257
Environmental adaptation	s__[Clostridium]_clostridioforme	0.0181875	0.0223697	0.0369094	0.00246914	0.00246914	0.0164808	0.00246002	0.0177588	0.0204444	0.0105769		0.696309
Environmental adaptation	s__Clostridium_sp._KNHs209	0.0510706	0.080704	0.0277033	0.0656577	0.116436	0.0273807	0.0307227	0.105736	0.0036259	0.0679758		0.388635
Environmental adaptation	s__Lachnospiraceae_bacterium_3-2	0.737757	0.71012	1.05657	1.14395	1.20588	0.830577	0.285685	0.819955	0.583199	1.1922		0.245459
Environmental adaptation	s__Alistipes_timonensis	0.00297619	0.0175983	0	0.00775621	0.021244	0.00297619	0.0140572	0.027756	0.0101154	0.0338265		0.297368
Environmental adaptation	s__Bacteroides_sp._CAG:1060	0	0	0	0	0	0	0	0	0	0		#DIV/0!
Environmental adaptation	s__Lachnospiraceae_bacterium_M18-1	0.0958461	0.0556327	0.0693633	0.0126994	0.0443236	0.0634305	0.0091407	0.0310593	0.0350401	0.104382		0.753231
Environmental adaptation	others	9.06066	9.3649	9.33041	7.16603	10.1925	5.27551	3.174	9.96299	5.41457	10.8173		0.215516
Transcription	s__Lachnospiraceae_bacterium_28-4	3.16288	4.38025	3.30055	2.50628	5.33114	0.376712	0.331638	1.38962	0.916867	2.01758		0.00173753
Transcription	s__Firmicutes_bacterium_ASF500	1.3288	1.78293	1.23552	3.28682	1.72836	0.842728	0.799329	1.4962	1.29709	1.5041		0.125734
Transcription	s__Oscillibacter_sp._1-3	0.218536	0.37527	0.254918	0.363753	0.667404	0.228029	0.177498	0.514764	0.464704	0.429592		0.902873
Transcription	s__Bacteroides_uniformis	0.267691	0.33473	0.507449	0.112197	0.154562	0.0437616	0.071229	0.136872	0.0642458	0.294227		0.104957
Transcription	s__unclassified_g__Bacteroides	0.436879	0.395299	0.804145	0.141746	0.256572	0.281703	0.299705	0.293223	0.17867	0.464951		0.41907
Transcription	s__Bacteroides_sp._CAG:709	0.861689	0.788738	0.727777	0.714806	0.777702	1.14442	0.491154	0.784976	0.717003	1.76545		0.383685
Transcription	s__unclassified_g__Parabacteroides	0.0500208	0.197354	0.118496	0.0074906	0.0908316	0.484469	0.124376	0.116623	0.107597	0.255867		0.151751
Transcription	s__Odoribacter_splanchnicus	0.527713	0.215018	0.234471	0.86991	0.512769	0.131823	0.328014	1.07462	0.411523	1.08584		0.57816
Transcription	s__Bacteroides_sp._CAG:770	0.00529101	0.0415306	0.00407332	0	0.00814664	0	0	0.00407332	0	0.0162933		0.371935
Transcription	s__Anaerotruncus_sp._G3(2012)	0.0690207	0.0984549	0.02272	0.0255944	0.0745055	0.0562208	0.0201008	0.308822	0.238379	0.0516835		0.234138
Transcription	s__Bacteroides_sp._CAG:545	0.0173441	0.0266158	0.0243249	0.0069808	0.0080723	0.00229095	0.0045819	0.0045819	0	0.0277073		0.208435
Transcription	s__Bacteroides_sp._CAG:927	0.651969	0.443741	0.537691	0.414832	0.481285	0.397529	0.301369	0.410066	0.287784	0.737617		0.413509
Transcription	s__Alistipes_sp._CAG:435	0.0215264	0.0489237	0.0156556	0.00782779	0.0195695	0.00782779	0.00391389	0.0156556	0	0.0410959		0.398984
Transcription	s__Flavonifractor_plautii	0.900334	0.364231	0.671082	0.539597	0.526095	0.819673	0.807124	1.14709	0.511135	0.952453		0.109144
Transcription	s__Lachnospiraceae_bacterium_10-1	0.0907062	0.170481	0.140506	0.183478	0.128368	0.0836591	0.0677007	0.0656693	0.0487637	0.153377		0.0429717
Transcription	s__Lachnospiraceae_bacterium_A4	0	0	0	0	0	0	0	0.0217865	0	0		0.346594
Transcription	s__Alistipes_sp._CAG:514	1.11349	1.19763	0.899372	0.867063	0.993997	1.37314	0.579365	0.966564	0.863242	2.15883		0.55333
Transcription	s__Eubacterium_plexicaudatum	0	0.0111111	0	0	0	0	0	0	0	0.0111111		1
Transcription	s__Mucispirillum_schaedleri	0.0859746	0.853607	1.43135	0.00294772	0.138983	0.000982573	0.00591442	0.00442339	0.00196515	0		0.109413
Transcription	s__Clostridium_sp._ASF502	0	0.00543478	0	0.00543478	0	0	0	0	0	0		0.141113
Transcription	s__Dorea_sp._5-2	0.00856565	0.0213702	0.0245833	0.0136397	0.00597128	0.0181473	0.0233126	0.0231946	0.0271771	0.00503832		0.413101
Transcription	s__Bacteroides_acidifaciens	0	0	0	0	0	0	0	0	0	0		#DIV/0!
Transcription	s__Lachnospiraceae_bacterium_A2	0.00832178	0.00964216	0.00462963	0.00277393	0.0105604	0.00277393	0	0.00277393	0.00554785	0.00740355		0.11405
Transcription	s__Lachnospiraceae_bacterium_COE1	0	0	0	0	0	0	0	0	0	0		#DIV/0!
Transcription	s__Pseudoflavonifractor_capillosus	0.0279354	0.0804509	0.145529	0.106585	0.0922367	0.00358698	0.027671	0.0389444	0.0102485	0.0717397		0.0288449
Transcription	s__Bilophila_wadsworthia	0.0775305	0.141182	0.157933	0.12156	0.177554	0.074659	0.0722661	0.16894	0.0756162	0.189519		0.558916
Transcription	s__Clostridium_sp._GD3	0.232937	0.593545	0.304905	0.101808	0.262549	0.0668499	0.141935	0.191379	0.271782	0.191072		0.18728
Transcription	s__Odoribacter_splanchnicus_CAG:14	0.0623886	0.0207962	0.00534759	0.215092	0.113488	0	0	0	0	0		0.0587952
Transcription	s__uncultured_prokaryote	0	0	0	0	0	0	0	0	0	0		#DIV/0!
Transcription	s__unclassified_o__Clostridiales	0.0118997	0.0084122	0.0168244	0.0126183	0.0231335	0.0346859	0.0202713	0.0112278	0.0188402	0.0132902		0.322758
Transcription	s__Ruminococcaceae_bacterium_D16	0.481191	0.288902	0.3128	0.376067	0.574793	0.289819	0.321385	0.424213	0.303399	0.734938		0.937697
Transcription	s__Bacteroides_sp._CAG:754	0	0	0	0	0	0	0	0	0	0		#DIV/0!
Transcription	s__Parabacteroides_goldsteinii	0	0	0	0	0	0	0	0	0	0		#DIV/0!
Transcription	s__Prevotella_sp._CAG:1031	0.451829	0.291728	0.362626	0.305806	0.22729	0.231061	0.297754	0.330183	0.149537	0.612734		0.96802
Transcription	s__Intestinimonas_butyriciproducens	0.0653235	0.0476676	0.0585184	0.057375	0.0228291	0.0437412	0.0215213	0.0378542	0.0409204	0.1289		0.840199
Transcription	s__Lachnospiraceae_bacterium_3-1	0	0.0120393	0.00508906	0	0.0381775	0.0111497	0	0.0182975	0.014652	0.0030303		0.84163
Transcription	s__Hungatella_hathewayi	0.0610873	0.132003	0.0901853	0.122569	0.0964449	0.117559	0.0358075	0.098837	0.124432	0.136391		0.923831
Transcription	s__Firmicutes_bacterium_CAG:65	0.369414	0.0659863	0.0460078	0.0906094	0.503112	0.049891	0.124914	0.151956	0.141254	0.440465		0.77878
Transcription	s__Alistipes_finegoldii	0.0162182	0.0243875	0.0254177	0.035452	0.0423672	0.0159423	0.0303908	0.00951203	0.0399764	0.0515906		0.938333
Transcription	s__Bacteroides_fragilis	0	0	0	0	0	0	0	0	0	0		#DIV/0!
Transcription	s__Bacteroides_thetaiotaomicron	0	0	0	0	0	0	0	0	0	0		#DIV/0!
Transcription	s__Alistipes_sp._CAG:268	0	0	0	0	0	0	0	0	0	0		#DIV/0!
Transcription	s__Alistipes_sp._CAG:831	0	0	0	0	0	0	0	0	0	0		#DIV/0!
Transcription	s__Lachnospiraceae_bacterium_7_1_58FAA	0	0	0	0	0	0	0	0	0	0		#DIV/0!
Transcription	s__[Clostridium]_clostridioforme	0	0	0	0	0	0	0	0	0	0		#DIV/0!
Transcription	s__Clostridium_sp._KNHs209	0.039437	0.0100127	0.00252207	0.0165148	0.0145625	0.0279664	0.00749064	0.00749064	0	0.010989		0.47387
Transcription	s__Lachnospiraceae_bacterium_3-2	0.0169184	0.025776	0.0437065	0.0211054	0.0352547	0.0266993	0.00250679	0.0114463	0.0403443	0.0535266		0.878978
Transcription	s__Alistipes_timonensis	0.0567935	0.0496001	0.0349981	0.0314857	0.0449836	0.00782779	0.0220759	0.053782	0.0159575	0.0492392		0.217051
Transcription	s__Bacteroides_sp._CAG:1060	0.0227273	0.0568182	0.0170455	0.00568182	0.0227273	0	0	0.0227273	0	0.0397727		0.319696
Transcription	s__Lachnospiraceae_bacterium_M18-1	0	0	0	0	0	0	0	0	0	0		#DIV/0!
Transcription	others	8.86125	6.35057	6.61932	4.95757	6.23334	5.38101	3.639	7.05445	4.62427	8.55102		0.504941
Drug resistance: Antineoplastic	s__Lachnospiraceae_bacterium_28-4	2.23604	3.29318	2.59272	1.50692	4.46745	0.501533	0.399355	2.39913	1.71324	2.85006		0.114574
Drug resistance: Antineoplastic	s__Firmicutes_bacterium_ASF500	0.99707	1.36549	1.01656	1.40811	2.16359	1.02538	1.02705	1.5939	0.862118	1.47103		0.467332
Drug resistance: Antineoplastic	s__Oscillibacter_sp._1-3	0.14709	0.314812	0.266664	0.291753	0.466918	0.154207	0.12277	0.296861	0.296531	0.307034		0.368422
Drug resistance: Antineoplastic	s__Bacteroides_uniformis	0.542007	0.567429	0.888436	0.197003	0.254618	0.0732229	0.0936015	0.267854	0.132244	0.542609		0.115288
Drug resistance: Antineoplastic	s__unclassified_g__Bacteroides	0.690841	0.465641	1.30035	0.195779	0.527003	0.804676	0.596406	0.651987	0.41157	0.830961		0.910243
Drug resistance: Antineoplastic	s__Bacteroides_sp._CAG:709	0	0	0	0	0	0	0	0	0	0		#DIV/0!
Drug resistance: Antineoplastic	s__unclassified_g__Parabacteroides	0.0673876	0.244405	0.134523	0.0103252	0.0877136	0.562199	0.119751	0.117173	0.125047	0.286221		0.197437
Drug resistance: Antineoplastic	s__Odoribacter_splanchnicus	0.338653	0.15676	0.174281	0.526135	0.345056	0.0947818	0.161949	0.634787	0.286516	0.688425		0.652657
Drug resistance: Antineoplastic	s__Bacteroides_sp._CAG:770	0	0	0	0	0	0	0	0	0	0		#DIV/0!
Drug resistance: Antineoplastic	s__Anaerotruncus_sp._G3(2012)	0.256546	0.0496358	0.0347031	0.0380286	0.0424564	0.287926	0.211848	0.367243	0.157464	0.180875		0.0265343
Drug resistance: Antineoplastic	s__Bacteroides_sp._CAG:545	0	0	0.002574	0.001287	0.001287	0	0	0	0	0		0.0649694
Drug resistance: Antineoplastic	s__Bacteroides_sp._CAG:927	0.349662	0.184435	0.247068	0.133939	0.160297	0.112401	0.143418	0.256343	0.0647701	0.35215		0.66384
Drug resistance: Antineoplastic	s__Alistipes_sp._CAG:435	0.90143	0.845749	0.726862	0.69225	0.743416	1.18886	0.492099	0.782543	0.75395	1.76524		0.369336
Drug resistance: Antineoplastic	s__Flavonifractor_plautii	0.0182059	0.0258323	0.0194878	0.0394935	0.0383195	0.0195034	0.0149632	0.0190782	0.0397033	0.0278833		0.540381
Drug resistance: Antineoplastic	s__Lachnospiraceae_bacterium_10-1	0.144868	0.406204	0.1708	0.172447	0.273642	0.0849291	0.0489108	0.210272	0.0299496	0.248433		0.134531
Drug resistance: Antineoplastic	s__Lachnospiraceae_bacterium_A4	0	0	0	0	0	0	0	0.0201005	0	0		0.346594
Drug resistance: Antineoplastic	s__Alistipes_sp._CAG:514	1.19933	1.20603	0.941374	1.07538	1.13233	1.44054	0.777219	1.17923	0.968174	2.22111		0.443695
Drug resistance: Antineoplastic	s__Eubacterium_plexicaudatum	0	0	0	0	0	0	0	0	0	0		#DIV/0!
Drug resistance: Antineoplastic	s__Mucispirillum_schaedleri	0.0318674	0.492356	1.18205	0.00443119	0.0995701	0	0.00858146	0.00761337	0.00127959	0.00127959		0.146897
Drug resistance: Antineoplastic	s__Clostridium_sp._ASF502	0	0	0	0	0	0	0	0	0	0		#DIV/0!
Drug resistance: Antineoplastic	s__Dorea_sp._5-2	0.00315956	0.0127351	0.0180638	0	0.00840336	0.026994	0.0548972	0.0156142	0.0148759	0.0321451		0.0336084
Drug resistance: Antineoplastic	s__Bacteroides_acidifaciens	0.135171	0.0393701	0.237533	0.0223097	0.0984252	0.251969	0.181102	0.160105	0.0853018	0.110236		0.319894
Drug resistance: Antineoplastic	s__Lachnospiraceae_bacterium_A2	0.01	0	0	0.01	0	0.01	0	0	0	0		0.544737
Drug resistance: Antineoplastic	s__Lachnospiraceae_bacterium_COE1	0	0	0	0	0	0	0	0	0	0		#DIV/0!
Drug resistance: Antineoplastic	s__Pseudoflavonifractor_capillosus	0.0078125	0	0	0.00390625	0.00390625	0	0	0.00390625	0	0.00390625		0.397204
Drug resistance: Antineoplastic	s__Bilophila_wadsworthia	0.106497	0.248257	0.183414	0.220395	0.258717	0.10004	0.0914447	0.318612	0.122744	0.271945		0.692808
Drug resistance: Antineoplastic	s__Clostridium_sp._GD3	0.0291787	0.00766284	0.00928074	0.0123032	0.0152575	0.0155086	0	0.0585725	0.0239355	0.0243097		0.374161
Drug resistance: Antineoplastic	s__Odoribacter_splanchnicus_CAG:14	0.305369	0.128773	0.154574	0.683958	0.380988	0.0832231	0.16323	0.573831	0.24352	0.654723		0.933926
Drug resistance: Antineoplastic	s__uncultured_prokaryote	0	0	0	0	0	0	0	0	0	0		#DIV/0!
Drug resistance: Antineoplastic	s__unclassified_o__Clostridiales	0	0	0	0	0	0.0248447	0	0	0	0		0.346594
Drug resistance: Antineoplastic	s__Ruminococcaceae_bacterium_D16	0.265958	0.082519	0.194747	0.135804	0.185792	0.246894	0.243793	0.433095	0.223627	0.341955		0.0372092
Drug resistance: Antineoplastic	s__Bacteroides_sp._CAG:754	0.0958084	0.0479042	0.231537	0.0159681	0.103792	0.235529	0.143713	0.207585	0.0798403	0.143713		0.206033
Drug resistance: Antineoplastic	s__Parabacteroides_goldsteinii	0.02267	0.100756	0.0528967	0.00251889	0.0302267	0.224181	0.0604534	0.0403023	0.0377834	0.138539		0.179386
Drug resistance: Antineoplastic	s__Prevotella_sp._CAG:1031	0.592807	0.304124	0.355338	0.518538	0.49789	0.238	0.199538	0.299774	0.236085	0.32357		0.0102961
Drug resistance: Antineoplastic	s__Intestinimonas_butyriciproducens	0	0.0256353	0.00416667	0.0107343	0.0232343	0.00480192	0.00656763	0.00833333	0.0107343	0.00416667		0.296223
Drug resistance: Antineoplastic	s__Lachnospiraceae_bacterium_3-1	0.00678541	0.0176955	0	0	0.0851496	0.00508906	0.0135708	0.00848176	0.0046729	0.0186599		0.489988
Drug resistance: Antineoplastic	s__Hungatella_hathewayi	0.0409926	0.0349949	0.0592399	0.0303128	0.0400325	0.0292833	0.0202803	0.0545665	0.0580246	0.0402562		0.944023
Drug resistance: Antineoplastic	s__Firmicutes_bacterium_CAG:65	0.30963	0.117354	0.1514	0.132351	0.353225	0.0835319	0.137295	0.181113	0.142933	0.76518		0.726742
Drug resistance: Antineoplastic	s__Alistipes_finegoldii	0.987113	0.197095	0.158337	0.223324	0.24049	0.310506	0.128922	0.151707	0.0991594	0.557545		0.549344
Drug resistance: Antineoplastic	s__Bacteroides_fragilis	0.0187793	0.0125196	0.00312989	0.109546	0.0438185	0	0	0	0	0.0125196		0.108088
Drug resistance: Antineoplastic	s__Bacteroides_thetaiotaomicron	0	0	0	0	0	0	0	0	0	0		#DIV/0!
Drug resistance: Antineoplastic	s__Alistipes_sp._CAG:268	1.33393	0.212297	0.170546	0.216911	0.229905	0.221549	0.0751435	0.151077	0.130098	0.616442		0.452689
Drug resistance: Antineoplastic	s__Alistipes_sp._CAG:831	0	0	0	0	0	0	0	0	0	0		#DIV/0!
Drug resistance: Antineoplastic	s__Lachnospiraceae_bacterium_7_1_58FAA	0	0	0	0	0	0	0	0	0	0		#DIV/0!
Drug resistance: Antineoplastic	s__[Clostridium]_clostridioforme	0.0031746	0.00543067	0.0140359	0	0.00338409	0.00225606	0.00225606	0.00789622	0.0119894	0.00112803		0.975557
Drug resistance: Antineoplastic	s__Clostridium_sp._KNHs209	0.00649351	0.0043573	0.0174579	0.0205682	0.0686869	0.0130725	0.00438596	0.0209424	0.00623339	0.0189809		0.401085
Drug resistance: Antineoplastic	s__Lachnospiraceae_bacterium_3-2	0.0351482	0.0500543	0.0620331	0.0508243	0.0472157	0.0287463	0.00419287	0.00400997	0.0308287	0.0382176		0.0102711
Drug resistance: Antineoplastic	s__Alistipes_timonensis	0.0739546	0.0358786	0.0559925	0.06464	0.0657519	0.0270186	0.0836407	0.082336	0.0182532	0.0796499		0.94853
Drug resistance: Antineoplastic	s__Bacteroides_sp._CAG:1060	0	0	0	0	0	0	0	0	0	0		#DIV/0!
Drug resistance: Antineoplastic	s__Lachnospiraceae_bacterium_M18-1	0	0	0	0	0	0	0	0	0	0		#DIV/0!
Drug resistance: Antineoplastic	others	7.76554	7.38596	7.58666	5.44101	7.09826	4.34298	3.13369	5.52805	3.53027	7.5878		0.0390978
Endocrine and metabolic diseases	s__Lachnospiraceae_bacterium_28-4	2.51058	3.99555	2.73212	1.90437	4.77365	0.476741	0.406293	2.24414	1.39371	2.63131		0.0348576
Endocrine and metabolic diseases	s__Firmicutes_bacterium_ASF500	1.6654	1.81452	1.54629	2.72249	2.4087	1.41112	1.06485	2.20006	1.77262	2.1756		0.360802
Endocrine and metabolic diseases	s__Oscillibacter_sp._1-3	0.271373	0.380479	0.302063	0.356685	0.598988	0.225566	0.217102	0.49567	0.530858	0.379871		0.89313
Endocrine and metabolic diseases	s__Bacteroides_uniformis	0.4369	0.605898	0.743896	0.200137	0.24952	0.0823045	0.0982167	0.270645	0.0954732	0.480247		0.0972686
Endocrine and metabolic diseases	s__unclassified_g__Bacteroides	0.246047	0.1821	0.486459	0.101957	0.154527	0.210801	0.182285	0.257593	0.118763	0.287197		0.762996
Endocrine and metabolic diseases	s__Bacteroides_sp._CAG:709	0.748191	0.740103	0.503802	0.681739	0.665169	1.02676	0.385841	0.678973	0.612536	1.5865		0.3991
Endocrine and metabolic diseases	s__unclassified_g__Parabacteroides	0.0600456	0.391526	0.209693	0.00885029	0.129078	0.766248	0.196545	0.183421	0.177662	0.437427		0.184843
Endocrine and metabolic diseases	s__Odoribacter_splanchnicus	0.0130719	0.00356506	0.00237671	0.0843731	0.0332739	0	0	0	0.00118835	0		0.11451
Endocrine and metabolic diseases	s__Bacteroides_sp._CAG:770	0	0	0	0	0	0	0	0	0	0		#DIV/0!
Endocrine and metabolic diseases	s__Anaerotruncus_sp._G3(2012)	0.0141216	0.0968869	0.00409836	0.0145109	0.023984	0.0076962	0.0125461	0.152782	0.0676941	0.0438178		0.426463
Endocrine and metabolic diseases	s__Bacteroides_sp._CAG:545	0	0	0	0	0	0	0	0	0	0		#DIV/0!
Endocrine and metabolic diseases	s__Bacteroides_sp._CAG:927	0.172824	0.0616601	0.173451	0.184694	0.128349	0.068447	0.153654	0.0881054	0.132141	0.127503		0.304936
Endocrine and metabolic diseases	s__Alistipes_sp._CAG:435	0.923567	0.713376	0.585987	0.719745	0.617834	1.01274	0.490446	0.789809	0.77707	1.86624		0.288731
Endocrine and metabolic diseases	s__Flavonifractor_plautii	0.0728969	0.0876891	0.0626778	0.0675263	0.117074	0.0493341	0.021915	0.0456968	0.0361476	0.0890635		0.0568131
Endocrine and metabolic diseases	s__Lachnospiraceae_bacterium_10-1	0.342647	0.444246	0.23224	0.216534	0.271115	0.124703	0.0603987	0.204585	0.104903	0.291894		0.0392866
Endocrine and metabolic diseases	s__Lachnospiraceae_bacterium_A4	0.0310435	0	0	0	0	0	0.0166895	0.0206599	0	0		0.874562
Endocrine and metabolic diseases	s__Alistipes_sp._CAG:514	0	0	0	0	0	0	0	0	0	0		#DIV/0!
Endocrine and metabolic diseases	s__Eubacterium_plexicaudatum	0.0244129	0	0	0	0.0275576	0.0122065	0.0662052	0.069722	0.0288626	0.0571434		0.0225558
Endocrine and metabolic diseases	s__Mucispirillum_schaedleri	0.0460074	0.588136	1.13641	0	0.0962746	0.00157604	0.00478856	0.00944591	0.00230632	0		0.128537
Endocrine and metabolic diseases	s__Clostridium_sp._ASF502	0	0.00540541	0.00135135	0	0.010582	0	0	0	0	0.0386664		0.608249
Endocrine and metabolic diseases	s__Dorea_sp._5-2	0.00775179	0.0115866	0.00871441	0.0163312	0.0289728	0.0658661	0.0501893	0.0183801	0.0365391	0.0184318		0.0486306
Endocrine and metabolic diseases	s__Bacteroides_acidifaciens	0.390552	0.128586	0.770292	0.07274	0.267762	0.59922	0.437153	0.449729	0.262954	0.382584		0.480159
Endocrine and metabolic diseases	s__Lachnospiraceae_bacterium_A2	0.16336	0.234362	0.0590717	0.0771564	0.125537	0.00553185	0.0342491	0.157819	0.0785333	0.0634323		0.154245
Endocrine and metabolic diseases	s__Lachnospiraceae_bacterium_COE1	0	0	0	0	0	0	0	0.00578035	0	0.00578035		0.141113
Endocrine and metabolic diseases	s__Pseudoflavonifractor_capillosus	0.0342133	0.0138643	0.053147	0.0269182	0.0452041	0.0307087	0.0175562	0.0569927	0.0306967	0.0929292		0.482307
Endocrine and metabolic diseases	s__Bilophila_wadsworthia	0	0	0	0	0	0	0	0	0	0		#DIV/0!
Endocrine and metabolic diseases	s__Clostridium_sp._GD3	0.0816993	0.0991285	0.0182267	0.0646864	0.202167	0.033983	0.0533769	0.0361617	0.0325241	0.0890328		0.207635
Endocrine and metabolic diseases	s__Odoribacter_splanchnicus_CAG:14	0.194466	0.0579337	0.10922	0.358858	0.193643	0.0386868	0.0898551	0.381278	0.107228	0.324312		0.950835
Endocrine and metabolic diseases	s__uncultured_prokaryote	0	0	0	0	0	0	0	0	0	0		#DIV/0!
Endocrine and metabolic diseases	s__unclassified_o__Clostridiales	0.258148	0.0521496	0.0783017	0.0438508	0.051207	0.284523	0.246687	0.381086	0.139676	0.222804		0.0236394
Endocrine and metabolic diseases	s__Ruminococcaceae_bacterium_D16	0.0392157	0.140271	0.102137	0.217822	0.18469	0.111338	0.115708	0.127074	0.0973704	0.0675406		0.345368
Endocrine and metabolic diseases	s__Bacteroides_sp._CAG:754	0	0	0	0	0	0	0	0	0	0		#DIV/0!
Endocrine and metabolic diseases	s__Parabacteroides_goldsteinii	0.0277778	0.134722	0.0708333	0.00277778	0.0513889	0.315278	0.0763889	0.0597222	0.0666667	0.144444		0.195499
Endocrine and metabolic diseases	s__Prevotella_sp._CAG:1031	0.235095	0.0685109	0.148422	0.140446	0.185275	0.100394	0.0355413	0.193381	0.12072	0.158852		0.404564
Endocrine and metabolic diseases	s__Intestinimonas_butyriciproducens	0	0.0487745	0.0234153	0.080684	0.11291	0.00991767	0	0.00852878	0.00426439	0.102367		0.343098
Endocrine and metabolic diseases	s__Lachnospiraceae_bacterium_3-1	0.0294358	0.0257477	0.0180059	0.0182076	0.0896754	0.0322217	0.0243161	0.0242703	0.0295552	0.00607903		0.392271
Endocrine and metabolic diseases	s__Hungatella_hathewayi	0.16948	0.254434	0.220134	0.301457	0.458817	0.12805	0.0497428	0.350252	0.12102	0.168709		0.135341
Endocrine and metabolic diseases	s__Firmicutes_bacterium_CAG:65	0.362037	0.157796	0.140388	0.135183	0.769665	0.0749501	0.127903	0.261715	0.195521	0.73155		0.842748
Endocrine and metabolic diseases	s__Alistipes_finegoldii	0	0	0	0	0	0	0	0	0	0		#DIV/0!
Endocrine and metabolic diseases	s__Bacteroides_fragilis	0.0330576	0.00852697	0.0125179	0.00674285	0.00931669	0.00854405	0.00557637	0.0228831	0.00356824	0.0261853		0.921846
Endocrine and metabolic diseases	s__Bacteroides_thetaiotaomicron	0	0	0	0	0	0	0	0	0	0		#DIV/0!
Endocrine and metabolic diseases	s__Alistipes_sp._CAG:268	0.0786019	0.0677507	0.127416	0.13017	0.0827003	0.100293	0.0623306	0.0962282	0.084033	0.14372		0.999724
Endocrine and metabolic diseases	s__Alistipes_sp._CAG:831	0	0	0	0	0	0	0	0	0	0		#DIV/0!
Endocrine and metabolic diseases	s__Lachnospiraceae_bacterium_7_1_58FAA	0	0	0	0	0	0	0	0	0	0		#DIV/0!
Endocrine and metabolic diseases	s__[Clostridium]_clostridioforme	0	0	0.00510914	0.00144613	0.00144613	0	0	0	0.003663	0.003663		0.919543
Endocrine and metabolic diseases	s__Clostridium_sp._KNHs209	0.016316	0.00767084	0.00266312	0.00323625	0	0.0360027	0.0201254	0.00532623	0	0		0.426938
Endocrine and metabolic diseases	s__Lachnospiraceae_bacterium_3-2	0.133847	0.0895356	0.123174	0.162088	0.242298	0.0248081	0.0229298	0.0239758	0.0660464	0.342333		0.443867
Endocrine and metabolic diseases	s__Alistipes_timonensis	0.407391	0.11789	0.0379896	0.0330775	0.0876511	0.0425526	0.081268	0.148056	0.0176415	0.165518		0.559529
Endocrine and metabolic diseases	s__Bacteroides_sp._CAG:1060	0	0	0	0	0	0	0	0	0	0		#DIV/0!
Endocrine and metabolic diseases	s__Lachnospiraceae_bacterium_M18-1	0.059511	0.00349956	0	0.0407434	0	0.0142115	0.0301495	0.0263201	0.026679	0.0467759		0.564345
Endocrine and metabolic diseases	others	6.59028	6.02319	6.26892	5.35941	6.94635	4.55554	3.13606	6.65942	4.17504	7.54444		0.268162
Cardiovascular diseases	s__Lachnospiraceae_bacterium_28-4	1.86242	2.70533	1.97657	1.38665	3.29997	0.277328	0.252011	1.09941	0.743894	1.45347		0.00688887
Cardiovascular diseases	s__Firmicutes_bacterium_ASF500	1.23503	1.25301	1.10905	1.10153	1.5239	1.01548	0.892018	1.5202	0.689196	1.53846		0.56115
Cardiovascular diseases	s__Oscillibacter_sp._1-3	0.172608	0.594808	0.315752	0.413278	0.17091	0.283508	0.199694	0.68831	0.75653	0.279854		0.464933
Cardiovascular diseases	s__Bacteroides_uniformis	0.16512	0.216903	0.293112	0.073278	0.0957499	0.0234489	0.0420127	0.0723009	0.0351734	0.163166		0.0646805
Cardiovascular diseases	s__unclassified_g__Bacteroides	0.510161	0.766522	1.12557	0.160906	0.243085	0.116063	0.103451	0.300141	0.124784	0.471906		0.114422
Cardiovascular diseases	s__Bacteroides_sp._CAG:709	0	0	0	0	0	0	0	0	0	0		#DIV/0!
Cardiovascular diseases	s__unclassified_g__Parabacteroides	0.0907433	0.290725	0.196009	0.00955639	0.168756	0.823233	0.194565	0.198962	0.186862	0.487325		0.128115
Cardiovascular diseases	s__Odoribacter_splanchnicus	0.525728	0.212262	0.162549	0.929178	0.491028	0.0918158	0.244886	0.667481	0.310076	0.626878		0.678819
Cardiovascular diseases	s__Bacteroides_sp._CAG:770	0.89342	0.880934	0.740425	0.677678	0.791002	1.10078	0.478478	0.770455	0.69754	1.71724		0.496874
Cardiovascular diseases	s__Anaerotruncus_sp._G3(2012)	0.136601	0.209017	0.179512	0.0817519	0.245329	0.143175	0.0575365	0.171631	0.133129	0.187198		0.404259
Cardiovascular diseases	s__Bacteroides_sp._CAG:545	1.1592	1.20564	1.06931	0.831746	1.05797	1.79882	0.845444	0.999824	1.11111	2.28201		0.256256
Cardiovascular diseases	s__Bacteroides_sp._CAG:927	0.434965	0.139757	0.245101	0.341159	0.251325	0.102205	0.320315	0.207393	0.320552	0.260406		0.548706
Cardiovascular diseases	s__Alistipes_sp._CAG:435	0	0	0	0	0	0	0	0	0	0		#DIV/0!
Cardiovascular diseases	s__Flavonifractor_plautii	0.144113	0.172091	0.225025	0.0945975	0.212231	0.208613	0.0754838	0.115743	0.0828116	0.191944		0.368191
Cardiovascular diseases	s__Lachnospiraceae_bacterium_10-1	0.135438	0.0927587	0.0767123	0.100808	0.0462022	0.0651883	0.0557437	0.0617004	0.0329045	0.0964258		0.155229
Cardiovascular diseases	s__Lachnospiraceae_bacterium_A4	0.00401204	0.00401204	0	0.00200602	0.00601805	0	0	0.0131024	0	0.00200602		0.94714
Cardiovascular diseases	s__Alistipes_sp._CAG:514	0	0	0	0	0	0	0	0	0	0		#DIV/0!
Cardiovascular diseases	s__Eubacterium_plexicaudatum	0.0124342	0	0	0.0473856	0.020367	0.0095648	0.021999	0.018454	0.0217116	0.0274001		0.692054
Cardiovascular diseases	s__Mucispirillum_schaedleri	0.0590336	0.65474	1.20712	0.00794357	0.144943	0	0.00376396	0.0102813	0.00839901	0		0.111197
Cardiovascular diseases	s__Clostridium_sp._ASF502	0	0	0	0.0221561	0.0148148	0.0470899	0.0037037	0.0580965	0.0314684	0.0794979		0.0273168
Cardiovascular diseases	s__Dorea_sp._5-2	0.156524	0.241712	0.171033	0.177264	0.223856	0.179499	0.112075	0.405583	0.287706	0.446688		0.199754
Cardiovascular diseases	s__Bacteroides_acidifaciens	0.171429	0.0380952	0.24127	0.0507937	0.101587	0.24127	0.209524	0.107937	0.0761905	0.171429		0.431362
Cardiovascular diseases	s__Lachnospiraceae_bacterium_A2	0	0.00558659	0	0	0.0167598	0	0	0	0	0		0.207305
Cardiovascular diseases	s__Lachnospiraceae_bacterium_COE1	0	0.00760456	0.00483092	0.00862069	0.00862069	0.040151	0	0.00972444	0	0.00110375		0.603442
Cardiovascular diseases	s__Pseudoflavonifractor_capillosus	0.00912022	0.00680272	0.00440529	0.0114377	0.00912022	0	0	0	0.0023175	0.00440529		0.00177202
Cardiovascular diseases	s__Bilophila_wadsworthia	0.0654206	0.122534	0.0903427	0.101765	0.123572	0.0706127	0.0560748	0.159917	0.0612669	0.163032		0.957806
Cardiovascular diseases	s__Clostridium_sp._GD3	0.159694	0.0942855	0.0719958	0.0846261	0.209243	0.0629225	0.0303455	0.0969848	0.0965311	0.214686		0.576505
Cardiovascular diseases	s__Odoribacter_splanchnicus_CAG:14	0.0057971	0	0	0.115942	0.0201412	0	0.017094	0	0	0.00854701		0.330917
Cardiovascular diseases	s__uncultured_prokaryote	0	0	0	0	0	0	0	0	0	0		#DIV/0!
Cardiovascular diseases	s__unclassified_o__Clostridiales	0.135942	0.2952	0.158456	0.0754717	0.134591	0.0314465	0.0191469	0.178551	0.0314465	0.0883293		0.0918459
Cardiovascular diseases	s__Ruminococcaceae_bacterium_D16	0.3213	0.7227	0.351536	0.984475	0.451408	0.358577	0.270281	0.688845	0.376916	0.514521		0.418359
Cardiovascular diseases	s__Bacteroides_sp._CAG:754	0.0933333	0.0266667	0.166667	0.0133333	0.1	0.12	0.106667	0.113333	0.0933333	0.1		0.370839
Cardiovascular diseases	s__Parabacteroides_goldsteinii	0	0	0	0	0	0	0	0	0	0		#DIV/0!
Cardiovascular diseases	s__Prevotella_sp._CAG:1031	0.614864	0.280868	0.389057	0.43771	0.477106	0.21051	0.207448	0.291303	0.178781	0.417479		0.0335627
Cardiovascular diseases	s__Intestinimonas_butyriciproducens	0.03546	0.0242784	0.0139746	0.0261867	0.0605684	0.0230549	0.00661263	0.0292689	0.0131014	0.0582059		0.62596
Cardiovascular diseases	s__Lachnospiraceae_bacterium_3-1	0.00460829	0.00634921	0	0	0.0478106	0	0	0.00634921	0.0173067	0		0.490025
Cardiovascular diseases	s__Hungatella_hathewayi	0.0381569	0.0252993	0.0715119	0.0248388	0.0385649	0.0453596	0.0227355	0.0389664	0.044634	0.0161998		0.573134
Cardiovascular diseases	s__Firmicutes_bacterium_CAG:65	0.336813	0.0654759	0.118413	0.107352	0.281726	0.0658258	0.0943137	0.17269	0.138277	0.414608		0.9546
Cardiovascular diseases	s__Alistipes_finegoldii	0.00165426	0.0103976	0.0165426	0.0082713	0.00496278	0	0.0087433	0.00496278	0.00330852	0.0548243		0.583957
Cardiovascular diseases	s__Bacteroides_fragilis	0	0	0	0	0	0	0	0	0	0		#DIV/0!
Cardiovascular diseases	s__Bacteroides_thetaiotaomicron	0	0	0	0	0	0	0	0	0	0		#DIV/0!
Cardiovascular diseases	s__Alistipes_sp._CAG:268	0.0407288	0.0188679	0.0349607	0.0349607	0.0413698	0.00775531	0.00634921	0.0303816	0.0196069	0.0489957		0.229742
Cardiovascular diseases	s__Alistipes_sp._CAG:831	0.88172	0.857095	0.76611	0.74938	0.817204	1.14153	0.478081	0.769231	0.721257	1.74212		0.50116
Cardiovascular diseases	s__Lachnospiraceae_bacterium_7_1_58FAA	0	0	0	0	0	0	0	0	0	0		#DIV/0!
Cardiovascular diseases	s__[Clostridium]_clostridioforme	0.0077821	0	0	0	0	0	0	0	0.0077821	0		1
Cardiovascular diseases	s__Clostridium_sp._KNHs209	0.0510706	0.0742315	0.0277033	0.0505105	0.0970184	0.0188249	0.0152464	0.101041	0.000893655	0.0420018		0.281582
Cardiovascular diseases	s__Lachnospiraceae_bacterium_3-2	0.00194175	0.00398406	0.031044	0	0.00239808	0.0142763	0.00239808	0.0102922	0.0100563	0.0260308		0.517288
Cardiovascular diseases	s__Alistipes_timonensis	0.393425	0.114936	0.152905	0.104946	0.148018	0.1579	0.0829543	0.187457	0.0815081	0.306458		0.779325
Cardiovascular diseases	s__Bacteroides_sp._CAG:1060	0	0	0	0	0	0	0	0	0	0		#DIV/0!
Cardiovascular diseases	s__Lachnospiraceae_bacterium_M18-1	0.00862069	0	0	0	0	0	0	0	0	0		0.346594
Cardiovascular diseases	others	6.97682	5.1801	6.11577	3.49949	4.43188	3.83364	2.57383	5.38355	3.3701	6.7297		0.396894
Nervous system	s__Lachnospiraceae_bacterium_28-4	1.51458	2.21594	1.65837	1.09524	2.78098	0.338138	0.22961	1.07661	0.661823	1.41098		0.0167172
Nervous system	s__Firmicutes_bacterium_ASF500	1.24929	1.20461	1.04747	2.57102	1.78595	0.943014	0.852297	1.33169	1.00009	1.61199		0.212594
Nervous system	s__Oscillibacter_sp._1-3	0.461264	0.71299	0.48327	0.688618	0.677805	0.443847	0.202126	0.915792	0.698731	0.618095		0.831319
Nervous system	s__Bacteroides_uniformis	0.549398	0.85903	1.0264	0.278779	0.400095	0.0983164	0.164657	0.324585	0.19481	0.678904		0.0941639
Nervous system	s__unclassified_g__Bacteroides	0.328498	0.01406	0.589781	0.032171	0.0123638	0.0279441	0.0401081	0.120381	0.0249172	0.317643		0.506117
Nervous system	s__Bacteroides_sp._CAG:709	0	0	0	0	0	0	0	0	0	0		#DIV/0!
Nervous system	s__unclassified_g__Parabacteroides	0.0307951	0.241942	0.160106	0.00490526	0.105818	0.574571	0.120909	0.122954	0.11701	0.337004		0.183555
Nervous system	s__Odoribacter_splanchnicus	0.172227	0.0742253	0.102837	0.421957	0.196044	0.0595867	0.104252	0.326475	0.151806	0.344885		0.963986
Nervous system	s__Bacteroides_sp._CAG:770	0.744704	0.689567	0.612131	0.621171	0.721839	0.944527	0.383448	0.65763	0.517701	1.50577		0.554292
Nervous system	s__Anaerotruncus_sp._G3(2012)	0.0201553	0.0432722	0.00132275	0.00564241	0.0274332	0.0267368	0.006685	0.0439977	0.0182612	0.0297522		0.58835
Nervous system	s__Bacteroides_sp._CAG:545	0	0.0532319	0.0228137	0	0.00760456	0.0152091	0.0152091	0.00760456	0	0.0304183		0.793316
Nervous system	s__Bacteroides_sp._CAG:927	0.39557	0.183383	0.25771	0.233942	0.257221	0.152646	0.156124	0.212002	0.146553	0.361425		0.298354
Nervous system	s__Alistipes_sp._CAG:435	0	0	0	0	0	0	0	0	0	0		#DIV/0!
Nervous system	s__Flavonifractor_plautii	0.00397219	0.0511829	0.0137508	0.017723	0.0157369	0	0	0.0019861	0.00588235	0.00786845		0.0672939
Nervous system	s__Lachnospiraceae_bacterium_10-1	0.167948	0.141492	0.139412	0.169771	0.183739	0.105194	0.128849	0.156013	0.0920291	0.211882		0.372648
Nervous system	s__Lachnospiraceae_bacterium_A4	0.00356506	0.00564972	0	0.00356506	0	0.00781135	0.0112994	0.0185651	0	0		0.215536
Nervous system	s__Alistipes_sp._CAG:514	0	0	0	0	0	0	0	0	0	0		#DIV/0!
Nervous system	s__Eubacterium_plexicaudatum	0.0249048	0.0400989	0.0329727	0.0106525	0.00874452	0.0249967	0.00657895	0.00328947	0.0186854	0.011826		0.191601
Nervous system	s__Mucispirillum_schaedleri	0.0056101	0.129967	0.239364	0.00187003	0.0205704	0	0	0.000935016	0	0		0.125875
Nervous system	s__Clostridium_sp._ASF502	0	0	0	0	0	0	0	0	0	0.00921659		0.346594
Nervous system	s__Dorea_sp._5-2	0.00129702	0.0138756	0.0120787	0.0187712	0.00179695	0.00668785	0.0212151	0	0.00619255	0.00309396		0.68322
Nervous system	s__Bacteroides_acidifaciens	0	0	0	0	0	0	0	0.00625	0	0.0125		0.172003
Nervous system	s__Lachnospiraceae_bacterium_A2	0.0611164	0.0436975	0.0469512	0.0194759	0.0941086	0.0316025	0.0230623	0.0167915	0.104759	0.262042		0.491587
Nervous system	s__Lachnospiraceae_bacterium_COE1	0.0102564	0	0	0	0	0	0.0102564	0	0	0.00512821		0.73281
Nervous system	s__Pseudoflavonifractor_capillosus	0.0130719	0.0261438	0.0152222	0.0413872	0.0196078	0.00653595	0.00653595	0.03483	0.017415	0.0326797		0.672954
Nervous system	s__Bilophila_wadsworthia	0	0	0	0	0	0	0	0	0	0		#DIV/0!
Nervous system	s__Clostridium_sp._GD3	0	0	0	0	0.0058997	0	0	0	0.0058997	0.0058997		0.544737
Nervous system	s__Odoribacter_splanchnicus_CAG:14	0.206648	0.0721311	0.100546	0.314936	0.187978	0.0371585	0.100546	0.380328	0.126776	0.373771		0.753933
Nervous system	s__uncultured_prokaryote	0	0	0	0	0	0	0	0	0	0		#DIV/0!
Nervous system	s__unclassified_o__Clostridiales	0.0310162	0.014168	0.0244481	0.0253404	0.0173772	0.0127117	0.00665108	0.0183178	0.1083	0.0318953		0.507559
Nervous system	s__Ruminococcaceae_bacterium_D16	0.0955483	0.0542888	0.0716612	0.823365	0.2519	0.0347448	0.0673181	0.0390879	0.0173724	0.212812		0.251071
Nervous system	s__Bacteroides_sp._CAG:754	0.111416	0.0365297	0.2	0.0200913	0.060274	0.139726	0.117808	0.123288	0.0675799	0.105936		0.487837
Nervous system	s__Parabacteroides_goldsteinii	0.0396499	0.173078	0.114669	0.0055175	0.0760464	0.486967	0.116572	0.0862062	0.100457	0.22481		0.170815
Nervous system	s__Prevotella_sp._CAG:1031	0.204544	0.0651478	0.123198	0.146653	0.206644	0.106132	0.0286813	0.150779	0.118896	0.232163		0.619103
Nervous system	s__Intestinimonas_butyriciproducens	0.475848	0.267684	0.558501	0.384206	0.412192	0.480368	0.446236	0.672174	0.269423	0.704204		0.338682
Nervous system	s__Lachnospiraceae_bacterium_3-1	0	0	0.0129118	0	0.00628931	0	0.00662252	0	0.00662252	0		0.705651
Nervous system	s__Hungatella_hathewayi	0.00686551	0.0284592	0.0632026	0.0338679	0.0322041	0.0262062	0.0394373	0.0343522	0.048597	0.0560611		0.463671
Nervous system	s__Firmicutes_bacterium_CAG:65	0.169624	0.00977154	0.00304414	0.071067	0.162963	0.0108158	0.0560144	0.0788175	0.0600526	0.0952001		0.566021
Nervous system	s__Alistipes_finegoldii	0	0	0	0	0	0	0	0	0	0		#DIV/0!
Nervous system	s__Bacteroides_fragilis	0.028	0.0213333	0.0426667	0.008	0.0226667	0.00266667	0.0253333	0.0133333	0.00533333	0.056		0.730332
Nervous system	s__Bacteroides_thetaiotaomicron	0	0	0	0	0	0	0.00406504	0.00406504	0.00813008	0		0.0649694
Nervous system	s__Alistipes_sp._CAG:268	0.651153	0.093147	0.0239521	0.0545576	0.089155	0.089155	0.00266134	0.0372588	0.0266134	0.282102		0.480881
Nervous system	s__Alistipes_sp._CAG:831	0	0	0	0	0	0	0	0	0	0		#DIV/0!
Nervous system	s__Lachnospiraceae_bacterium_7_1_58FAA	0.00600601	0.00965251	0.0126555	0.00815101	0.003003	0.003003	0.0015015	0.00600601	0.00557701	0.0203775		0.876685
Nervous system	s__[Clostridium]_clostridioforme	0	0	0	0	0	0	0	0	0	0		#DIV/0!
Nervous system	s__Clostridium_sp._KNHs209	0.149444	0.439046	0.274667	0.141151	0.462861	0.0984078	0.06703	0.457399	0.259239	0.472597		0.842754
Nervous system	s__Lachnospiraceae_bacterium_3-2	0.0191136	0.0153152	0.0331765	0.0175555	0.0182822	0.0207867	0	0.00875395	0.0102555	0.0265151		0.225793
Nervous system	s__Alistipes_timonensis	0.0020284	0.00416667	0.00406092	0.0020284	0.0020284	0.0040568	0.0308029	0.032937	0.00665803	0.0225445		0.0252729
Nervous system	s__Bacteroides_sp._CAG:1060	0	0	0	0	0	0	0	0	0	0		#DIV/0!
Nervous system	s__Lachnospiraceae_bacterium_M18-1	0	0	0	0	0	0	0	0	0	0		#DIV/0!
Nervous system	others	4.05437	3.13691	2.72702	2.785	3.30873	2.58715	1.34309	2.58652	1.97854	4.80892		0.41588
Neurodegenerative diseases	s__Lachnospiraceae_bacterium_28-4	1.21771	1.97189	1.24073	0.943625	2.14159	0.180055	0.117229	0.61202	0.389976	0.853196		0.00415754
Neurodegenerative diseases	s__Firmicutes_bacterium_ASF500	0	0	0	0	0	0	0	0	0	0		#DIV/0!
Neurodegenerative diseases	s__Oscillibacter_sp._1-3	0.244033	0.588755	0.418228	0.599397	0.410899	0.43538	0.204745	0.765416	0.770975	0.491796		0.535477
Neurodegenerative diseases	s__Bacteroides_uniformis	0.153846	0.153846	0.290598	0.0444444	0.0649573	0.0273504	0.0444444	0.0923077	0.0307692	0.17094		0.218599
Neurodegenerative diseases	s__unclassified_g__Bacteroides	0	0	0	0	0	0	0	0	0	0		#DIV/0!
Neurodegenerative diseases	s__Bacteroides_sp._CAG:709	0.00331675	0	0	0	0	0	0	0.00331675	0	0.00995025		0.358897
Neurodegenerative diseases	s__unclassified_g__Parabacteroides	0.145495	0.464104	0.496407	0.00545024	0.0967851	0.539841	0.126944	0.0790727	0.0965629	0.200647		0.808074
Neurodegenerative diseases	s__Odoribacter_splanchnicus	0.193035	0.0477612	0.079602	0.232836	0.143284	0.0378109	0.113433	0.346269	0.109453	0.344279		0.506474
Neurodegenerative diseases	s__Bacteroides_sp._CAG:770	0	0	0	0	0	0	0	0	0	0		#DIV/0!
Neurodegenerative diseases	s__Anaerotruncus_sp._G3(2012)	0.00591716	0.029611	0.00557103	0	0.00197239	0.00897526	0.00197239	0.00700288	0.00752794	0.0030581		0.613578
Neurodegenerative diseases	s__Bacteroides_sp._CAG:545	0	0	0	0	0	0	0	0	0	0		#DIV/0!
Neurodegenerative diseases	s__Bacteroides_sp._CAG:927	0.0957198	0.0383409	0.0605735	0.179814	0.101736	0.0246869	0.10344	0.0452557	0.141677	0.0491497		0.50855
Neurodegenerative diseases	s__Alistipes_sp._CAG:435	0	0	0	0	0	0	0	0	0	0		#DIV/0!
Neurodegenerative diseases	s__Flavonifractor_plautii	0.260355	0.0138067	0.079415	0.0197239	0.025641	0.337278	0.319527	0.412229	0.197239	0.167653		0.0131165
Neurodegenerative diseases	s__Lachnospiraceae_bacterium_10-1	0.0396109	0.0284989	0.0263407	0.0494987	0.0204106	0.0126563	0.0294118	0.0285747	0.00394477	0.0754866		0.836464
Neurodegenerative diseases	s__Lachnospiraceae_bacterium_A4	0.00344828	0.00689655	0	0.00344828	0.00689655	0.00689655	0	0	0	0		0.182257
Neurodegenerative diseases	s__Alistipes_sp._CAG:514	0	0	0	0	0	0	0	0	0	0		#DIV/0!
Neurodegenerative diseases	s__Eubacterium_plexicaudatum	0	0.00196657	0	0.0924287	0	0	0	0.00196657	0	0		0.344367
Neurodegenerative diseases	s__Mucispirillum_schaedleri	0.0359881	0.350386	0.632297	0	0.0819382	0	0	0.00466335	0.004004	0		0.106439
Neurodegenerative diseases	s__Clostridium_sp._ASF502	0	0	0	0	0	0	0	0	0	0		#DIV/0!
Neurodegenerative diseases	s__Dorea_sp._5-2	0	0.00497512	0.00715377	0.00995025	0	0.00248756	0	0	0.00248756	0.00497512		0.297462
Neurodegenerative diseases	s__Bacteroides_acidifaciens	0	0	0	0	0	0	0	0	0	0		#DIV/0!
Neurodegenerative diseases	s__Lachnospiraceae_bacterium_A2	0	0	0	0	0	0	0	0	0	0		#DIV/0!
Neurodegenerative diseases	s__Lachnospiraceae_bacterium_COE1	0	0	0	0	0	0	0	0	0	0		#DIV/0!
Neurodegenerative diseases	s__Pseudoflavonifractor_capillosus	0.0541462	0.0692384	0.0336301	0.141538	0.199732	0.0294641	0.00784314	0.00197824	0.0276255	0.16815		0.261897
Neurodegenerative diseases	s__Bilophila_wadsworthia	0.146465	0.310865	0.318496	0.265211	0.409498	0.18191	0.150375	0.354153	0.150351	0.368012		0.474035
Neurodegenerative diseases	s__Clostridium_sp._GD3	0.0794175	0.259062	0.130564	0.0904468	0.269806	0.140267	0.187745	0.318597	0.118343	0.143849		0.77867
Neurodegenerative diseases	s__Odoribacter_splanchnicus_CAG:14	0.167331	0.0772969	0.0991136	0.264553	0.114284	0.0155039	0.0775194	0.27907	0.111628	0.35969		0.748593
Neurodegenerative diseases	s__uncultured_prokaryote	0	0	0	0	0	0	0	0	0	0		#DIV/0!
Neurodegenerative diseases	s__unclassified_o__Clostridiales	0.00383142	0.0373853	0.0191571	0.0375015	0.00673401	0.0229885	0.00766284	0.0114943	0.0191571	0		0.327094
Neurodegenerative diseases	s__Ruminococcaceae_bacterium_D16	0	0	0	0	0	0	0	0	0	0		#DIV/0!
Neurodegenerative diseases	s__Bacteroides_sp._CAG:754	0	0	0	0	0	0	0	0	0	0		#DIV/0!
Neurodegenerative diseases	s__Parabacteroides_goldsteinii	0	0	0	0	0	0	0	0	0	0		#DIV/0!
Neurodegenerative diseases	s__Prevotella_sp._CAG:1031	0.368496	0.189277	0.315019	0.174509	0.132051	0.146566	0.200845	0.230083	0.0522	0.388817		0.663973
Neurodegenerative diseases	s__Intestinimonas_butyriciproducens	0	0	0.025641	0.017094	0.0598291	0	0.017094	0.00854701	0.00854701	0.00854701		0.322117
Neurodegenerative diseases	s__Lachnospiraceae_bacterium_3-1	0	0	0	0	0	0	0	0	0	0		#DIV/0!
Neurodegenerative diseases	s__Hungatella_hathewayi	0	0	0	0	0	0	0	0	0	0.00617284		0.346594
Neurodegenerative diseases	s__Firmicutes_bacterium_CAG:65	0.106181	0.0201033	0.0623053	0.0183486	0.010929	0.0201033	0.0432646	0.0729565	0.0371484	0.0550459		0.918245
Neurodegenerative diseases	s__Alistipes_finegoldii	0	0	0	0	0	0	0	0	0	0		#DIV/0!
Neurodegenerative diseases	s__Bacteroides_fragilis	0	0	0	0	0	0	0	0	0	0		#DIV/0!
Neurodegenerative diseases	s__Bacteroides_thetaiotaomicron	0.100324	0.0194175	0.174757	0.012945	0.0485437	0.12945	0.0906149	0.142395	0.0550162	0.0841424		0.417212
Neurodegenerative diseases	s__Alistipes_sp._CAG:268	2.2817	1.03302	0.826623	0.76438	0.955584	1.38196	0.550676	0.782591	0.664348	2.32154		0.942748
Neurodegenerative diseases	s__Alistipes_sp._CAG:831	0.00516796	0.00516796	0.0155039	0.00516796	0.0155039	0.00516796	0	0.00516796	0	0.0310078		0.874333
Neurodegenerative diseases	s__Lachnospiraceae_bacterium_7_1_58FAA	0	0	0	0	0	0	0.00421941	0.00421941	0.00421941	0.0126582		0.0399685
Neurodegenerative diseases	s__[Clostridium]_clostridioforme	0	0	0	0	0	0	0	0	0	0		#DIV/0!
Neurodegenerative diseases	s__Clostridium_sp._KNHs209	0	0	0.00399202	0	0	0	0.00798403	0	0.0122699	0.011976		0.0830495
Neurodegenerative diseases	s__Lachnospiraceae_bacterium_3-2	0.00854701	0	0	0.0042735	0	0	0.0042735	0	0.0042735	0.0042735		1
Neurodegenerative diseases	s__Alistipes_timonensis	0.00634921	0.0199491	0	0.00167084	0.0127573	0.00422833	0.0179805	0.0558675	0.00497512	0.0350647		0.178111
Neurodegenerative diseases	s__Bacteroides_sp._CAG:1060	0	0	0	0	0	0	0	0	0	0		#DIV/0!
Neurodegenerative diseases	s__Lachnospiraceae_bacterium_M18-1	0	0	0	0	0	0	0	0	0	0		#DIV/0!
Neurodegenerative diseases	others	6.24449	4.39521	4.188	3.37602	4.29672	3.95261	2.06571	3.69686	2.76554	7.33411		0.613741
Cancers: Specific types	s__Lachnospiraceae_bacterium_28-4	0.617444	0.867831	0.68817	0.409555	1.24111	0.0991017	0.0935116	0.57671	0.347147	0.654429		0.0542546
Cancers: Specific types	s__Firmicutes_bacterium_ASF500	0.660916	0.722833	0.649199	0.652204	0.853516	0.592327	0.49871	0.813431	0.416855	0.945572		0.621998
Cancers: Specific types	s__Oscillibacter_sp._1-3	0.0820373	0.253413	0.171539	0.23217	0.225279	0.115007	0.131858	0.285219	0.369965	0.190501		0.665973
Cancers: Specific types	s__Bacteroides_uniformis	0.16512	0.216903	0.293112	0.073278	0.0957499	0.0234489	0.0420127	0.0723009	0.0351734	0.163166		0.0646805
Cancers: Specific types	s__unclassified_g__Bacteroides	0	0	0	0	0	0	0	0	0	0		#DIV/0!
Cancers: Specific types	s__Bacteroides_sp._CAG:709	0	0	0	0	0	0	0	0	0	0		#DIV/0!
Cancers: Specific types	s__unclassified_g__Parabacteroides	0.0252993	0.144596	0.0837585	0.0103449	0.0548118	0.372554	0.0862373	0.0716797	0.116663	0.261561		0.098393
Cancers: Specific types	s__Odoribacter_splanchnicus	0.228627	0.0924105	0.0642686	0.596742	0.266175	0.0364508	0.070024	0.239808	0.115108	0.286811		0.375929
Cancers: Specific types	s__Bacteroides_sp._CAG:770	0.875876	0.845846	0.728729	0.677678	0.761762	1.08909	0.478478	0.758759	0.691692	1.6997		0.465536
Cancers: Specific types	s__Anaerotruncus_sp._G3(2012)	0.116636	0.158189	0.158668	0.0793218	0.204065	0.112833	0.0523515	0.127542	0.0702045	0.140418		0.153447
Cancers: Specific types	s__Bacteroides_sp._CAG:545	0.009995	0.011994	0.0089955	0	0.003998	0.001999	0.0009995	0.0029985	0	0.0089955		0.17702
Cancers: Specific types	s__Bacteroides_sp._CAG:927	0.181906	0.0818445	0.154995	0.194809	0.149738	0.0637254	0.0927402	0.143487	0.154055	0.137241		0.222949
Cancers: Specific types	s__Alistipes_sp._CAG:435	0	0	0	0	0	0	0	0	0	0		#DIV/0!
Cancers: Specific types	s__Flavonifractor_plautii	0.144113	0.172091	0.225025	0.0945975	0.212231	0.208613	0.0754838	0.115743	0.0828116	0.191944		0.368191
Cancers: Specific types	s__Lachnospiraceae_bacterium_10-1	0.0482109	0.0642391	0.0455597	0.0509635	0.0396501	0.0478133	0.0462371	0.0335023	0.0188054	0.0475766		0.155814
Cancers: Specific types	s__Lachnospiraceae_bacterium_A4	0	0	0	0	0	0	0	0.00909035	0	0		0.346594
Cancers: Specific types	s__Alistipes_sp._CAG:514	0	0	0	0	0	0	0	0	0	0		#DIV/0!
Cancers: Specific types	s__Eubacterium_plexicaudatum	0.0124342	0	0	0	0.020367	0.0095648	0.021999	0.018454	0.0217116	0.0274001		0.0324075
Cancers: Specific types	s__Mucispirillum_schaedleri	0.0126582	0.168776	0.317511	0	0.0379747	0	0.0021097	0	0.0021097	0		0.116366
Cancers: Specific types	s__Clostridium_sp._ASF502	0	0	0	0	0	0	0	0.0186916	0	0.00623053		0.207305
Cancers: Specific types	s__Dorea_sp._5-2	0.00641026	0.0050353	0.00800247	0.0057971	0.00213675	0.0117379	0	0	0.0111228	0.00289855		0.91033
Cancers: Specific types	s__Bacteroides_acidifaciens	0	0	0	0	0	0	0	0	0	0		#DIV/0!
Cancers: Specific types	s__Lachnospiraceae_bacterium_A2	0	0.00558659	0	0	0.0167598	0	0	0	0	0		0.207305
Cancers: Specific types	s__Lachnospiraceae_bacterium_COE1	0	0	0.00483092	0.00862069	0.00862069	0.040151	0	0.00972444	0	0.00110375		0.487591
Cancers: Specific types	s__Pseudoflavonifractor_capillosus	0.00680272	0.00680272	0.00440529	0.00680272	0.00680272	0	0	0	0	0.00440529		0.00062671
Cancers: Specific types	s__Bilophila_wadsworthia	0.0654206	0.122534	0.0903427	0.101765	0.123572	0.0706127	0.0560748	0.159917	0.0612669	0.163032		0.957806
Cancers: Specific types	s__Clostridium_sp._GD3	0.0118765	0.0023753	0	0	0.0223217	0.0182867	0.00420168	0.0451306	0.0211693	0.0301632		0.074737
Cancers: Specific types	s__Odoribacter_splanchnicus_CAG:14	0	0	0	0	0	0	0	0	0	0		#DIV/0!
Cancers: Specific types	s__uncultured_prokaryote	0	0	0	0	0	0	0	0	0	0		#DIV/0!
Cancers: Specific types	s__unclassified_o__Clostridiales	0	0	0	0	0	0	0	0	0	0		#DIV/0!
Cancers: Specific types	s__Ruminococcaceae_bacterium_D16	0.00426439	0.00852878	0	0	0	0	0	0.00426439	0	0.00426439		0.681057
Cancers: Specific types	s__Bacteroides_sp._CAG:754	0	0	0	0	0	0	0	0	0	0		#DIV/0!
Cancers: Specific types	s__Parabacteroides_goldsteinii	0	0	0	0	0	0	0	0	0	0		#DIV/0!
Cancers: Specific types	s__Prevotella_sp._CAG:1031	0.248199	0.123383	0.182571	0.0985075	0.127363	0.0776119	0.0930188	0.134189	0.0147861	0.235234		0.349363
Cancers: Specific types	s__Intestinimonas_butyriciproducens	0.0821607	0.258552	0.200526	0.225019	0.0672019	0.205267	0.00661263	0.442863	0.239144	0.177501		0.567595
Cancers: Specific types	s__Lachnospiraceae_bacterium_3-1	0	0	0	0	0.0478106	0	0	0	0	0		0.346594
Cancers: Specific types	s__Hungatella_hathewayi	0.01963	0.0155194	0.0459485	0.0138649	0.0156645	0.0322392	0.0194755	0.0259264	0.0201036	0.00419287		0.825338
Cancers: Specific types	s__Firmicutes_bacterium_CAG:65	0.230873	0.0576423	0.104156	0.0561059	0.243265	0.052385	0.0571809	0.112538	0.0882961	0.338003		0.900053
Cancers: Specific types	s__Alistipes_finegoldii	0	0	0	0	0	0	0	0	0	0		#DIV/0!
Cancers: Specific types	s__Bacteroides_fragilis	0	0	0	0	0	0	0	0	0	0		#DIV/0!
Cancers: Specific types	s__Bacteroides_thetaiotaomicron	0	0	0	0	0	0	0	0	0	0		#DIV/0!
Cancers: Specific types	s__Alistipes_sp._CAG:268	0	0	0	0	0	0	0	0	0	0		#DIV/0!
Cancers: Specific types	s__Alistipes_sp._CAG:831	0	0	0	0	0	0	0	0	0	0		#DIV/0!
Cancers: Specific types	s__Lachnospiraceae_bacterium_7_1_58FAA	0	0	0	0	0	0.00554017	0	0.0110803	0	0		0.172003
Cancers: Specific types	s__[Clostridium]_clostridioforme	0	0	0	0	0	0	0	0	0	0		#DIV/0!
Cancers: Specific types	s__Clostridium_sp._KNHs209	0.0510706	0.0742315	0.0277033	0.0505105	0.0970184	0.0188249	0.0152464	0.101041	0.000893655	0.0420018		0.281582
Cancers: Specific types	s__Lachnospiraceae_bacterium_3-2	0	0.00398406	0.0151624	0	0.00239808	0.00638215	0.00239808	0.00239808	0	0.0159745		0.785836
Cancers: Specific types	s__Alistipes_timonensis	0	0.000970403	0	0.000970403	0.00291121	0	0.00485201	0.00776322	0.00194081	0.00194081		0.149054
Cancers: Specific types	s__Bacteroides_sp._CAG:1060	0	0	0	0	0	0	0	0	0	0		#DIV/0!
Cancers: Specific types	s__Lachnospiraceae_bacterium_M18-1	0.00862069	0	0	0	0	0	0	0	0	0		0.346594
Cancers: Specific types	others	2.46935	1.60124	2.71648	1.23577	1.52521	1.34269	1.00829	1.94219	1.19726	2.48927		0.451934
Digestive system	s__Lachnospiraceae_bacterium_28-4	0	0	0	0	0	0	0	0	0	0		#DIV/0!
Digestive system	s__Firmicutes_bacterium_ASF500	0	0	0	0	0	0	0	0	0	0		#DIV/0!
Digestive system	s__Oscillibacter_sp._1-3	0	0	0	0	0	0	0	0	0	0		#DIV/0!
Digestive system	s__Bacteroides_uniformis	0.224736	0.503295	0.456309	0.158647	0.18755	0.0574848	0.0968425	0.131041	0.0961319	0.356026		0.115016
Digestive system	s__unclassified_g__Bacteroides	0	0	0	0.0063762	0.0063762	0.0042508	0	0	0	0.0042508		0.662644
Digestive system	s__Bacteroides_sp._CAG:709	0	0.00446429	0	0	0.00446429	0	0	0.00446429	0	0.00892857		0.681057
Digestive system	s__unclassified_g__Parabacteroides	0.0662473	0.408008	0.219987	0.00894785	0.160178	0.969862	0.289972	0.200862	0.226289	0.525306		0.129369
Digestive system	s__Odoribacter_splanchnicus	0.16172	0.0459085	0.0938956	0.26285	0.151932	0.0463847	0.0709413	0.25739	0.114598	0.333788		0.757177
Digestive system	s__Bacteroides_sp._CAG:770	0.791163	0.799996	0.641949	0.691099	0.705648	1.05255	0.448517	0.73464	0.629341	1.55364		0.445183
Digestive system	s__Anaerotruncus_sp._G3(2012)	0	0	0	0	0	0	0	0	0	0		#DIV/0!
Digestive system	s__Bacteroides_sp._CAG:545	0	0	0	0	0	0	0	0	0	0		#DIV/0!
Digestive system	s__Bacteroides_sp._CAG:927	0.50592	0.199197	0.379509	0.323221	0.338487	0.224524	0.196059	0.273147	0.202357	0.420578		0.219808
Digestive system	s__Alistipes_sp._CAG:435	0.710145	0.665552	0.645485	0.628763	0.672241	0.985507	0.458194	0.635451	0.54961	1.466		0.428498
Digestive system	s__Flavonifractor_plautii	0	0	0	0	0	0	0	0	0	0		#DIV/0!
Digestive system	s__Lachnospiraceae_bacterium_10-1	0	0	0	0	0	0	0	0	0	0		#DIV/0!
Digestive system	s__Lachnospiraceae_bacterium_A4	0	0	0	0	0	0	0	0	0	0		#DIV/0!
Digestive system	s__Alistipes_sp._CAG:514	0	0	0	0	0	0	0	0	0	0		#DIV/0!
Digestive system	s__Eubacterium_plexicaudatum	0	0	0	0	0	0	0	0	0	0		#DIV/0!
Digestive system	s__Mucispirillum_schaedleri	0	0	0	0	0	0	0	0	0	0		#DIV/0!
Digestive system	s__Clostridium_sp._ASF502	0.0733652	0.0777965	0.0318979	0.0127592	0.0679983	0.0287081	0.0127592	0.0574163	0.0446571	0.0795929		0.650359
Digestive system	s__Dorea_sp._5-2	0	0	0	0	0	0	0	0	0	0		#DIV/0!
Digestive system	s__Bacteroides_acidifaciens	0.152836	0.0562588	0.355368	0.0309423	0.113569	0.285982	0.19503	0.179148	0.123826	0.155649		0.489249
Digestive system	s__Lachnospiraceae_bacterium_A2	0	0	0	0	0	0	0	0	0	0		#DIV/0!
Digestive system	s__Lachnospiraceae_bacterium_COE1	0	0	0	0	0	0	0	0	0	0		#DIV/0!
Digestive system	s__Pseudoflavonifractor_capillosus	0	0	0	0	0	0	0	0	0	0		#DIV/0!
Digestive system	s__Bilophila_wadsworthia	0	0	0	0	0	0	0	0	0	0		#DIV/0!
Digestive system	s__Clostridium_sp._GD3	0	0	0	0	0	0	0	0	0	0		#DIV/0!
Digestive system	s__Odoribacter_splanchnicus_CAG:14	0.166767	0.078018	0.0777156	0.351119	0.153668	0.0273456	0.0811925	0.286836	0.112211	0.281394		0.919099
Digestive system	s__uncultured_prokaryote	0	0	0	0	0	0	0	0	0	0		#DIV/0!
Digestive system	s__unclassified_o__Clostridiales	0	0.0205128	0.0102564	0	0.0102564	0	0	0	0	0.0102564		0.195016
Digestive system	s__Ruminococcaceae_bacterium_D16	0	0	0	0	0	0	0	0	0	0		#DIV/0!
Digestive system	s__Bacteroides_sp._CAG:754	0.144845	0.0440826	0.227572	0.0394307	0.0647866	0.161583	0.124224	0.143551	0.0802302	0.132519		0.547704
Digestive system	s__Parabacteroides_goldsteinii	0.0126844	0.0366961	0.0386625	0.0101781	0.0177734	0.10167	0.016851	0.0174153	0.025776	0.0435945		0.324458
Digestive system	s__Prevotella_sp._CAG:1031	0.0389457	0.0136459	0.0228477	0.0236032	0.0155919	0.0111713	0.0064838	0.0403524	0.0121108	0.0396037		0.912457
Digestive system	s__Intestinimonas_butyriciproducens	0	0	0	0	0	0	0	0	0	0		#DIV/0!
Digestive system	s__Lachnospiraceae_bacterium_3-1	0	0	0	0	0	0	0	0	0	0		#DIV/0!
Digestive system	s__Hungatella_hathewayi	0	0	0	0	0	0	0	0	0	0		#DIV/0!
Digestive system	s__Firmicutes_bacterium_CAG:65	0	0	0	0	0	0	0	0	0	0		#DIV/0!
Digestive system	s__Alistipes_finegoldii	0	0.00376648	0.0103578	0.0122411	0.00659134	0.00659134	0	0.0047081	0.0047081	0.00847458		0.535753
Digestive system	s__Bacteroides_fragilis	0	0	0	0	0	0	0	0	0	0		#DIV/0!
Digestive system	s__Bacteroides_thetaiotaomicron	0.147275	0.0549828	0.312224	0.0157094	0.114875	0.283751	0.215022	0.178694	0.130584	0.120766		0.366153
Digestive system	s__Alistipes_sp._CAG:268	0	0	0	0	0	0	0	0	0	0		#DIV/0!
Digestive system	s__Alistipes_sp._CAG:831	0	0	0	0	0	0	0	0	0	0		#DIV/0!
Digestive system	s__Lachnospiraceae_bacterium_7_1_58FAA	0	0	0	0	0	0	0	0	0	0		#DIV/0!
Digestive system	s__[Clostridium]_clostridioforme	0	0	0	0	0	0	0	0	0	0		#DIV/0!
Digestive system	s__Clostridium_sp._KNHs209	0	0	0	0	0	0	0	0	0	0		#DIV/0!
Digestive system	s__Lachnospiraceae_bacterium_3-2	0	0	0	0	0	0	0	0	0	0		#DIV/0!
Digestive system	s__Alistipes_timonensis	0.015657	0.00962696	0.00481348	0.0226497	0.0195263	0.00157604	0.0224784	0.0624155	0.00209424	0.0178923		0.57053
Digestive system	s__Bacteroides_sp._CAG:1060	0	0	0	0	0	0	0	0	0	0		#DIV/0!
Digestive system	s__Lachnospiraceae_bacterium_M18-1	0	0	0	0	0	0	0	0	0	0		#DIV/0!
Digestive system	others	2.67034	2.29988	2.58239	1.37925	1.83094	1.74067	0.735852	1.73591	0.984894	2.80088		0.239238
Immune diseases	s__Lachnospiraceae_bacterium_28-4	0.60815	0.84358	0.626161	0.443647	1.00535	0.12366	0.0972282	0.456772	0.288813	0.627071		0.0250656
Immune diseases	s__Firmicutes_bacterium_ASF500	0	0	0	0	0	0	0	0	0	0		#DIV/0!
Immune diseases	s__Oscillibacter_sp._1-3	0	0	0	0	0	0	0	0	0	0		#DIV/0!
Immune diseases	s__Bacteroides_uniformis	0	0	0	0	0	0	0	0	0	0		#DIV/0!
Immune diseases	s__unclassified_g__Bacteroides	0.15083	0.377074	0.313726	0.105581	0.208145	0.235294	0.235294	0.214178	0.126697	0.220211		0.661265
Immune diseases	s__Bacteroides_sp._CAG:709	0	0	0	0	0	0	0	0	0	0		#DIV/0!
Immune diseases	s__unclassified_g__Parabacteroides	0.0052597	0.129945	0.0775805	0.00433152	0.04084	0.243957	0.0744093	0.0690722	0.0631937	0.170321		0.129996
Immune diseases	s__Odoribacter_splanchnicus	0.174174	0.0990991	0.0930931	0.267267	0.153153	0.036036	0.0840841	0.417417	0.114114	0.369369		0.595299
Immune diseases	s__Bacteroides_sp._CAG:770	0	0	0	0	0	0	0	0	0	0		#DIV/0!
Immune diseases	s__Anaerotruncus_sp._G3(2012)	0	0	0	0	0	0	0	0	0	0		#DIV/0!
Immune diseases	s__Bacteroides_sp._CAG:545	0	0	0	0	0	0	0	0	0	0		#DIV/0!
Immune diseases	s__Bacteroides_sp._CAG:927	0.0188834	0.0113211	0.00700796	0.00374532	0.0107533	0.00813008	0	0.00757576	0.0113211	0.0324301		0.803443
Immune diseases	s__Alistipes_sp._CAG:435	0	0	0	0	0	0	0	0	0	0		#DIV/0!
Immune diseases	s__Flavonifractor_plautii	0	0	0	0	0	0	0	0	0	0		#DIV/0!
Immune diseases	s__Lachnospiraceae_bacterium_10-1	0	0	0.0163265	0.0163265	0	0	0	0	0	0		0.141113
Immune diseases	s__Lachnospiraceae_bacterium_A4	0.119497	0.0649895	0.0503145	0.0356394	0.188679	0.0440252	0.0230608	0.144654	0.0209644	0.0880503		0.470996
Immune diseases	s__Alistipes_sp._CAG:514	0.923767	0.944694	0.71151	0.747384	0.705531	1.142	0.469357	0.77429	0.681614	1.6293		0.546133
Immune diseases	s__Eubacterium_plexicaudatum	0	0	0	0	0	0	0	0	0	0		#DIV/0!
Immune diseases	s__Mucispirillum_schaedleri	0	0	0	0	0	0	0	0	0	0		#DIV/0!
Immune diseases	s__Clostridium_sp._ASF502	0	0	0	0	0	0	0	0	0	0		#DIV/0!
Immune diseases	s__Dorea_sp._5-2	0.0115907	0	0.0034965	0	0.0034965	0.0150907	0.0103948	0.018489	0	0.00929361		0.104046
Immune diseases	s__Bacteroides_acidifaciens	0	0	0	0	0	0	0	0	0	0		#DIV/0!
Immune diseases	s__Lachnospiraceae_bacterium_A2	0	0	0	0	0	0	0	0	0	0		#DIV/0!
Immune diseases	s__Lachnospiraceae_bacterium_COE1	0	0	0	0	0	0	0	0	0	0		#DIV/0!
Immune diseases	s__Pseudoflavonifractor_capillosus	0	0	0	0	0	0	0	0	0	0		#DIV/0!
Immune diseases	s__Bilophila_wadsworthia	0	0	0	0	0	0	0	0	0	0		#DIV/0!
Immune diseases	s__Clostridium_sp._GD3	0	0	0	0	0	0	0	0	0	0		#DIV/0!
Immune diseases	s__Odoribacter_splanchnicus_CAG:14	0.0241327	0.00904977	0	0.0995475	0.0241327	0	0	0	0	0		0.113502
Immune diseases	s__uncultured_prokaryote	0	0	0	0	0	0	0	0	0	0		#DIV/0!
Immune diseases	s__unclassified_o__Clostridiales	0	0	0	0	0	0	0	0	0	0		#DIV/0!
Immune diseases	s__Ruminococcaceae_bacterium_D16	0	0	0	0	0	0	0	0	0	0		#DIV/0!
Immune diseases	s__Bacteroides_sp._CAG:754	0	0.00301659	0	0	0	0	0.00301659	0	0	0.00301659		0.544737
Immune diseases	s__Parabacteroides_goldsteinii	0	0	0	0	0	0	0	0	0	0		#DIV/0!
Immune diseases	s__Prevotella_sp._CAG:1031	0.282494	0.102242	0.122983	0.175753	0.149382	0.125718	0.0590492	0.111252	0.114487	0.211067		0.321004
Immune diseases	s__Intestinimonas_butyriciproducens	0	0	0	0	0	0	0	0	0	0		#DIV/0!
Immune diseases	s__Lachnospiraceae_bacterium_3-1	0	0	0	0	0.0115942	0	0	0	0	0		0.346594
Immune diseases	s__Hungatella_hathewayi	0.0259583	0.00888889	0.0130044	0.00296296	0.0136377	0.0088499	0	0.00765211	0.0215688	0.00809717		0.496577
Immune diseases	s__Firmicutes_bacterium_CAG:65	0.00896861	0	0.0739837	0	0	0	0	0.0073755	0.00438596	0.155524		0.631154
Immune diseases	s__Alistipes_finegoldii	0	0	0	0	0	0	0	0	0	0		#DIV/0!
Immune diseases	s__Bacteroides_fragilis	0	0	0	0	0	0	0	0	0	0		#DIV/0!
Immune diseases	s__Bacteroides_thetaiotaomicron	0	0	0	0	0	0	0	0	0	0		#DIV/0!
Immune diseases	s__Alistipes_sp._CAG:268	0	0	0	0	0	0	0	0	0	0		#DIV/0!
Immune diseases	s__Alistipes_sp._CAG:831	0	0	0	0	0	0	0	0	0	0		#DIV/0!
Immune diseases	s__Lachnospiraceae_bacterium_7_1_58FAA	0	0	0	0	0	0	0	0	0	0		#DIV/0!
Immune diseases	s__[Clostridium]_clostridioforme	0	0	0.00293686	0	0	0.00293686	0	0	0	0		1
Immune diseases	s__Clostridium_sp._KNHs209	0	0	0	0	0	0	0	0	0	0		#DIV/0!
Immune diseases	s__Lachnospiraceae_bacterium_3-2	0	0	0.00892857	0	0.0119048	0	0.00297619	0	0	0		0.216547
Immune diseases	s__Alistipes_timonensis	0.0512821	0.0299131	0.0268965	0.0359463	0.0211161	0.00578035	0.00578035	0.0145773	0	0.0203576		0.00546184
Immune diseases	s__Bacteroides_sp._CAG:1060	0	0	0	0	0	0	0	0	0	0		#DIV/0!
Immune diseases	s__Lachnospiraceae_bacterium_M18-1	0	0	0	0	0	0	0	0	0	0		#DIV/0!
Immune diseases	others	2.08573	0.977539	0.82493	0.659741	1.05132	0.674635	0.464594	0.624395	0.564259	1.70486		0.381553
Excretory system	s__Lachnospiraceae_bacterium_28-4	0	0	0	0	0	0	0	0	0	0		#DIV/0!
Excretory system	s__Firmicutes_bacterium_ASF500	0.42031	0.21541	0.247308	0.242389	0.383057	0.328852	0.305502	0.54395	0.305198	0.525179		0.182543
Excretory system	s__Oscillibacter_sp._1-3	0	0	0	0	0	0	0	0	0	0		#DIV/0!
Excretory system	s__Bacteroides_uniformis	0.124412	0.29071	0.228371	0.063388	0.133333	0.0327869	0.0556933	0.0896175	0.0612022	0.155191		0.0865641
Excretory system	s__unclassified_g__Bacteroides	0	0.00286123	0	0.00286123	0.00286123	0	0	0.00286123	0	0.00572246		1
Excretory system	s__Bacteroides_sp._CAG:709	0	0	0	0	0	0	0	0	0	0		#DIV/0!
Excretory system	s__unclassified_g__Parabacteroides	0.0165631	0.122153	0.0848861	0	0.0496894	0.254658	0.0621118	0.0600414	0.047619	0.142857		0.227951
Excretory system	s__Odoribacter_splanchnicus	0	0	0	0	0	0	0	0	0	0		#DIV/0!
Excretory system	s__Bacteroides_sp._CAG:770	0	0	0	0	0	0	0	0	0	0		#DIV/0!
Excretory system	s__Anaerotruncus_sp._G3(2012)	0.00460829	0.0144444	0	0	0.017531	0.0119313	0.00230415	0.0358416	0.0172447	0.0124311		0.229676
Excretory system	s__Bacteroides_sp._CAG:545	0	0	0	0	0	0	0	0	0	0		#DIV/0!
Excretory system	s__Bacteroides_sp._CAG:927	0.00282486	0.0141243	0.00847458	0	0.00282486	0.00282486	0	0.00847458	0.00282486	0.00847458		0.71999
Excretory system	s__Alistipes_sp._CAG:435	0	0	0	0	0	0	0	0	0	0		#DIV/0!
Excretory system	s__Flavonifractor_plautii	0.0245547	0.0278933	0.00919715	0.0103944	0.0384417	0.0109454	0.00514961	0.0112586	0.00340136	0.0364505		0.31782
Excretory system	s__Lachnospiraceae_bacterium_10-1	0	0	0	0	0	0	0	0	0	0		#DIV/0!
Excretory system	s__Lachnospiraceae_bacterium_A4	0	0	0	0	0	0	0	0	0	0		#DIV/0!
Excretory system	s__Alistipes_sp._CAG:514	0	0	0	0	0	0	0	0	0	0		#DIV/0!
Excretory system	s__Eubacterium_plexicaudatum	0	0	0	0	0	0	0	0	0	0		#DIV/0!
Excretory system	s__Mucispirillum_schaedleri	0	0	0	0	0	0	0	0	0	0		#DIV/0!
Excretory system	s__Clostridium_sp._ASF502	0	0	0	0	0	0	0	0	0	0		#DIV/0!
Excretory system	s__Dorea_sp._5-2	0	0	0	0	0	0	0	0	0	0		#DIV/0!
Excretory system	s__Bacteroides_acidifaciens	0	0	0	0	0	0	0	0	0	0		#DIV/0!
Excretory system	s__Lachnospiraceae_bacterium_A2	0	0	0	0	0	0	0	0	0	0		#DIV/0!
Excretory system	s__Lachnospiraceae_bacterium_COE1	0	0	0	0	0	0	0	0	0	0		#DIV/0!
Excretory system	s__Pseudoflavonifractor_capillosus	0	0	0.00868621	0.00217155	0	0	0	0.00868621	0.00434311	0		0.861928
Excretory system	s__Bilophila_wadsworthia	0	0	0	0	0	0	0	0	0	0		#DIV/0!
Excretory system	s__Clostridium_sp._GD3	0	0	0	0	0.0058997	0	0	0	0.0058997	0.0058997		0.544737
Excretory system	s__Odoribacter_splanchnicus_CAG:14	0.206648	0.0721311	0.100546	0.314936	0.187978	0.0371585	0.100546	0.380328	0.126776	0.373771		0.753933
Excretory system	s__uncultured_prokaryote	0	0	0	0	0	0	0	0	0	0		#DIV/0!
Excretory system	s__unclassified_o__Clostridiales	0.0310162	0.014168	0.0244481	0.0132192	0.0173772	0.00665108	0.00665108	0.0183178	0.1083	0.0258347		0.519096
Excretory system	s__Ruminococcaceae_bacterium_D16	0.0955483	0.0542888	0.0716612	0.812161	0.2519	0.0347448	0.0673181	0.0390879	0.0173724	0.212812		0.250189
Excretory system	s__Bacteroides_sp._CAG:754	0	0	0	0	0	0	0	0	0	0		#DIV/0!
Excretory system	s__Parabacteroides_goldsteinii	0	0	0	0	0	0	0	0	0	0		#DIV/0!
Excretory system	s__Prevotella_sp._CAG:1031	0.0280751	0.00415369	0.0108588	0.00621118	0.0163274	0.00804587	0.00414079	0.0281581	0.00830092	0.0589516		0.471754
Excretory system	s__Intestinimonas_butyriciproducens	0	0	0	0	0	0	0	0	0	0		#DIV/0!
Excretory system	s__Lachnospiraceae_bacterium_3-1	0	0	0	0	0	0	0	0	0	0		#DIV/0!
Excretory system	s__Hungatella_hathewayi	0	0	0	0	0	0	0	0	0	0		#DIV/0!
Excretory system	s__Firmicutes_bacterium_CAG:65	0	0	0	0	0	0	0	0	0	0		#DIV/0!
Excretory system	s__Alistipes_finegoldii	0	0	0	0	0	0	0	0	0	0		#DIV/0!
Excretory system	s__Bacteroides_fragilis	0	0	0	0	0	0	0	0	0	0		#DIV/0!
Excretory system	s__Bacteroides_thetaiotaomicron	0	0	0	0	0	0	0	0	0	0		#DIV/0!
Excretory system	s__Alistipes_sp._CAG:268	0	0	0	0	0	0	0	0	0	0		#DIV/0!
Excretory system	s__Alistipes_sp._CAG:831	0	0	0	0	0	0	0	0	0	0		#DIV/0!
Excretory system	s__Lachnospiraceae_bacterium_7_1_58FAA	0	0	0	0	0	0	0	0	0	0		#DIV/0!
Excretory system	s__[Clostridium]_clostridioforme	0	0	0	0	0	0	0	0	0	0		#DIV/0!
Excretory system	s__Clostridium_sp._KNHs209	0	0	0	0	0	0	0	0	0	0		#DIV/0!
Excretory system	s__Lachnospiraceae_bacterium_3-2	0.00634921	0.0031746	0.00634921	0	0.00634921	0.00952381	0	0	0	0.00634921		0.607511
Excretory system	s__Alistipes_timonensis	0	0	0.00203252	0	0	0	0.00203252	0	0	0.00609756		0.358897
Excretory system	s__Bacteroides_sp._CAG:1060	0	0	0	0	0	0	0	0	0	0		#DIV/0!
Excretory system	s__Lachnospiraceae_bacterium_M18-1	0	0	0	0	0	0	0	0	0	0		#DIV/0!
Excretory system	others	1.96727	1.56849	1.10806	0.978835	1.42171	1.43771	0.607293	1.47165	1.09077	2.48077		0.980864
Infectious diseases: Parasitic	s__Lachnospiraceae_bacterium_28-4	0.492843	0.721881	0.458078	0.361963	0.809943	0.0327198	0.0306748	0.0858896	0.0777096	0.239264		0.000889898
Infectious diseases: Parasitic	s__Firmicutes_bacterium_ASF500	0.218931	0.310114	0.217693	0.100748	0.560014	0.258548	0.287988	0.542818	0.374315	0.323722		0.43303
Infectious diseases: Parasitic	s__Oscillibacter_sp._1-3	0.0509876	0.075619	0.0257496	0.0531056	0.056773	0.0385542	0.0321285	0.114512	0.0883651	0.0533454		0.482982
Infectious diseases: Parasitic	s__Bacteroides_uniformis	0.225708	0.277423	0.412864	0.122687	0.161632	0.0373536	0.0560113	0.10548	0.0373931	0.255399		0.0618324
Infectious diseases: Parasitic	s__unclassified_g__Bacteroides	0.00477327	0.00159109	0.00159109	0.00159109	0	0	0	0.00837039	0.00477327	0.0103764		0.251048
Infectious diseases: Parasitic	s__Bacteroides_sp._CAG:709	0	0	0	0	0	0	0	0	0	0		#DIV/0!
Infectious diseases: Parasitic	s__unclassified_g__Parabacteroides	0.0111483	0.0914158	0.0735786	0.00222965	0.0312152	0.247339	0.0557414	0.0334448	0.057971	0.115789		0.195088
Infectious diseases: Parasitic	s__Odoribacter_splanchnicus	0	0	0	0	0	0	0	0	0	0		#DIV/0!
Infectious diseases: Parasitic	s__Bacteroides_sp._CAG:770	0	0	0	0	0	0	0	0	0	0		#DIV/0!
Infectious diseases: Parasitic	s__Anaerotruncus_sp._G3(2012)	0	0	0	0	0	0	0	0	0	0		#DIV/0!
Infectious diseases: Parasitic	s__Bacteroides_sp._CAG:545	0.87415	0.855442	0.772109	0.763605	0.795918	1.2398	0.455782	0.804422	0.734694	1.71939		0.445239
Infectious diseases: Parasitic	s__Bacteroides_sp._CAG:927	0	0	0	0	0	0	0	0	0	0		#DIV/0!
Infectious diseases: Parasitic	s__Alistipes_sp._CAG:435	0	0	0	0	0	0	0	0	0	0		#DIV/0!
Infectious diseases: Parasitic	s__Flavonifractor_plautii	0.0195297	0.0100265	0.037487	0.0525564	0.0239524	0.0211156	0.00631517	0.0330906	0.0589252	0.0354746		0.847275
Infectious diseases: Parasitic	s__Lachnospiraceae_bacterium_10-1	0	0	0	0	0	0	0	0	0	0		#DIV/0!
Infectious diseases: Parasitic	s__Lachnospiraceae_bacterium_A4	0	0	0.00729927	0	0	0.00364964	0	0	0.00729927	0.00364964		0.486042
Infectious diseases: Parasitic	s__Alistipes_sp._CAG:514	0	0	0	0	0	0	0	0	0	0		#DIV/0!
Infectious diseases: Parasitic	s__Eubacterium_plexicaudatum	0	0	0	0	0	0	0	0	0	0		#DIV/0!
Infectious diseases: Parasitic	s__Mucispirillum_schaedleri	0	0	0	0	0	0	0	0	0	0		#DIV/0!
Infectious diseases: Parasitic	s__Clostridium_sp._ASF502	0	0	0	0	0.010582	0	0	0	0	0.031746		0.544737
Infectious diseases: Parasitic	s__Dorea_sp._5-2	0	0	0	0	0	0	0	0	0	0		#DIV/0!
Infectious diseases: Parasitic	s__Bacteroides_acidifaciens	0	0	0	0	0	0	0	0	0	0		#DIV/0!
Infectious diseases: Parasitic	s__Lachnospiraceae_bacterium_A2	0	0	0	0	0	0	0	0	0	0		#DIV/0!
Infectious diseases: Parasitic	s__Lachnospiraceae_bacterium_COE1	0	0	0	0	0	0	0	0	0	0		#DIV/0!
Infectious diseases: Parasitic	s__Pseudoflavonifractor_capillosus	0	0	0	0.00417537	0	0	0	0	0	0		0.346594
Infectious diseases: Parasitic	s__Bilophila_wadsworthia	0	0	0	0	0	0	0	0	0	0		#DIV/0!
Infectious diseases: Parasitic	s__Clostridium_sp._GD3	0	0	0	0	0	0	0	0.010929	0	0		0.346594
Infectious diseases: Parasitic	s__Odoribacter_splanchnicus_CAG:14	0	0	0	0	0	0	0	0	0	0		#DIV/0!
Infectious diseases: Parasitic	s__uncultured_prokaryote	0	0	0	0	0	0	0	0	0	0		#DIV/0!
Infectious diseases: Parasitic	s__unclassified_o__Clostridiales	0	0.00250941	0.00250941	0	0.00643868	0	0.00643868	0	0.00250941	0		0.778536
Infectious diseases: Parasitic	s__Ruminococcaceae_bacterium_D16	0.0125526	0.00607855	0.0342572	0.0144775	0.00146199	0.00369686	0.00515885	0.00146199	0.0118481	0.0340872		0.766851
Infectious diseases: Parasitic	s__Bacteroides_sp._CAG:754	0	0	0	0	0	0	0	0	0	0		#DIV/0!
Infectious diseases: Parasitic	s__Parabacteroides_goldsteinii	0	0	0	0	0	0	0	0	0	0		#DIV/0!
Infectious diseases: Parasitic	s__Prevotella_sp._CAG:1031	0	0	0	0	0	0	0	0	0	0		#DIV/0!
Infectious diseases: Parasitic	s__Intestinimonas_butyriciproducens	0	0	0	0	0	0	0	0	0	0		#DIV/0!
Infectious diseases: Parasitic	s__Lachnospiraceae_bacterium_3-1	0	0	0	0	0	0	0	0	0	0		#DIV/0!
Infectious diseases: Parasitic	s__Hungatella_hathewayi	0	0	0	0	0	0	0	0	0	0		#DIV/0!
Infectious diseases: Parasitic	s__Firmicutes_bacterium_CAG:65	0	0	0	0	0	0	0	0	0	0		#DIV/0!
Infectious diseases: Parasitic	s__Alistipes_finegoldii	0	0	0	0	0	0	0	0	0	0		#DIV/0!
Infectious diseases: Parasitic	s__Bacteroides_fragilis	0	0	0	0	0	0	0	0	0	0		#DIV/0!
Infectious diseases: Parasitic	s__Bacteroides_thetaiotaomicron	0	0	0	0	0	0	0	0	0	0		#DIV/0!
Infectious diseases: Parasitic	s__Alistipes_sp._CAG:268	0	0	0	0	0	0	0	0	0	0		#DIV/0!
Infectious diseases: Parasitic	s__Alistipes_sp._CAG:831	0.00314465	0	0	0	0.00314465	0	0.00157233	0.00157233	0	0.00471698		0.792387
Infectious diseases: Parasitic	s__Lachnospiraceae_bacterium_7_1_58FAA	0.0128235	0.0191901	0.0369103	0.0272972	0.0320496	0.00643878	0.0193164	0.0112273	0.0177202	0.0272792		0.138008
Infectious diseases: Parasitic	s__[Clostridium]_clostridioforme	0	0	0	0	0	0	0	0	0	0		#DIV/0!
Infectious diseases: Parasitic	s__Clostridium_sp._KNHs209	0	0	0	0	0	0	0	0	0	0		#DIV/0!
Infectious diseases: Parasitic	s__Lachnospiraceae_bacterium_3-2	0	0	0	0	0	0	0	0	0	0		#DIV/0!
Infectious diseases: Parasitic	s__Alistipes_timonensis	0	0	0	0	0	0	0	0	0	0		#DIV/0!
Infectious diseases: Parasitic	s__Bacteroides_sp._CAG:1060	0	0	0	0	0	0	0	0	0	0		#DIV/0!
Infectious diseases: Parasitic	s__Lachnospiraceae_bacterium_M18-1	0	0	0	0	0	0	0	0	0	0		#DIV/0!
Infectious diseases: Parasitic	others	0.408716	0.318544	0.346322	0.261734	0.463278	0.437429	0.339235	0.303	0.316105	0.805074		0.44671
Infectious diseases: Viral	s__Lachnospiraceae_bacterium_28-4	0.318841	0.496618	0.384541	0.276329	0.597101	0	0.00386473	0	0	0		0.000108801
Infectious diseases: Viral	s__Firmicutes_bacterium_ASF500	0	0	0	0	0	0	0	0	0	0		#DIV/0!
Infectious diseases: Viral	s__Oscillibacter_sp._1-3	0	0	0	0	0	0	0	0	0	0		#DIV/0!
Infectious diseases: Viral	s__Bacteroides_uniformis	0	0	0	0	0	0	0	0	0	0		#DIV/0!
Infectious diseases: Viral	s__unclassified_g__Bacteroides	0	0	0	0	0	0	0	0	0	0		#DIV/0!
Infectious diseases: Viral	s__Bacteroides_sp._CAG:709	0	0	0	0	0	0	0	0	0	0		#DIV/0!
Infectious diseases: Viral	s__unclassified_g__Parabacteroides	0	0	0	0	0	0	0	0	0	0		#DIV/0!
Infectious diseases: Viral	s__Odoribacter_splanchnicus	0	0	0	0	0	0	0	0	0	0		#DIV/0!
Infectious diseases: Viral	s__Bacteroides_sp._CAG:770	0	0	0	0	0	0	0	0	0	0		#DIV/0!
Infectious diseases: Viral	s__Anaerotruncus_sp._G3(2012)	0	0	0.00421941	0	0.00421941	0	0	0	0	0		0.141113
[truncated: 347 more rows]
